# Supplementary material for: Time-resolved transcriptome analysis and lipid pathway reconstruction of the oleaginous green microalga Monoraphidium neglectum reveal a model for triacylglycerol and lipid hyperaccumulation
Source: Biotechnol Biofuels. 2017 Aug 14;10:197. doi: 10.1186/s13068-017-0882-1 (PMC5556983; doi:10.1186/s13068-017-0882-1)
Supplement: Supplementary file 2 — Additional file 2. The 100 most induced genes in the l-N stage, sorted by their log2 mean-FC (R l-N) values in the l-N stage in descending order; The 100 most repressed genes in the l-N stage, sorted according to their log2 mean-FC (R l-N) values in ascending order; The top 100 most expressed genes at the time point N_0 that were classified as not fragmented. [file 13068_2017_882_MOESM2_ESM.xlsx]

## Sheet: most_induced
locus	number of isoforms	longest isoform	name in refined annotation	BLAST2GO annotation	scaffold	strand	start position	end position	length longest isoform	distance to scaffold start	distance to scaffold end	putatively fragmented?	median FPKM	PredAlgo	best A. thaliana blastX hit	best C. reinhardtii blastX hit
XLOC_014587	2	TCONS_00026292	g14244	NA	scaffold03198	-	1149	2866	1278	1149	4110	False	275	SP?:0.6;scores->C:0.0,M:0.6,SP:0.6	NA,-1,NA	NA,-1,NA
XLOC_013566	3	TCONS_00024645	g13272	amino-acid permease bat1 homolog isoform x1	scaffold02803	+	3074	5648	1913	3074	2783	False	127	O:0.0;scores->C:0.0,M:0.0,SP:0.0	AT2G01170,1e-37,bidirectional amino acid transporter 1	Cre02.g108550,7e-34,AOC3__Amino acid carrier
XLOC_003094	2	TCONS_00005923	g3095	gtp cyclohydrolase ii	scaffold00321	+	20780	23545	1780	20780	7386	False	940	C:2.6;scores->C:2.6,M:0.0,SP:0.0	AT5G59750,1e-39,DHBP synthase RibB-like alpha/beta domain;GTP cyclohydrolase II	Cre09.g393900,2e-87,
XLOC_004403	11	TCONS_00008455	g4393	glutathione peroxidase	scaffold00510	-	20627	24933	2247	20627	838	False	458	O:0.0;scores->C:0.0,M:0.0,SP:0.0	AT1G48130,1e-40,1-cysteine peroxiredoxin 1	Cre17.g743897,3e-14,PRX7__Peroxiredoxin
XLOC_001191	2	TCONS_00002383	g1203	NA	scaffold00100	-	40736	43276	2008	40736	573	False	30	SP?:0.5;scores->C:0.0,M:0.2,SP:0.5	NA,-1,NA	NA,-1,NA
XLOC_000049	2	TCONS_00000104	g49	gtp cyclohydrolase ii	scaffold00002	-	52216	55091	2245	52216	45019	False	1010	C:2.5;scores->C:2.5,M:0.2,SP:0.0	AT5G59750,1e-38,DHBP synthase RibB-like alpha/beta domain;GTP cyclohydrolase II	Cre09.g393900,1e-86,
XLOC_018867	2	TCONS_00032749	XLOC_018867	NA	scaffold05421	+	239	2213	1601	239	1001	True	23	NA:1.0;scores->None:1.0	NA,-1,NA	NA,-1,NA
XLOC_003040	1	TCONS_00005813	g3036	NA	scaffold00314	-	1894	7960	1419	1894	23709	False	79	SP?:0.5;scores->C:0.0,M:0.0,SP:0.5	NA,-1,NA	Cre16.g691750,1e-06,AMI1__Formamidase/acetamidase
XLOC_011078	2	TCONS_00020560	g10918	ammonium transporter rh type a	scaffold01981	+	3770	7281	2322	3770	3767	False	194	SP?:1.3;scores->C:0.0,M:0.5,SP:1.3	AT2G38290,2e-07,ammonium transporter 2	Cre06.g284150,2e-96,RHP2__Rh protein
XLOC_019139	2	TCONS_00033111	g18349	NA	scaffold05598	-	618	3035	2418	618	2	True	76	O:0.0;scores->C:0.1,M:0.0,SP:0.0	NA,-1,NA	NA,-1,NA
XLOC_020290	1	TCONS_00034590	XLOC_020290	NA	scaffold06420	-	249	606	358	249	2130	True	18	NA:1.0;scores->None:1.0	NA,-1,NA	Cre12.g501850,6e-10,
XLOC_020328	1	TCONS_00034639	g19360	acetaldehyde dehydrogenase	scaffold06453	-	660	2164	384	660	63	True	19	O:0.0;scores->C:0.1,M:0.0,SP:0.0	NA,-1,NA	Cre17.g746997,1e-40,ADH1__Dual function alcohol/acetaldehyde dehydrogenase
XLOC_004491	2	TCONS_00008619	g4478	glutamate dehydrogenase	scaffold00524	-	15309	22791	2367	15309	5136	False	250	O:0.0;scores->C:0.0,M:0.0,SP:0.0	AT1G51720,4e-102,Amino acid dehydrogenase family protein	Cre05.g232150,3e-36,GDH2__Glutamate dehydrogenase
XLOC_020685	2	TCONS_00035078	g19662	ribonucleoside-diphosphate reductase small chain	scaffold06739	-	8093	13003	2347	8093	6534	False	11	O:0.0;scores->C:0.0,M:0.0,SP:0.0	AT3G27060,3e-127,Ferritin/ribonucleotide reductase-like family protein	Cre12.g491050,5e-141,RIR2__Ribonucleoside-diphosphate reductase R2 subunit
XLOC_015550	1	TCONS_00027802	g15114	ferredoxin--nadp+ reductase	scaffold03606	+	393	2099	465	393	4083	True	448	NA:1.0;scores->None:1.0	AT4G05390,5e-56,root FNR 1	Cre11.g476750,1e-68,FNR1__Ferredoxin-NADP reductase
XLOC_001175	3	TCONS_00002349	g1191	NA	scaffold00099	+	29821	36136	3592	29821	7008	False	52	O:0.0;scores->C:0.4,M:0.2,SP:0.0	AT2G45870,1e-44,Bestrophin-like protein	Cre16.g663450,6e-67,__Low-CO2-inducible membrane protein
XLOC_020365	1	TCONS_00034678	g19387	glycoside-hydrolase-like protein	scaffold06480	-	1	2204	1188	1	0	True	10	NA:1.0;scores->None:1.0	AT5G11920,6e-13,6-&1-fructan exohydrolase	Cre12.g488000,5e-50,
XLOC_015585	2	TCONS_00027854	g15144	peptide transporter ptr2	scaffold03621	+	1	2850	1678	1	3123	True	18	NA:1.0;scores->None:1.0	AT3G54140,3e-17,peptide transporter 1	Cre04.g224700,2e-09,
XLOC_016383	1	TCONS_00029094	g15881	ferredoxin-nadp+ reductase	scaffold03998	-	11	1132	454	11	4861	True	390	C:3.3;scores->C:3.3,M:0.0,SP:0.0	AT4G05390,3e-37,root FNR 1	Cre11.g476750,2e-50,FNR1__Ferredoxin-NADP reductase
XLOC_012338	2	TCONS_00022663	g12123	potassium nkt2-like protein	scaffold02379	+	111	5044	2907	111	4361	True	27	NA:1.0;scores->None:1.0	AT5G37500,6e-34,gated outwardly-rectifying K+ channel	Cre01.g012650,2e-52,
XLOC_013585	1	TCONS_00024681	g13292	protein nrt1 ptr family -like	scaffold02810	+	3302	7870	1306	3302	188	True	11	O:0.0;scores->C:0.0,M:0.0,SP:0.0	AT3G54140,8e-82,peptide transporter 1	Cre04.g224700,2e-50,
XLOC_003301	2	TCONS_00006292	g3297	NA	scaffold00349	+	10709	14396	2501	10709	15332	False	30	C:1.8;scores->C:1.8,M:1.7,SP:0.0	NA,-1,NA	Cre12.g537900,3e-14,
XLOC_008369	2	TCONS_00015743	g8289	NA	scaffold01268	+	4	2771	1603	4	12625	True	140	NA:1.0;scores->None:1.0	NA,-1,NA	NA,-1,NA
XLOC_003304	2	TCONS_00006301	g3300	alcohol dehydrogenase	scaffold00349	+	27577	29568	639	27577	160	True	13	C:3.6;scores->C:3.6,M:0.0,SP:0.0	NA,-1,NA	Cre17.g746997,8e-26,ADH1__Dual function alcohol/acetaldehyde dehydrogenase
XLOC_007341	1	TCONS_00013862	g7284	glyceraldehyde-3-phosphate dehydrogenase	scaffold01039	+	10129	14345	1110	10129	3931	False	890	C:2.9;scores->C:2.9,M:0.0,SP:0.0	AT1G79530,2e-128,glyceraldehyde-3-phosphate dehydrogenase of plastid 1	Cre12.g485150,1e-134,GAP1__Glyceraldehyde 3-phosphate dehydrogenase
XLOC_010956	4	TCONS_00020346	g10796	glycoside-hydrolase-like protein	scaffold01944	-	7500	11143	2738	7500	58	True	30	O:0.0;scores->C:0.0,M:0.0,SP:0.0	NA,-1,NA	Cre12.g501850,2e-38,
XLOC_014075	2	TCONS_00025458	XLOC_014075	NA	scaffold02987	-	4260	5564	1123	4260	1993	False	8	NA:1.0;scores->None:1.0	NA,-1,NA	NA,-1,NA
XLOC_007725	1	TCONS_00014560	g7665	Transaldolase	scaffold01126	+	144	1022	256	144	16788	True	477	NA:1.0;scores->None:1.0	NA,-1,NA	Cre01.g032650,9e-19,TAL1__Transaldolase__Transaldolase
XLOC_009400	1	TCONS_00017668	XLOC_009400	NA	scaffold01520	+	1	511	511	1	14647	True	4	NA:1.0;scores->None:1.0	NA,-1,NA	NA,-1,NA
XLOC_011741	1	TCONS_00021680	g11543	acetamidase	scaffold02181	-	1	5284	1319	1	4861	True	102	C?:0.6;scores->C:0.6,M:0.0,SP:0.0	NA,-1,NA	NA,-1,NA
XLOC_006278	3	TCONS_00011897	g6239	NA	scaffold00825	-	7055	10696	2175	7055	9987	False	847	SP?:0.9;scores->C:0.3,M:0.0,SP:0.9	NA,-1,NA	NA,-1,NA
XLOC_010815	2	TCONS_00020116	g10664	NA	scaffold01904	-	10909	11843	933	10909	0	True	63	NA:1.0;scores->None:1.0	NA,-1,NA	NA,-1,NA
XLOC_010769	1	TCONS_00020037	g10619	NA	scaffold01892	+	2803	3505	507	2803	7936	False	53	SP:1.5;scores->C:0.3,M:0.6,SP:1.5	NA,-1,NA	NA,-1,NA
XLOC_011173	3	TCONS_00020732	g11008	NA	scaffold02010	+	5	4366	3336	5	6839	True	28	NA:1.0;scores->None:1.0	NA,-1,NA	NA,-1,NA
XLOC_000492	6	TCONS_00001004	g502	NA	scaffold00035	+	3897	10196	4300	3897	46591	False	20	O:0.0;scores->C:0.1,M:0.0,SP:0.0	NA,-1,NA	Cre16.g664850,2e-09,
XLOC_018229	2	TCONS_00031858	g17544	NA	scaffold05003	-	2109	3678	1570	2109	7	True	49	NA:1.0;scores->None:1.0	NA,-1,NA	Cre16.g669150,9e-10,
XLOC_004719	2	TCONS_00009031	g4711	NA	scaffold00561	+	3	9576	6835	3	14724	True	115	NA:1.0;scores->None:1.0	NA,-1,NA	NA,-1,NA
XLOC_014084	1	TCONS_00025470	XLOC_014084	NA	scaffold02990	-	7958	8088	131	7958	68	True	18	NA:1.0;scores->None:1.0	NA,-1,NA	NA,-1,NA
XLOC_001787	2	TCONS_00003540	g1795	zygote specific zys1-like protein	scaffold00163	-	364	1383	673	364	36958	True	6	O:0.0;scores->C:0.0,M:0.1,SP:0.1	NA,-1,NA	Cre03.g143987,4e-22,
XLOC_019738	1	TCONS_00033882	g18851	acetaldehyde dehydrogenase	scaffold06004	+	38	2376	672	38	229	True	29	O:0.0;scores->C:0.0,M:0.0,SP:0.0	NA,-1,NA	Cre17.g746997,2e-91,ADH1__Dual function alcohol/acetaldehyde dehydrogenase
XLOC_008678	2	TCONS_00016308	g8593	NA	scaffold01338	-	1	2861	1336	1	12827	True	53	O:0.0;scores->C:0.0,M:0.0,SP:0.0	AT4G17900,9e-13,PLATZ transcription factor family protein	Cre02.g095950,2e-30,
XLOC_012301	4	TCONS_00022607	g12087	NA	scaffold02367	+	4726	9472	3206	4726	1	True	9	M?:0.5;scores->C:0.0,M:0.5,SP:0.0	NA,-1,NA	Cre01.g040850,5e-09,
XLOC_012680	1	TCONS_00023237	g12454	potassium channel	scaffold02496	-	2538	8980	1830	2538	75	True	47	O:0.0;scores->C:0.0,M:0.0,SP:0.0	AT5G37500,2e-31,gated outwardly-rectifying K+ channel	Cre01.g012700,3e-91,
XLOC_009078	1	TCONS_00017076	g8984	, partial	scaffold01434	-	9863	12751	1014	9863	1978	False	4	C?:0.4;scores->C:0.4,M:0.0,SP:0.1	AT3G15850,3e-64,fatty acid desaturase 5	Cre09.g397250,5e-91,__Delta-9 desaturase
XLOC_016759	1	TCONS_00029659	g16234	NA	scaffold04187	+	3427	3828	402	3427	1083	False	8	NA:1.0;scores->None:1.0	NA,-1,NA	NA,-1,NA
XLOC_012165	2	TCONS_00022395	g11959	NA	scaffold02322	+	1	2550	2547	1	7074	True	20	NA:1.0;scores->None:1.0	NA,-1,NA	NA,-1,NA
XLOC_018012	2	TCONS_00031533	g17353	NA	scaffold04874	+	1	1635	1635	1	2219	True	5	NA:1.0;scores->None:1.0	NA,-1,NA	NA,-1,NA
XLOC_002202	3	TCONS_00004303	g2211	nitrate reductase	scaffold00210	+	9876	17425	3905	9876	18609	False	286	O:0.0;scores->C:0.0,M:0.0,SP:0.0	AT1G37130,0.0,nitrate reductase 2	Cre09.g410950,0.0,NIT1__Nitrate reductase
XLOC_001360	1	TCONS_00002697	g1373	urea-proton symporter dur3-like	scaffold00117	+	29251	33983	2244	29251	8685	False	814	SP?:0.4;scores->C:0.0,M:0.1,SP:0.4	AT5G45380,0.0,solute:sodium symporters;urea transmembrane transporters	Cre08.g360200,0.0,DUR3__Urea active transporter
XLOC_007381	1	TCONS_00013939	g7320	NA	scaffold01048	-	1	877	480	1	17513	True	42	O:0.0;scores->C:0.0,M:0.0,SP:0.0	NA,-1,NA	NA,-1,NA
XLOC_018286	2	TCONS_00031937	g17592	NA	scaffold05039	+	1	2277	1942	1	1584	True	4	NA:1.0;scores->None:1.0	NA,-1,NA	NA,-1,NA
XLOC_020378	1	TCONS_00034692	XLOC_020378	NA	scaffold06491	-	1948	2196	249	1948	0	True	737	NA:1.0;scores->None:1.0	NA,-1,NA	NA,-1,NA
XLOC_009395	3	TCONS_00017659	g9304	hypoxanthine guanine phosphoribosyltransferase	scaffold01518	-	1	4177	2139	1	9565	True	253	O:0.0;scores->C:0.0,M:0.0,SP:0.0	NA,-1,NA	Cre04.g217934,1e-38,
XLOC_003390	3	TCONS_00006473	g3389	vanillate demethylase oxygenase subunit	scaffold00361	+	19925	26293	3903	19925	3371	False	75	C:2.7;scores->C:2.7,M:0.2,SP:0.0	AT1G44446,1e-20,Pheophorbide a oxygenase family protein with Rieske [2Fe-2S] domain	Cre24.g755597,1e-137,
XLOC_011752	2	TCONS_00021704	g11553	bifunctional acetaldehyde- alcohol dehydrogenase	scaffold02185	-	69	7332	2092	69	2991	True	3	C:4.1;scores->C:4.1,M:0.0,SP:0.0	AT1G79440,3e-09,aldehyde dehydrogenase 5F1	Cre17.g746997,0.0,ADH1__Dual function alcohol/acetaldehyde dehydrogenase
XLOC_000354	3	TCONS_00000733	g361,g362	adenine guanine permease azg1-like	scaffold00024	-	53841	62781	3569	53841	382	True	215	O:0.0;scores->C:0.1,M:0.2,SP:0.0	AT3G10960,2e-55,AZA-guanine resistant1	Cre10.g448450,4e-145,XUV2__Xanthine/uracil/vitamin C permease-like
XLOC_016431	2	TCONS_00029173	g15922	transaldolase	scaffold04023	-	24	1796	792	24	3984	True	268	C:2.0;scores->C:2.0,M:0.5,SP:0.0	NA,-1,NA	Cre01.g032650,9e-17,TAL1__Transaldolase__Transaldolase
XLOC_014994	1	TCONS_00026926	g14602	ammonium transporter	scaffold03355	-	4988	6752	678	4988	0	True	661	NA:1.0;scores->None:1.0	AT2G38290,4e-19,ammonium transporter 2	Cre13.g569850,5e-13,AMT4__Ammonium transporter
XLOC_000659	1	TCONS_00001326	g667	tyramine oxidase	scaffold00050	-	26375	33733	2061	26375	21741	False	112	O:0.0;scores->C:0.2,M:0.2,SP:0.1	AT2G42490,2e-113,Copper amine oxidase family protein	Cre01.g000650,0.0,AMX2__Copper amine oxidase
XLOC_006721	2	TCONS_00012699	g6675	NA	scaffold00909	-	18166	19464	705	18166	0	True	4	NA:1.0;scores->None:1.0	NA,-1,NA	NA,-1,NA
XLOC_000777	2	TCONS_00001555	g780	l-gulonolactone oxidase	scaffold00060	-	28891	32266	2698	28891	17756	False	7	SP:1.6;scores->C:0.0,M:0.0,SP:1.6	NA,-1,NA	NA,-1,NA
XLOC_017694	1	TCONS_00031052	XLOC_017694	NA	scaffold04687	-	1	1053	1053	1	3050	True	75	NA:1.0;scores->None:1.0	NA,-1,NA	NA,-1,NA
XLOC_002609	2	TCONS_00005022	g2615	hypothetical protein MNEG_2319	scaffold00259	-	1576	5529	3150	1576	27432	False	10	M?:0.5;scores->C:0.0,M:0.5,SP:0.2	NA,-1,NA	Cre01.g048850,2e-08,
XLOC_013389	2	TCONS_00024354	g13108	transcription factor myb98	scaffold02735	+	1174	7711	5191	1174	560	False	14	C?:0.9;scores->C:0.9,M:0.0,SP:0.0	AT5G58850,2e-33,myb domain protein 119	Cre03.g197100,6e-49,
XLOC_014360	2	TCONS_00025927	g14028	NA	scaffold03105	+	1	3426	2897	1	3780	True	70	C:1.6;scores->C:1.6,M:0.1,SP:0.0	NA,-1,NA	NA,-1,NA
XLOC_003996	2	TCONS_00007665	g3995	tyramine oxidase	scaffold00448	+	5747	14398	2385	5747	14296	False	178	O:0.0;scores->C:0.0,M:0.0,SP:0.0	AT2G42490,3e-117,Copper amine oxidase family protein	Cre01.g000650,0.0,AMX2__Copper amine oxidase
XLOC_005656	4	TCONS_00010799	g5635,g5636	stress-related chlorophyll a b binding protein 2	scaffold00718	-	12767	18418	3862	12767	3623	False	384	C?:0.5;scores->C:0.5,M:0.5,SP:0.0	AT2G05070,4e-10,photosystem II light harvesting complex gene 2.2	Cre08.g365900,6e-72,LHCSR1__Stress-related chlorophyll a/b binding protein 1
XLOC_016934	1	TCONS_00029923	g16387	NA	scaffold04272	-	14	462	181	14	4307	True	15	NA:1.0;scores->None:1.0	AT5G54960,4e-11,pyruvate decarboxylase-2	Cre03.g165700,2e-08,PDC3__Pyruvate decarboxylase
XLOC_002373	2	TCONS_00004602	g2375	probable chlorophyll b reductase chloroplastic	scaffold00229	-	2262	7128	3022	2262	29578	False	11	SP?:0.9;scores->C:0.1,M:0.5,SP:0.9	AT4G13250,2e-34,NAD(P)-binding Rossmann-fold superfamily protein	Cre12.g517700,1e-59,__Short-chain dehydrogenase/reductase, probably chlorophyll b reductase
XLOC_011377	2	TCONS_00021064	g11196	hypothetical protein MNEG_9809	scaffold02070	-	4229	7869	2474	4229	3046	False	13	M?:0.9;scores->C:0.0,M:0.9,SP:0.0	NA,-1,NA	Cre10.g417750,3e-72,
XLOC_006543	2	TCONS_00012371	g6492	water chloroplastic	scaffold00873	-	2	2919	1736	2	16894	True	2	C?:0.9;scores->C:0.9,M:0.0,SP:0.0	AT5G01260,1e-08,Carbohydrate-binding-like fold	Cre09.g415600,2e-33,
XLOC_002630	3	TCONS_00005057	g2642,g2643	transporter yrhg	scaffold00262	-	16704	28008	5022	16704	4733	False	48	O:0.0;scores->C:0.0,M:0.0,SP:0.1	NA,-1,NA	Cre07.g335600,8e-81,NAR1.4__Formate nitrite transporter
XLOC_016242	2	TCONS_00028899	g15752	formamidase isoform x2	scaffold03930	+	2315	5294	957	2315	67	True	96	O:0.0;scores->C:0.0,M:0.0,SP:0.0	AT4G37560,1e-87,Acetamidase/Formamidase family protein	Cre16.g691750,1e-107,AMI1__Formamidase/acetamidase
XLOC_002016	5	TCONS_00003936	g2024,g2025	serine threonine-protein kinase pats1	scaffold00188	+	1	11460	5228	1	27515	True	35	SP?:0.5;scores->C:0.2,M:0.0,SP:0.5	AT1G79570,2e-18,Protein kinase superfamily protein with octicosapeptide/Phox/Bem1p domain	Cre07.g316650,1e-31,
XLOC_008097	2	TCONS_00015254	g8024	NA	scaffold01209	-	10700	14089	2206	10700	2324	False	337	O:0.0;scores->C:0.0,M:0.0,SP:0.0	NA,-1,NA	Cre09.g405500,1e-17,
XLOC_008843	2	TCONS_00016595	g8753	NA	scaffold01376	+	1	1159	1159	1	13972	True	489	NA:1.0;scores->None:1.0	NA,-1,NA	NA,-1,NA
XLOC_008536	2	TCONS_00016061	g8458	pyruvate decarboxylase 1	scaffold01306	-	7228	15196	3034	7228	1	True	9	C?:1.3;scores->C:1.3,M:0.1,SP:0.0	AT5G01320,2e-39,Thiamine pyrophosphate dependent pyruvate decarboxylase family protein	Cre03.g165700,4e-41,PDC3__Pyruvate decarboxylase
XLOC_019093	1	TCONS_00033051	g18304	formamidase isoform x1	scaffold05566	+	1	978	321	1	2077	True	281	NA:1.0;scores->None:1.0	AT4G37560,2e-30,Acetamidase/Formamidase family protein	Cre16.g691750,1e-32,AMI1__Formamidase/acetamidase
XLOC_006300	2	TCONS_00011936	g6260	NA	scaffold00829	-	15855	19909	3879	15855	0	True	38	NA:1.0;scores->None:1.0	NA,-1,NA	NA,-1,NA
XLOC_014588	2	TCONS_00026294	g14245	NA	scaffold03198	-	3239	5448	1611	3239	1528	False	12	M:2.5;scores->C:1.0,M:2.5,SP:0.0	NA,-1,NA	NA,-1,NA
XLOC_006934	1	TCONS_00013107	g6876	glutamate synthase 1	scaffold00953	-	236	5367	2394	236	13665	True	44	M:2.9;scores->C:0.3,M:2.9,SP:0.0	AT5G53460,0.0,NADH-dependent glutamate synthase 1	Cre13.g592200,0.0,GSN1__Glutamate synthase, NADH-dependent
XLOC_006046	3	TCONS_00011497	g6007,g6008	high affinity nitrate transporter -like	scaffold00781	-	3951	11752	5643	3951	8687	False	996	SP?:1.0;scores->C:0.5,M:0.3,SP:1.0	AT5G60770,6e-125,nitrate transporter 2.4	Cre09.g410800,1e-145,NRT2.2__High affinity nitrate transporter
XLOC_016679	1	TCONS_00029537	g16159	NA	scaffold04147	-	1704	3295	666	1704	2331	False	23	SP:2.3;scores->C:0.0,M:0.4,SP:2.3	NA,-1,NA	NA,-1,NA
XLOC_006683	2	TCONS_00012635	g6637	pyruvate-flavodoxin oxidoreductase	scaffold00901	+	4766	17980	5082	4766	1122	False	53	C?:1.1;scores->C:1.1,M:0.0,SP:0.0	NA,-1,NA	Cre02.g095137,0.0,__Pyruvate-ferredoxin oxidoreductase__Pyruvate-ferredoxin oxidoreductase
XLOC_014813	2	TCONS_00026641	g14446	nitrite reductase	scaffold03284	+	2761	6882	1455	2761	116	True	440	C:2.5;scores->C:2.5,M:0.0,SP:0.0	AT2G15620,3e-85,nitrite reductase 1	Cre09.g410750,1e-148,NII1__Nitrite reductase
XLOC_010797	2	TCONS_00020087	g10645	NA	scaffold01900	+	1	1678	1677	1	9725	True	14	NA:1.0;scores->None:1.0	NA,-1,NA	Cre16.g669150,1e-09,
XLOC_008259	1	TCONS_00015564	g8179	NA	scaffold01244	-	11587	12534	621	11587	3024	False	45	M?:0.7;scores->C:0.3,M:0.7,SP:0.0	AT1G77760,2e-08,nitrate reductase 1	Cre06.g303050,1e-29,
XLOC_016193	3	TCONS_00028830	g15710	NA	scaffold03908	-	4071	5399	1329	4071	7	True	928	NA:1.0;scores->None:1.0	NA,-1,NA	Cre09.g410750,1e-06,NII1__Nitrite reductase
XLOC_013218	1	TCONS_00024096	XLOC_013218	NA	scaffold02677	-	1044	1184	141	1044	7233	False	3	NA:1.0;scores->None:1.0	NA,-1,NA	NA,-1,NA
XLOC_003770	2	TCONS_00007250	g3767	NA	scaffold00415	+	1	9086	4308	1	18401	True	99	NA:1.0;scores->None:1.0	NA,-1,NA	NA,-1,NA
XLOC_000908	3	TCONS_00001815	g911	NA	scaffold00073	-	7819	11853	2740	7819	34715	False	113	C:1.8;scores->C:1.8,M:0.9,SP:0.0	AT5G40670,2e-25,PQ-loop repeat family protein / transmembrane family protein	NA,-1,NA
XLOC_002967	2	TCONS_00005682	g2967	adenine guanine permease azg1	scaffold00304	-	5862	15286	4248	5862	16939	False	475	O:0.0;scores->C:0.0,M:0.0,SP:0.0	AT3G10960,5e-112,AZA-guanine resistant1	Cre06.g260700,7e-152,XUV1__Xanthine/uracil/vitamin C permease-like
XLOC_002838	1	TCONS_00005418	g2841	NA	scaffold00288	+	9583	10566	507	9583	22030	False	26	C?:1.5;scores->C:1.5,M:0.4,SP:0.0	NA,-1,NA	NA,-1,NA
XLOC_012451	2	TCONS_00022864	g12238	NA	scaffold02418	-	5103	7595	1192	5103	1709	False	10	SP:1.5;scores->C:0.0,M:0.0,SP:1.5	NA,-1,NA	Cre17.g736700,9e-23,
XLOC_010314	1	TCONS_00019322	XLOC_010314	NA	scaffold01763	+	14	474	461	14	12267	True	6	NA:1.0;scores->None:1.0	NA,-1,NA	NA,-1,NA
XLOC_001363	4	TCONS_00002702	g1370	NA	scaffold00117	-	12370	23441	4923	12370	19227	False	163	O:0.0;scores->C:0.0,M:0.0,SP:0.0	AT1G03090,5e-86,methylcrotonyl-CoA carboxylase alpha chain, mitochondrial / 3-methylcrotonyl-CoA carboxylase 1 (MCCA)	Cre08.g360050,0.0,DUR1__Urea carboxylase/allophanate hydrolase__Urea carboxylase/allophanate hydrolase
XLOC_004015	2	TCONS_00007702	g4014	glutamate synthase 1	scaffold00451	+	1	11739	5603	1	15988	True	162	NA:1.0;scores->None:1.0	AT5G53460,0.0,NADH-dependent glutamate synthase 1	Cre13.g592200,0.0,GSN1__Glutamate synthase, NADH-dependent
XLOC_004027	2	TCONS_00007733	g4029	dual specificity protein kinase shke	scaffold00453	+	21236	26753	2534	21236	4	True	32	O:0.0;scores->C:0.0,M:0.1,SP:0.0	AT2G17700,2e-15,ACT-like protein tyrosine kinase family protein	Cre14.g623926,9e-29,
XLOC_016482	3	TCONS_00029251	g15969,g15970	potassium nkt2-like protein	scaffold04049	+	11	5580	2511	11	2	True	20	M:1.1;scores->C:0.2,M:1.1,SP:0.0	AT2G26650,2e-10,K+ transporter 1	Cre06.g304000,3e-15,
XLOC_013103	3	TCONS_00023922	g12843	sodium:solute symporter	scaffold02638	+	19	6457	2748	19	2742	True	147	O:0.0;scores->C:0.0,M:0.0,SP:0.0	NA,-1,NA	Cre01.g009400,2e-141,

## Sheet: most_repressed
locus	number of isoforms	longest isoform	name in refined annotation	BLAST2GO annotation	scaffold	strand	start position	end position	length longest isoform	distance to scaffold start	distance to scaffold end	putatively fragmented?	median FPKM	PredAlgo	best A. thaliana blastX hit	best C. reinhardtii blastX hit
XLOC_004738	1	TCONS_00009071	g4734	chlorophyll a-b binding protein of lhcii typei	scaffold00565	+	8885	10411	756	8885	13698	False	80	C:2.4;scores->C:2.4,M:0.2,SP:0.0	AT2G34430,2e-85,light-harvesting chlorophyll-protein complex II subunit B1	Cre12.g548400,2e-104,LHCBM2__Light-harvesting protein of photosystem II
XLOC_014302	1	TCONS_00025830	g13969	chlorophyll a-b binding protein of lhcii typei	scaffold03082	-	4013	6380	765	4013	879	False	45	C:1.7;scores->C:1.7,M:0.0,SP:0.0	AT2G05070,8e-86,photosystem II light harvesting complex gene 2.2	Cre04.g232104,1e-95,LHCBM3__Light-harvesting complex II chlorophyll a/b binding protein M3
XLOC_012634	1	TCONS_00023174	g12410	photosystem i subunit chloroplast precursor	scaffold02479	-	2223	4028	396	2223	5070	False	43	C:3.3;scores->C:3.3,M:0.3,SP:0.0	AT1G52230,2e-09,photosystem I subunit H2	Cre07.g330250,2e-27,PSAH__Subunit H of photosystem I
XLOC_006691	1	TCONS_00012648	g6640	light-harvesting protein of photosystem i	scaffold00902	-	2165	5221	636	2165	14584	False	131	C:3.7;scores->C:3.7,M:0.1,SP:0.1	AT3G54890,4e-35,photosystem I light harvesting complex gene 1	Cre06.g283050,3e-69,LHCA1__Light-harvesting protein of photosystem I
XLOC_015503	1	TCONS_00027736	g15070	light-harvesting protein of photosystem i	scaffold03583	+	3044	5006	774	3044	1052	False	59	C:3.3;scores->C:3.3,M:0.1,SP:0.0	AT3G47470,2e-46,light-harvesting chlorophyll-protein complex I subunit A4	Cre06.g278213,7e-96,LHCA6__Light-harvesting protein of photosystem I
XLOC_017108	2	TCONS_00030173	g16534	photosystem i reaction center subunit iv	scaffold04360	-	2117	3950	902	2117	660	False	19	C:2.9;scores->C:2.9,M:0.0,SP:0.0	AT2G20260,3e-17,photosystem I subunit E-2	Cre10.g420350,2e-27,PSAE__Photosystem I 8.1 kDa reaction center subunit IV
XLOC_000620	1	TCONS_00001252	g634	light-harvesting protein of photosystem i	scaffold00047	+	48180	50146	771	48180	3811	False	59	C:2.8;scores->C:2.8,M:0.4,SP:0.0	AT3G47470,4e-49,light-harvesting chlorophyll-protein complex I subunit A4	Cre10.g425900,3e-97,LHCA5__Light-harvesting protein of photosystem I
XLOC_000814	1	TCONS_00001630	g823	chlorophyll a-b binding protein	scaffold00064	+	31118	32957	771	31118	16087	False	322	C:3.2;scores->C:3.2,M:0.1,SP:0.0	AT1G29910,3e-91,chlorophyll A/B binding protein 3	Cre12.g548400,1e-98,LHCBM2__Light-harvesting protein of photosystem II
XLOC_010185	1	TCONS_00019079	g10073	chlorophyll a-b binding protein of lhcii typei	scaffold01726	+	7723	9507	771	7723	3138	False	151	C:1.9;scores->C:1.9,M:0.0,SP:0.0	AT2G05070,8e-91,photosystem II light harvesting complex gene 2.2	Cre06.g284250,3e-105,LHCBM8__Chlorophyll a/b binding protein of LHCII
XLOC_000712	2	TCONS_00001431	g722	photosystem i reaction center subunit v	scaffold00055	+	30520	32074	511	30520	18429	False	101	C:3.8;scores->C:3.8,M:0.2,SP:0.2	AT1G55670,6e-12,photosystem I subunit G	Cre12.g560950,2e-21,PSAG__Photosystem I reaction center subunit V
XLOC_016372	2	TCONS_00029079	g15870	chlorophyll a b-binding apoprotein cp26 precursor	scaffold03992	-	2076	3915	864	2076	1343	False	171	O:0.0;scores->C:0.3,M:0.0,SP:0.0	AT4G10340,4e-63,light harvesting complex of photosystem II 5	Cre16.g673650,1e-112,LHCB5__Minor chlorophyll a/b binding protein of photosystem II
XLOC_006862	1	TCONS_00012948	XLOC_006862	light harvesting complex a protein	scaffold00938	-	18900	19384	273	18900	0	True	183	NA:1.0;scores->None:1.0	AT4G10340,4e-10,light harvesting complex of photosystem II 5	Cre07.g344950,7e-23,LHCA9__Light-harvesting protein of photosystem I
XLOC_000878	2	TCONS_00001751	g879	photosystem i subunit o	scaffold00070	-	13817	15477	902	13817	34433	False	120	C:3.6;scores->C:3.6,M:0.1,SP:0.0	AT1G08380,4e-24,photosystem I subunit O	Cre07.g334550,6e-36,PSAO__Photosystem I subunit O
XLOC_012345	1	TCONS_00022671	XLOC_012345	light harvesting complex a protein	scaffold02381	+	8580	9406	358	8580	0	True	56	NA:1.0;scores->None:1.0	AT1G19150,2e-15,photosystem I light harvesting complex gene 6	Cre07.g344950,9e-19,LHCA9__Light-harvesting protein of photosystem I
XLOC_009941	2	TCONS_00018636	g9827	NA	scaffold01655	-	7647	11040	1234	7647	1533	False	7	C:4.0;scores->C:4.0,M:0.1,SP:0.0	AT4G27700,6e-21,Rhodanese/Cell cycle control phosphatase superfamily protein	Cre02.g111450,2e-63,TEF4__Rhodanese-like protein
XLOC_018630	2	TCONS_00032426	g17901	chlorophyll a-b binding protein chloroplastic	scaffold05268	+	31	2669	1328	31	1121	True	39	NA:1.0;scores->None:1.0	AT1G45474,3e-24,photosystem I light harvesting complex gene 5	Cre06.g272650,4e-38,LHCA8__Light-harvesting protein of photosystem I
XLOC_000586	2	TCONS_00001175	g598	photosystem i reaction center subunit n	scaffold00043	+	31176	36269	2964	31176	17671	False	21	C?:0.6;scores->C:0.6,M:0.0,SP:0.0	AT1G69420,7e-16,DHHC-type zinc finger family protein	Cre10.g429600,4e-25,
XLOC_003428	1	TCONS_00006549	g3423	chlorophyll a-b binding protein cp29	scaffold00366	-	12991	14476	798	12991	15013	False	151	O:0.0;scores->C:0.2,M:0.0,SP:0.0	AT2G40100,2e-53,light harvesting complex photosystem II	Cre17.g720250,1e-73,LHCB4__Chlorophyll a/b binding protein of photosystem II
XLOC_013053	1	TCONS_00023848	g12796	NA	scaffold02620	+	5338	6511	222	5338	2072	False	322	C:3.3;scores->C:3.3,M:0.0,SP:0.0	NA,-1,NA	NA,-1,NA
XLOC_015589	1	TCONS_00027861	g15146	light-harvesting protein of photosystem i	scaffold03622	-	72	1596	360	72	4377	True	83	C:3.1;scores->C:3.1,M:0.1,SP:0.0	AT1G45474,3e-20,photosystem I light harvesting complex gene 5	Cre12.g508750,2e-30,LHCA2__Light-harvesting protein of photosystem I
XLOC_007279	1	TCONS_00013754	g7219	chlorophyll a-b binding protein chloroplastic	scaffold01026	-	10125	13829	804	10125	4216	False	95	C:3.0;scores->C:3.0,M:0.1,SP:0.0	AT1G61520,8e-84,photosystem I light harvesting complex gene 3	Cre11.g467573,2e-104,LHCA3__Chlorophyll a/b binding protein of photosystem I, type III
XLOC_006556	1	TCONS_00012396	g6506	chlorophyll a-b binding protein chloroplastic	scaffold00875	-	11779	14073	741	11779	5582	False	211	C:2.7;scores->C:2.7,M:1.0,SP:0.0	AT1G45474,1e-52,photosystem I light harvesting complex gene 5	Cre16.g687900,4e-87,LHCA7__Light-harvesting protein of photosystem I
XLOC_003245	1	TCONS_00006189	g3237	chlorophyll a-b binding protein of lhcii typei	scaffold00341	-	2202	3746	750	2202	27241	False	1018	C:2.4;scores->C:2.4,M:0.2,SP:0.0	AT1G29910,1e-87,chlorophyll A/B binding protein 3	Cre12.g548400,6e-100,LHCBM2__Light-harvesting protein of photosystem II
XLOC_018319	2	TCONS_00031987	g17625	NA	scaffold05061	+	41	1144	1104	41	2486	True	6	NA:1.0;scores->None:1.0	NA,-1,NA	Cre16.g674300,5e-10,FAP269__Flagellar Associated Protein
XLOC_019725	1	TCONS_00033867	g18839	chlorophyll a-b binding protein	scaffold05993	-	1	756	243	1	1861	True	88	C:3.2;scores->C:3.2,M:0.0,SP:0.0	AT1G19150,1e-16,photosystem I light harvesting complex gene 6	Cre07.g344950,4e-19,LHCA9__Light-harvesting protein of photosystem I
XLOC_001506	4	TCONS_00002993	g1513,g1514	light-harvesting protein of photosystem i	scaffold00133	-	4784	9437	1320	4784	31422	False	65	C:3.2;scores->C:3.2,M:0.3,SP:0.0	AT1G45474,7e-41,photosystem I light harvesting complex gene 5	Cre12.g508750,7e-82,LHCA2__Light-harvesting protein of photosystem I
XLOC_018883	1	TCONS_00032768	g18129	NA	scaffold05431	-	2379	3202	180	2379	0	True	711	NA:1.0;scores->None:1.0	NA,-1,NA	Cre07.g330250,1e-09,PSAH__Subunit H of photosystem I
XLOC_003242	1	TCONS_00006184	g3239	chlorophyll a-b binding protein of lhcii typei	scaffold00341	+	9768	11387	759	9768	19600	False	1086	C:2.2;scores->C:2.2,M:0.2,SP:0.0	AT2G05070,3e-89,photosystem II light harvesting complex gene 2.2	Cre12.g548400,1e-100,LHCBM2__Light-harvesting protein of photosystem II
XLOC_005023	1	TCONS_00009610	g5006	photosystem i reaction center subunit chloroplastic	scaffold00611	-	12893	14000	363	12893	9107	False	199	C:2.7;scores->C:2.7,M:0.1,SP:0.0	AT1G30380,4e-14,photosystem I subunit K	Cre17.g724300,2e-23,PSAK__Photosystem I reaction center subunit psaK
XLOC_016857	1	TCONS_00029808	g16319	chlorophyll a b binding	scaffold04235	-	273	1718	473	273	3106	True	96	C:3.3;scores->C:3.3,M:0.0,SP:0.0	AT3G47470,9e-34,light-harvesting chlorophyll-protein complex I subunit A4	Cre10.g452050,2e-43,LHCA4__Light-harvesting protein of photosystem I
XLOC_017364	1	TCONS_00030566	g16770	photosystem i reaction center subunit vi	scaffold04499	+	3150	4254	225	3150	134	True	182	C:3.3;scores->C:3.3,M:0.0,SP:0.0	AT1G52230,3e-07,photosystem I subunit H2	Cre07.g330250,3e-09,PSAH__Subunit H of photosystem I
XLOC_012703	1	TCONS_00023277	g12477	hypothetical protein MNEG_10895	scaffold02504	-	3480	4237	312	3480	5792	False	167	C:3.8;scores->C:3.8,M:0.4,SP:0.0	NA,-1,NA	Cre16.g650100,6e-10,PETN__Subunit of the chloroplast cytochrome b6f complex
XLOC_017630	1	TCONS_00030971	g17007	psbp domain-containing protein chloroplastic isoform x2	scaffold04649	-	2193	4154	566	2193	0	True	4	NA:1.0;scores->None:1.0	AT5G11450,3e-34,Mog1/PsbP/DUF1795-like photosystem II reaction center PsbP family protein	Cre07.g328200,2e-68,PSBP6__Lumen targeted protein
XLOC_010439	1	TCONS_00019508	XLOC_010439	NA	scaffold01797	+	11023	11895	873	11023	5	True	40	NA:1.0;scores->None:1.0	NA,-1,NA	Cre07.g346050,1e-06,CRD1__Copper response defect 1 protein__Copper response defect 1 protein
XLOC_014467	2	TCONS_00026100	g14129	protochlorophyllide reductase	scaffold03147	+	4918	6877	961	4918	210	True	10	C:2.4;scores->C:2.4,M:0.5,SP:0.0	AT1G03630,2e-65,protochlorophyllide oxidoreductase C	Cre01.g015350,8e-70,POR1__Light-dependent protochlorophyllide reductase
XLOC_000396	1	TCONS_00000814	g401	chlorophyll a-b binding protein of lhcii typei	scaffold00028	-	24925	26799	777	24925	33801	False	719	C:1.9;scores->C:1.9,M:0.2,SP:0.0	AT2G05070,6e-94,photosystem II light harvesting complex gene 2.2	Cre06.g284250,1e-103,LHCBM8__Chlorophyll a/b binding protein of LHCII
XLOC_000052	1	TCONS_00000110	XLOC_000052	NA	scaffold00002	-	99688	100104	417	99688	6	True	12	NA:1.0;scores->None:1.0	NA,-1,NA	Cre03.g199535,8e-11,__Low molecular mass early light-induced protein
XLOC_003782	3	TCONS_00007273	g3777	short-chain dehydrogenase reductase sdr	scaffold00416	-	20764	27474	1992	20764	0	True	12	M?:0.7;scores->C:0.1,M:0.7,SP:0.0	AT4G23430,3e-25,NAD(P)-binding Rossmann-fold superfamily protein	Cre08.g380550,1e-48,
XLOC_005151	2	TCONS_00009839	g5131	NA	scaffold00630	-	22058	23266	957	22058	0	True	25	NA:1.0;scores->None:1.0	NA,-1,NA	NA,-1,NA
XLOC_016943	2	TCONS_00029938	g16394	protochlorophyllide reductase	scaffold04277	+	1	907	907	1	4011	True	13	NA:1.0;scores->None:1.0	AT1G03630,7e-12,protochlorophyllide oxidoreductase C	Cre01.g015350,3e-14,POR1__Light-dependent protochlorophyllide reductase
XLOC_015810	1	TCONS_00028248	g15352	NA	scaffold03723	+	3863	6073	768	3863	68	True	3	O:0.0;scores->C:0.1,M:0.0,SP:0.0	AT2G17390,1e-10,ankyrin repeat-containing 2B	Cre16.g674300,3e-51,FAP269__Flagellar Associated Protein
XLOC_009579	1	TCONS_00018003	g9484	photosystem i subunit iii	scaffold01561	+	7363	8794	669	7363	4388	False	198	C:3.2;scores->C:3.2,M:0.9,SP:0.1	AT1G31330,2e-40,photosystem I subunit F	Cre09.g412100,4e-70,PSAF__Photosystem I reaction center subunit III
XLOC_004927	1	TCONS_00009423	g4910	chlorophyll a b binding	scaffold00596	-	18629	20954	771	18629	2383	False	45	C:2.7;scores->C:2.7,M:0.1,SP:0.0	AT3G47470,4e-50,light-harvesting chlorophyll-protein complex I subunit A4	Cre10.g452050,2e-71,LHCA4__Light-harvesting protein of photosystem I
XLOC_012185	4	TCONS_00022429	g11977	NA	scaffold02327	-	4924	9543	2945	4924	59	True	9	M?:1.0;scores->C:0.1,M:1.0,SP:0.8	NA,-1,NA	NA,-1,NA
XLOC_008539	1	TCONS_00016065	XLOC_008539	NA	scaffold01307	+	14675	15211	386	14675	175	True	20	NA:1.0;scores->None:1.0	NA,-1,NA	NA,-1,NA
XLOC_010745	2	TCONS_00019999	g10596	NA	scaffold01884	-	51	4284	1559	51	7197	True	16	SP?:1.3;scores->C:0.0,M:0.0,SP:1.3	NA,-1,NA	Cre12.g546550,1e-14,FEA1__Fe-assimilating protein
XLOC_020302	1	TCONS_00034604	g19336	hypothetical protein MNEG_16497	scaffold06432	-	45	1134	410	45	1110	True	40	C:4.3;scores->C:4.3,M:0.5,SP:0.0	AT1G03600,2e-07,photosystem II family protein	Cre05.g243800,7e-10,CPLD45__Predicted protein
XLOC_014963	1	TCONS_00026884	g14576	oxygen-evolving enhancer protein 3	scaffold03343	+	2263	4499	606	2263	2108	False	72	C:3.6;scores->C:3.6,M:0.8,SP:0.3	NA,-1,NA	Cre08.g372450,4e-37,PSBQ__Oxygen evolving enhancer protein 3
XLOC_005968	2	TCONS_00011369	g5943	photosystem i reaction center subunit chloroplastic	scaffold00771	+	13745	15575	952	13745	6559	False	203	C:3.8;scores->C:3.8,M:0.7,SP:0.0	AT4G02770,2e-57,photosystem I subunit D-1	Cre05.g238332,2e-66,PSAD__Photosystem I reaction center subunit II, 20 kDa
XLOC_010986	1	TCONS_00020391	g10823	photosystem i reaction center subunit xi	scaffold01952	+	6291	7701	570	6291	4259	False	357	C:2.1;scores->C:2.1,M:0.6,SP:0.0	AT4G12800,8e-39,photosystem I subunit l	Cre12.g486300,1e-58,PSAL__Photosystem I reaction center subunit XI
XLOC_011586	2	TCONS_00021434	g11399	nucleic acid binding protein	scaffold02133	+	1300	4874	2334	1300	5494	False	14	O:0.0;scores->C:0.0,M:0.0,SP:0.0	AT2G21060,1e-13,glycine-rich protein 2B	Cre06.g268600,2e-34,NAB1__Nucleic acid binding protein
XLOC_017479	1	TCONS_00030746	g16872	peptidyl-prolyl cis-trans isomerase mitochondrial	scaffold04561	+	1896	4301	618	1896	0	True	9	O:0.0;scores->C:0.2,M:0.0,SP:0.0	AT4G34870,1e-49,rotamase cyclophilin 5	Cre13.g588100,2e-84,__Peptidyl-prolyl cis-trans isomerase, cyclophilin-type
XLOC_007070	2	TCONS_00013365	g7015	ammonium transporter rh type a isoform x1	scaffold00983	+	1	2942	2568	1	15465	True	5	NA:1.0;scores->None:1.0	NA,-1,NA	Cre06.g284150,7e-21,RHP2__Rh protein
XLOC_012314	1	TCONS_00022629	g12102	NA	scaffold02372	+	5650	6997	525	5650	2441	False	2	C:2.1;scores->C:2.1,M:2.2,SP:0.0	NA,-1,NA	Cre03.g209841,3e-17,
XLOC_011237	2	TCONS_00020835	g11069	NA	scaffold02030	+	3661	7010	1118	3661	3797	False	11	C?:0.8;scores->C:0.8,M:0.2,SP:0.0	AT1G54520,3e-27,unknown protein; FUNCTIONS IN: molecular_function unknown; INVOLVED IN: biological_process unknown; LOCATED IN: chloroplast; EXPRESSED IN: 24 plant structures; EXPRESSED DURING: 15 growth stages; CONTAINS InterPro DOMAIN/s: Protein of unknown function DUF1517 (InterPro:IPR010903); Has 276 Blast hits to 275 proteins in 83 species: Archae - 0; Bacteria - 108; Metazoa - 6; Fungi - 0;…	Cre01.g004450,1e-55,CPLD42__Membrane protein
XLOC_006852	2	TCONS_00012928	g6793	NA	scaffold00936	-	4485	6041	1321	4485	12392	False	44	M:1.8;scores->C:0.7,M:1.8,SP:0.6	NA,-1,NA	NA,-1,NA
XLOC_002866	1	TCONS_00005483	g2866	hypothetical protein MNEG_2547	scaffold00291	-	19595	20539	309	19595	12276	False	256	C:3.6;scores->C:3.6,M:0.2,SP:0.0	NA,-1,NA	NA,-1,NA
XLOC_008579	1	TCONS_00016135	g8499	plastocyanin precursor	scaffold01315	+	11954	13022	441	11954	2140	False	974	C:3.1;scores->C:3.1,M:0.2,SP:0.1	AT1G76100,7e-29,plastocyanin 1	Cre03.g182551,4e-45,PCY1__Pre-apoplastocyanin
XLOC_006523	1	TCONS_00012339	g6475	NA	scaffold00870	+	4620	6044	423	4620	15694	False	5	O:0.0;scores->C:0.0,M:0.0,SP:0.0	NA,-1,NA	NA,-1,NA
XLOC_005387	2	TCONS_00010305	g5370	chloroplast ribulose- -bisphosphate carboxylase oxygenase small subunit	scaffold00672	-	12133	14583	1345	12133	7823	False	687	C?:1.1;scores->C:1.1,M:0.0,SP:0.4	AT5G38410,1e-33,Ribulose bisphosphate carboxylase (small chain) family protein	Cre02.g120150,1e-52,RBCS2__Ribulose-1,5-bisphosphate carboxylase/oxygenase small subunit 2
XLOC_003625	2	TCONS_00006943	g3627	peptide methionine sulfoxide reductase family protein	scaffold00393	+	9295	13573	1293	9295	15281	False	5	C:2.1;scores->C:2.1,M:0.1,SP:0.1	AT5G07470,6e-56,peptidemethionine sulfoxide reductase 3	Cre01.g012150,3e-105,MSRA4__Peptide methionine sulfoxide reductase
XLOC_003071	2	TCONS_00005872	g3068	magnesium-protoporphyrin ix monomethyl ester	scaffold00318	-	25246	29558	2237	25246	2431	False	54	C:2.9;scores->C:2.9,M:0.0,SP:0.0	AT3G56940,2e-134,dicarboxylate diiron protein, putative (Crd1)	Cre12.g510050,1e-162,CTH1__Copper target 1 protein
XLOC_009391	1	TCONS_00017653	g9303	Photosystem I reaction center subunit IV	scaffold01517	+	11286	12214	306	11286	1333	False	210	C:2.8;scores->C:2.8,M:0.0,SP:0.0	AT2G20260,1e-15,photosystem I subunit E-2	Cre10.g420350,7e-24,PSAE__Photosystem I 8.1 kDa reaction center subunit IV
XLOC_017480	1	TCONS_00030747	g16871	rh co2-responsive	scaffold04561	-	13	970	330	13	3331	True	3	SP?:0.7;scores->C:0.5,M:0.3,SP:0.7	NA,-1,NA	Cre06.g284100,5e-14,RHP1__Rh protein, CO2-responsive
XLOC_015212	1	TCONS_00027272	XLOC_015212	NA	scaffold03452	+	3	509	507	3	6227	True	10	NA:1.0;scores->None:1.0	NA,-1,NA	NA,-1,NA
XLOC_012045	1	TCONS_00022201	g11839	photosystem i reaction subunit viii	scaffold02281	-	2993	3967	312	2993	5797	False	195	C:3.8;scores->C:3.8,M:0.0,SP:0.4	NA,-1,NA	Cre03.g165100,1e-13,PSAI__Photosystem I reaction centre, subunit VIII
XLOC_006486	1	TCONS_00012270	g6439	peptidyl-prolyl cis-trans isomerase fkbp20- chloroplastic	scaffold00863	+	16170	19026	849	16170	962	False	4	C?:1.4;scores->C:1.4,M:0.6,SP:0.0	AT3G60370,5e-49,FKBP-like peptidyl-prolyl cis-trans isomerase family protein	Cre13.g577850,2e-20,__Peptidyl-prolyl cis-trans isomerase, FKBP-type
XLOC_003500	2	TCONS_00006686	g3503	calcium sensing chloroplastic	scaffold00376	+	11013	14615	1931	11013	14151	False	55	C:2.4;scores->C:2.4,M:0.2,SP:0.1	AT5G23060,4e-25,calcium sensing receptor	Cre12.g497300,3e-69,__Rhodanese-like Ca-sensing receptor__Rhodanese-like Ca-sensing receptor
XLOC_014109	1	TCONS_00025500	g13779	protein	scaffold03000	+	166	1275	243	166	6231	True	57	NA:1.0;scores->None:1.0	AT5G17170,3e-13,rubredoxin family protein	Cre12.g510400,5e-21,RBD4__Putative rubredoxin-like protein
XLOC_019264	1	TCONS_00033273	g18456	33kda oxygen evolving protein of photosystem ii	scaffold05677	+	2270	3149	489	2270	180	True	127	C:3.6;scores->C:3.6,M:0.1,SP:0.0	AT3G50820,4e-20,photosystem II subunit O-2	Cre09.g396213,3e-37,PSBO__Oxygen-evolving enhancer protein 1 of photosystem II
XLOC_009827	3	TCONS_00018428	g9719,g9720	chlorophyll a-b binding protein chloroplastic	scaffold01626	-	4	5992	2895	4	7303	True	136	C:2.0;scores->C:2.0,M:0.1,SP:0.0	AT1G61520,4e-81,photosystem I light harvesting complex gene 3	Cre11.g467573,2e-106,LHCA3__Chlorophyll a/b binding protein of photosystem I, type III
XLOC_017587	2	TCONS_00030908	g16967	33kda oxygen evolving protein of photosystem ii	scaffold04627	+	8	1817	1063	8	2378	True	133	M?:0.6;scores->C:0.2,M:0.6,SP:0.0	AT5G66570,6e-22,PS II oxygen-evolving complex 1	Cre09.g396213,2e-28,PSBO__Oxygen-evolving enhancer protein 1 of photosystem II
XLOC_000812	2	TCONS_00001625	g819	trna-dihydrouridine synthase 3	scaffold00064	+	8195	10527	747	8195	38517	False	43	C:2.9;scores->C:2.9,M:0.1,SP:0.0	NA,-1,NA	NA,-1,NA
XLOC_015867	2	TCONS_00028348	g15407	NA	scaffold03752	+	1460	4295	989	1460	1423	False	124	C:3.3;scores->C:3.3,M:0.1,SP:0.1	NA,-1,NA	Cre12.g558900,8e-11,PETO__Cytochrome b6f complex subunit V
XLOC_012520	5	TCONS_00022965	g12298,g12299	phosphoglycerate kinase	scaffold02441	-	257	4963	2377	257	4725	True	155	M?:0.5;scores->C:0.2,M:0.5,SP:0.4	AT3G12780,3e-21,phosphoglycerate kinase 1	Cre11.g467770,9e-29,PGK1__Phosphoglycerate kinase, chloroplast precursor
XLOC_007165	1	TCONS_00013545	g7106	chlorophyll a b-binding apoprotein cp26 precursor	scaffold01002	-	234	1469	645	234	16293	True	118	O:0.0;scores->C:0.2,M:0.0,SP:0.0	AT4G10340,2e-37,light harvesting complex of photosystem II 5	Cre16.g673650,2e-75,LHCB5__Minor chlorophyll a/b binding protein of photosystem II
XLOC_018744	1	TCONS_00032590	g18004	chlorophyll a b-binding apoprotein cp26 precursor	scaffold05340	-	3057	3302	246	3057	0	True	143	NA:1.0;scores->None:1.0	AT4G10340,5e-19,light harvesting complex of photosystem II 5	Cre16.g673650,3e-29,LHCB5__Minor chlorophyll a/b binding protein of photosystem II
XLOC_016284	3	TCONS_00028967	g15790,g15791	photosystem ii 10 kda chloroplastic	scaffold03950	-	2633	5763	2219	2633	0	True	161	C:2.2;scores->C:2.2,M:0.6,SP:0.0	AT1G79040,7e-21,photosystem II subunit R	Cre06.g261000,4e-45,PSBR__10 kDa photosystem II polypeptide
XLOC_000458	1	TCONS_00000947	g462	rubredoxin	scaffold00032	-	34878	36173	309	34878	25010	False	18	C:2.3;scores->C:2.3,M:0.4,SP:0.0	NA,-1,NA	Cre06.g284600,8e-25,RBD2__Rubredoxin
XLOC_001153	1	TCONS_00002295	g1159	hypothetical protein MNEG_1031	scaffold00096	-	23639	24642	309	23639	19028	False	467	C:4.3;scores->C:4.3,M:0.2,SP:0.0	NA,-1,NA	Cre02.g082750,3e-07,PSBX__4.1 kDa photosystem II subunit
XLOC_008551	2	TCONS_00016090	g8467	, partial	scaffold01309	-	2475	4789	768	2475	10893	False	6	C:3.0;scores->C:3.0,M:0.9,SP:0.0	AT1G22700,1e-42,Tetratricopeptide repeat (TPR)-like superfamily protein	Cre12.g524300,3e-70,CGL71__Predicted protein
XLOC_010674	2	TCONS_00019880	g10526	NA	scaffold01862	-	1	4681	1442	1	8224	True	18	C:3.1;scores->C:3.1,M:0.4,SP:0.0	AT3G18890,4e-55,NAD(P)-binding Rossmann-fold superfamily protein	Cre06.g269050,4e-72,
XLOC_015392	1	TCONS_00027561	g14971	peptidyl-prolyl cis-trans isomerase cyp26- chloroplastic	scaffold03530	-	1718	4038	990	1718	2134	False	6	C:2.6;scores->C:2.6,M:0.5,SP:0.0	AT1G74070,2e-25,Cyclophilin-like peptidyl-prolyl cis-trans isomerase family protein	Cre03.g174750,6e-53,CYN26__Peptidyl-prolyl cis-trans isomerase, cyclophilin-type
XLOC_015905	2	TCONS_00028403	g15446	NA	scaffold03769	+	4700	5591	312	4700	86	True	3	O:0.0;scores->C:0.0,M:0.0,SP:0.0	NA,-1,NA	NA,-1,NA
XLOC_005473	1	TCONS_00010467	g5456	peptidyl-prolyl cis-trans chloroplastic	scaffold00687	+	16805	19871	1338	16805	1845	False	18	C:2.1;scores->C:2.1,M:0.8,SP:0.0	AT3G01480,1e-102,cyclophilin 38	Cre03.g189800,2e-145,CYN38__Peptidyl-prolyl cis-trans isomerase, cyclophilin-type
XLOC_013588	1	TCONS_00024687	g13295	glutathione s-transferase	scaffold02812	-	1	1391	297	1	7156	True	9	M?:0.6;scores->C:0.1,M:0.6,SP:0.0	NA,-1,NA	Cre12.g508850,7e-16,
XLOC_007893	3	TCONS_00014887	g7832,g7833	Photosystem I reaction center subunit II, chloroplastic	scaffold01162	+	9933	13193	1818	9933	3075	False	165	C:3.8;scores->C:3.8,M:0.0,SP:0.0	AT1G03130,8e-55,photosystem I subunit D-2	Cre05.g238332,2e-62,PSAD__Photosystem I reaction center subunit II, 20 kDa
XLOC_006952	2	TCONS_00013149	g6897	photosystem ii protein	scaffold00957	+	6389	9015	1854	6389	9164	False	56	C:3.7;scores->C:3.7,M:0.1,SP:0.1	NA,-1,NA	NA,-1,NA
XLOC_013761	1	TCONS_00024949	g13453	domain-containing protein 1	scaffold02872	-	4843	6102	786	4843	1757	False	10	C:1.5;scores->C:1.5,M:1.4,SP:0.0	AT4G15510,2e-35,Photosystem II reaction center PsbP family protein	Cre08.g362900,1e-61,PSBP4__Lumenal PsbP-like protein
XLOC_005861	1	TCONS_00011175	g5834	light-harvesting protein of photosystem i	scaffold00753	-	3489	5606	768	3489	15220	False	89	C:2.5;scores->C:2.5,M:0.0,SP:0.0	AT3G61470,7e-50,photosystem I light harvesting complex gene 2	Cre10.g425900,7e-97,LHCA5__Light-harvesting protein of photosystem I
XLOC_018937	1	TCONS_00032842	g18173	phosphoglycerate kinase	scaffold05464	-	63	3137	812	63	41	True	110	NA:1.0;scores->None:1.0	AT1G56190,1e-84,Phosphoglycerate kinase family protein	Cre11.g467770,9e-95,PGK1__Phosphoglycerate kinase, chloroplast precursor
XLOC_009798	1	TCONS_00018379	g9695	photosystem ii reaction center w protein	scaffold01619	+	7303	8168	342	7303	4993	False	356	C:3.6;scores->C:3.6,M:0.1,SP:0.1	AT2G30570,4e-11,photosystem II reaction center W	NA,-1,NA
XLOC_001232	1	TCONS_00002458	g1240	chlorophyll a-b binding protein	scaffold00104	-	9060	11908	786	9060	32474	False	47	C:3.3;scores->C:3.3,M:0.1,SP:0.0	AT2G05070,1e-91,photosystem II light harvesting complex gene 2.2	Cre12.g548950,2e-98,LHCBM7__Chlorophyll a/b binding protein of LHCII
XLOC_003609	2	TCONS_00006913	g3610	protein	scaffold00390	-	22239	25389	2338	22239	3730	False	2	C?:0.8;scores->C:0.8,M:0.0,SP:0.0	NA,-1,NA	Cre02.g100050,1e-07,
XLOC_019904	3	TCONS_00034087	g18989	NA	scaffold06127	+	40	2419	663	40	64	True	4	NA:1.0;scores->None:1.0	AT3G10060,4e-07,FKBP-like peptidyl-prolyl cis-trans isomerase family protein	Cre17.g733250,4e-12,__Peptidyl-prolyl cis-trans isomerase, FKBP-type
XLOC_009693	2	TCONS_00018211	g9594	protein proton gradient regulation chloroplastic-like	scaffold01591	-	873	2619	1304	873	11232	False	22	C:2.3;scores->C:2.3,M:1.9,SP:0.0	AT2G05620,7e-23,proton gradient regulation 5	Cre05.g242400,5e-31,
XLOC_013061	1	TCONS_00023860	g12802	NA	scaffold02623	-	5343	7140	1107	5343	3425	False	12	C?:0.8;scores->C:0.8,M:0.6,SP:0.1	AT2G39080,1e-44,NAD(P)-binding Rossmann-fold superfamily protein	Cre13.g608000,6e-76,CPLD52__Predicted protein
XLOC_008597	1	TCONS_00016170	g8515	NA	scaffold01319	-	15033	15282	250	15033	0	True	11	NA:1.0;scores->None:1.0	NA,-1,NA	NA,-1,NA
XLOC_002759	2	TCONS_00005293	g2767	chlorophyllide a oxygenase	scaffold00279	+	1	2218	1481	1	30414	True	11	NA:1.0;scores->None:1.0	AT1G44446,2e-56,Pheophorbide a oxygenase family protein with Rieske [2Fe-2S] domain	Cre01.g043350,6e-83,CAO1__Chlorophyllide a oxygenase
XLOC_008468	10	TCONS_00015927	g8388,g8389,g8390	hypothetical protein MNEG_7343	scaffold01290	+	1	7617	5276	1	7668	True	13	C:3.6;scores->C:3.6,M:0.8,SP:0.0	AT5G58250,1e-22,unknown protein; FUNCTIONS IN: molecular_function unknown; INVOLVED IN: biological_process unknown; LOCATED IN: thylakoid, chloroplast; EXPRESSED IN: 22 plant structures; EXPRESSED DURING: 14 growth stages; CONTAINS InterPro DOMAIN/s: Protein of unknown function DUF2488 (InterPro:IPR019616); Has 1807 Blast hits to 1807 proteins in 277 species: Archae - 0; Bacteria - 0; Metazoa - 7…	Cre12.g490500,9e-43,CGL78__Predicted protein

## Sheet: top_expression__notFragmented
locus	number of isoforms	longest isoform	name in refined annotation	BLAST2GO annotation	scaffold	strand	start position	end position	length longest isoform	distance to scaffold start	distance to scaffold end	putatively fragmented?	median FPKM	PredAlgo	best A. thaliana blastX hit	best C. reinhardtii blastX hit
XLOC_000814	1	TCONS_00001630	g823	chlorophyll a-b binding protein	scaffold00064	+	31118	32957	771	31118	16087	False	322	C:3.2;scores->C:3.2,M:0.1,SP:0.0	AT1G29910,3e-91,chlorophyll A/B binding protein 3	Cre12.g548400,1e-98,LHCBM2__Light-harvesting protein of photosystem II
XLOC_019357	1	TCONS_00033392	XLOC_019357	NA	scaffold05739	+	1491	1625	135	1491	1259	False	10293	NA:1.0;scores->None:1.0	NA,-1,NA	NA,-1,NA
XLOC_007679	1	TCONS_00014489	g7618	chloroplast ribulose-1,5-bisphosphate carboxylase oxygenase small subunit	scaffold01116	-	12690	13998	498	12690	2654	False	10028	C:2.1;scores->C:2.1,M:0.0,SP:0.0	AT1G67090,9e-35,ribulose bisphosphate carboxylase small chain 1A	Cre02.g120150,3e-57,RBCS2__Ribulose-1,5-bisphosphate carboxylase/oxygenase small subunit 2notes
XLOC_013860	1	TCONS_00025125	g13548	60s ribosomal protein l13a-4	scaffold02907	-	870	1308	258	870	6652	False	4919	SP?:0.1;scores->C:0.1,M:0.0,SP:0.1	AT3G07110,7e-29,Ribosomal protein L13 family protein	Cre12.g532550,3e-30,RPL13a__Ribosomal protein L13a, component of cytosolic 80S ribosome and 60S large subunit
XLOC_013053	1	TCONS_00023848	g12796	NA	scaffold02620	+	5338	6511	222	5338	2072	False	322	C:3.3;scores->C:3.3,M:0.0,SP:0.0	NA,-1,NA	NA,-1,NA
XLOC_010140	1	TCONS_00019007	g10028	60s ribosomal protein l35	scaffold01713	-	3823	5522	393	3823	7492	False	4091	O:0.0;scores->C:0.1,M:0.0,SP:0.1	AT3G55170,2e-36,Ribosomal L29 family protein	Cre14.g617900,9e-46,RPL35__Ribosomal protein L35, component of cytosolic 80S ribosome and 60S large subunit
XLOC_004243	2	TCONS_00008168	g4236	60s ribosomal protein l38	scaffold00486	-	20640	21952	366	20640	6012	False	3351	O:0.0;scores->C:0.0,M:0.0,SP:0.0	AT2G43460,1e-25,Ribosomal L38e protein family	Cre07.g325746,6e-27,RPL38__Ribosomal protein L38, component of cytosolic 80S ribosome and 60S large subunit
XLOC_006556	1	TCONS_00012396	g6506	chlorophyll a-b binding protein chloroplastic	scaffold00875	-	11779	14073	741	11779	5582	False	211	C:2.7;scores->C:2.7,M:1.0,SP:0.0	AT1G45474,1e-52,photosystem I light harvesting complex gene 5	Cre16.g687900,4e-87,LHCA7__Light-harvesting protein of photosystem I
XLOC_002331	1	TCONS_00004518	g2329	60s ribosomal protein l27	scaffold00224	-	554	1630	219	554	34727	False	3331	O:0.0;scores->C:0.1,M:0.0,SP:0.0	AT4G15000,1e-21,Ribosomal L27e protein family	Cre17.g701650,1e-25,RPL27__Ribosomal protein L27, component of cytosolic 80S ribosome and 60S large subunit
XLOC_007750	1	TCONS_00014600	g7688	60S ribosomal L18a-2	scaffold01131	-	8495	11821	549	8495	5863	False	2932	O:0.0;scores->C:0.0,M:0.0,SP:0.0	AT2G34480,4e-73,Ribosomal protein L18ae/LX family protein	Cre01.g047750,6e-77,RPL18a__Ribosomal protein L18a, component of cytosolic 80S ribosome and 60S large subunit
XLOC_002530	1	TCONS_00004878	g2541	60s ribosomal protein l37	scaffold00249	+	17406	18842	288	17406	16264	False	3850	O:0.0;scores->C:0.2,M:0.0,SP:0.0	AT3G16080,2e-33,Zinc-binding ribosomal protein family protein	Cre10.g430400,3e-34,RPL37__Ribosomal protein L37, component of cytosolic 80S ribosome and 60S large subunit
XLOC_000506	1	TCONS_00001031	g513	40s ribosomal protein s19-1	scaffold00035	-	44268	46061	495	44268	10726	False	2666	O:0.0;scores->C:0.0,M:0.0,SP:0.0	AT3G02080,3e-32,Ribosomal protein S19e family protein	Cre02.g106600,2e-42,RPS19__Ribosomal protein S19, component of cytosolic 80S ribosome and 40S small subunit
XLOC_012928	2	TCONS_00023636	g12678	40s ribosomal protein s21	scaffold02577	-	3539	5190	640	3539	3535	False	3482	O:0.0;scores->C:0.0,M:0.0,SP:0.0	AT5G27700,2e-26,Ribosomal protein S21e	Cre03.g203450,5e-32,RPS21__Ribosomal protein S21, component of cytosolic 80S ribosome and 40S small subunit
XLOC_016104	1	TCONS_00028697	g15629	cytochrome c6	scaffold03866	+	1018	2688	447	1018	2913	False	39	C:3.8;scores->C:3.8,M:0.2,SP:0.1	NA,-1,NA	Cre16.g651050,1e-21,CYC6__Cytochrome c6
XLOC_016372	2	TCONS_00029079	g15870	chlorophyll a b-binding apoprotein cp26 precursor	scaffold03992	-	2076	3915	864	2076	1343	False	171	O:0.0;scores->C:0.3,M:0.0,SP:0.0	AT4G10340,4e-63,light harvesting complex of photosystem II 5	Cre16.g673650,1e-112,LHCB5__Minor chlorophyll a/b binding protein of photosystem II
XLOC_009291	5	TCONS_00017473	g9200,g9201	phosphatidate cytidylyltransferase	scaffold01490	+	1402	6877	4428	1402	6842	False	2867	C?:0.7;scores->C:0.7,M:0.2,SP:0.0	AT2G45150,3e-45,cytidinediphosphate diacylglycerol synthase 4	Cre12.g489050,9e-65,PCT2__Phosphatidate cytidylyltransferase
XLOC_003245	1	TCONS_00006189	g3237	chlorophyll a-b binding protein of lhcii typei	scaffold00341	-	2202	3746	750	2202	27241	False	1018	C:2.4;scores->C:2.4,M:0.2,SP:0.0	AT1G29910,1e-87,chlorophyll A/B binding protein 3	Cre12.g548400,6e-100,LHCBM2__Light-harvesting protein of photosystem II
XLOC_000987	5	TCONS_00001968	g993	60s ribosomal protein l30-1	scaffold00081	+	30151	31674	679	30151	14238	False	3838	O:0.0;scores->C:0.0,M:0.0,SP:0.0	AT1G36240,1e-41,Ribosomal protein L7Ae/L30e/S12e/Gadd45 family protein	Cre10.g420750,4e-47,RPL30__Ribosomal protein L30, component of cytosolic 80S ribosome and 60S large subunit
XLOC_016637	1	TCONS_00029477	g16119	60s ribosomal protein l9	scaffold04125	+	1018	3037	576	1018	1986	False	3439	O:0.0;scores->C:0.0,M:0.0,SP:0.0	AT1G33120,5e-55,Ribosomal protein L6 family	Cre12.g494050,2e-72,RPL9__Ribosomal protein L9, component of cytosolic 80S ribosome and 60S large subunit
XLOC_014687	2	TCONS_00026455	g14340	NA	scaffold03238	+	4966	6096	779	4966	1292	False	3255	NA:1.0;scores->None:1.0	NA,-1,NA	NA,-1,NA
XLOC_008807	2	TCONS_00016522	g8719	60S ribosomal L23	scaffold01367	+	9058	10721	813	9058	4831	False	2357	C?:0.5;scores->C:0.5,M:0.0,SP:0.0	AT1G04480,1e-63,Ribosomal protein L14p/L23e family protein	Cre04.g211800,4e-69,RPL23__Ribosomal protein L23, component of cytosolic 80S ribosome and 60S large subunit
XLOC_001551	3	TCONS_00003086	g1568	fructose-bisphosphate class i	scaffold00138	+	3669	6584	1503	3669	33346	False	1551	C:2.3;scores->C:2.3,M:0.0,SP:0.0	AT2G01140,6e-64,Aldolase superfamily protein	Cre05.g234550,1e-72,FBA3__Fructose-1,6-bisphosphate aldolase__Fructose-1,6-bisphosphate aldolase
XLOC_000645	1	TCONS_00001294	g659	photosystem ii reaction center w protein	scaffold00049	+	40389	41319	345	40389	11395	False	400	C:4.0;scores->C:4.0,M:0.2,SP:0.1	AT2G30570,4e-11,photosystem II reaction center W	NA,-1,NA
XLOC_010986	1	TCONS_00020391	g10823	photosystem i reaction center subunit xi	scaffold01952	+	6291	7701	570	6291	4259	False	357	C:2.1;scores->C:2.1,M:0.6,SP:0.0	AT4G12800,8e-39,photosystem I subunit l	Cre12.g486300,1e-58,PSAL__Photosystem I reaction center subunit XI
XLOC_002686	1	TCONS_00005154	g2697	cytochrome b6-f complex iron-sulfur subunit	scaffold00270	+	22822	24805	555	22822	8393	False	1439	O:0.0;scores->C:0.0,M:0.0,SP:0.0	AT4G03280,7e-58,photosynthetic electron transfer C	Cre11.g467689,4e-68,PETC__Rieske iron-sulfur subunit of the cytochrome b6f complex, chloroplast precursor
XLOC_009031	1	TCONS_00016982	g8937	60S ribosomal L26-1	scaffold01422	-	2335	3819	438	2335	10512	False	3189	C:3.2;scores->C:3.2,M:0.0,SP:0.0	AT3G49910,2e-33,Translation protein SH3-like family protein	Cre01.g040000,5e-34,RPL26__Ribosomal protein L26, component of cytosolic 80S ribosome and 60S large subunit
XLOC_003646	1	TCONS_00006986	XLOC_003646	NA	scaffold00396	-	5918	6687	403	5918	21956	False	2156	NA:1.0;scores->None:1.0	NA,-1,NA	NA,-1,NA
XLOC_013071	1	TCONS_00023876	g12813	60s ribosomal protein l36	scaffold02626	+	5919	6612	333	5919	1949	False	2334	C?:0.6;scores->C:0.6,M:0.0,SP:0.0	AT2G37600,8e-22,Ribosomal protein L36e family protein	Cre12.g484050,4e-29,RPL36__Ribosomal protein L36, component of cytosolic 80S ribosome and 60S large subunit
XLOC_010888	1	TCONS_00020244	g10732	40s ribosomal protein s16	scaffold01923	-	3907	6276	441	3907	6055	False	2083	C?:1.1;scores->C:1.1,M:0.0,SP:0.0	AT2G09990,4e-57,Ribosomal protein S5 domain 2-like superfamily protein	Cre13.g573351,1e-57,
XLOC_001179	3	TCONS_00002360	g1189,g1190	NA	scaffold00099	-	24955	30125	3554	24955	13019	False	1203	C?:0.7;scores->C:0.7,M:0.5,SP:0.0	NA,-1,NA	NA,-1,NA
XLOC_012992	1	TCONS_00023741	g12743	60s ribosomal protein l10	scaffold02600	+	1233	3341	690	1233	5321	False	2094	O:0.0;scores->C:0.0,M:0.0,SP:0.0	AT1G26910,4e-93,Ribosomal protein L16p/L10e family protein	Cre09.g388200,1e-105,RPL10__Ribosomal protein L10, component of cytosolic 80S ribosome and 60S large subunit
XLOC_010823	2	TCONS_00020134	g10673	60s ribosomal protein l14	scaffold01907	+	4686	6842	1191	4686	5682	False	2542	O:0.0;scores->C:0.0,M:0.0,SP:0.0	AT4G27090,2e-31,Ribosomal protein L14	Cre17.g701200,1e-40,RPL14__Ribosomal protein L14, component of cytosolic 80S ribosome and 60S large subunit__Ribosomal protein L14, component of cytosolic 80S ribosome and 60S large subunit
XLOC_008754	1	TCONS_00016442	g8668	60s ribosomal l44	scaffold01355	-	5613	7691	306	5613	8088	False	2634	O:0.0;scores->C:0.0,M:0.0,SP:0.0	AT3G23390,1e-34,Zinc-binding ribosomal protein family protein	Cre06.g310700,4e-39,RPL36a__Ribosomal protein L36a, component of cytosolic 80S ribosome and 60S large subunit__Ribosomal protein L36a, component of cytosolic 80S ribosome and 60S large subunit
XLOC_012617	1	TCONS_00023148	g12395	33kda oxygen evolving protein of photosystem ii	scaffold02474	-	2242	4521	870	2242	4604	False	825	C:3.4;scores->C:3.4,M:0.1,SP:0.1	AT3G50820,1e-74,photosystem II subunit O-2	Cre09.g396213,6e-100,PSBO__Oxygen-evolving enhancer protein 1 of photosystem II
XLOC_002396	1	TCONS_00004639	g2402	nascent polypeptide-associated complex subunit alpha-like protein 1	scaffold00232	+	9540	12104	564	9540	21971	False	3333	O:0.0;scores->C:0.0,M:0.0,SP:0.0	AT3G12390,7e-40,Nascent polypeptide-associated complex (NAC), alpha subunit family protein	Cre15.g635600,2e-41,
XLOC_015703	3	TCONS_00028058	g15252	NA	scaffold03677	+	1602	4037	1605	1602	1829	False	3563	O:0.0;scores->C:0.1,M:0.1,SP:0.1	AT5G44310,3e-07,Late embryogenesis abundant protein (LEA) family protein	NA,-1,NA
XLOC_008277	1	TCONS_00015595	g8198	40S ribosomal S15-like	scaffold01248	+	6279	7670	528	6279	8279	False	2363	O:0.0;scores->C:0.0,M:0.0,SP:0.0	AT5G09510,4e-55,Ribosomal protein S19 family protein	Cre08.g360900,1e-56,RPS15__Ribosomal protein S15, component of cytosolic 80S ribosome and 40S small subunit
XLOC_013380	2	TCONS_00024344	g13099	40s ribosomal protein s16-like	scaffold02732	-	3693	6310	583	3693	1965	False	2329	C?:1.2;scores->C:1.2,M:0.3,SP:0.0	AT2G09990,4e-54,Ribosomal protein S5 domain 2-like superfamily protein	Cre13.g573351,5e-57,
XLOC_014389	2	TCONS_00025976	g14056	40s ribosomal protein s8	scaffold03118	-	757	1710	728	757	5464	False	3411	C?:0.6;scores->C:0.6,M:0.0,SP:0.0	AT5G20290,2e-28,Ribosomal protein S8e family protein	Cre06.g272800,4e-30,RPS8__Ribosomal protein S8, component of cytosolic 80S ribosome and 40S small subunit
XLOC_001153	1	TCONS_00002295	g1159	hypothetical protein MNEG_1031	scaffold00096	-	23639	24642	309	23639	19028	False	467	C:4.3;scores->C:4.3,M:0.2,SP:0.0	NA,-1,NA	Cre02.g082750,3e-07,PSBX__4.1 kDa photosystem II subunit
XLOC_014302	1	TCONS_00025830	g13969	chlorophyll a-b binding protein of lhcii typei	scaffold03082	-	4013	6380	765	4013	879	False	45	C:1.7;scores->C:1.7,M:0.0,SP:0.0	AT2G05070,8e-86,photosystem II light harvesting complex gene 2.2	Cre04.g232104,1e-95,LHCBM3__Light-harvesting complex II chlorophyll a/b binding protein M3
XLOC_008517	1	TCONS_00016028	g8439	60S ribosomal L17	scaffold01302	+	5967	8049	561	5967	7163	False	2491	O:0.0;scores->C:0.1,M:0.0,SP:0.0	AT1G67430,2e-59,Ribosomal protein L22p/L17e family protein	Cre13.g568900,6e-72,RPL17__Ribosomal protein L17, component of cytosolic 80S ribosome and 60S large subunit
XLOC_006691	1	TCONS_00012648	g6640	light-harvesting protein of photosystem i	scaffold00902	-	2165	5221	636	2165	14584	False	131	C:3.7;scores->C:3.7,M:0.1,SP:0.1	AT3G54890,4e-35,photosystem I light harvesting complex gene 1	Cre06.g283050,3e-69,LHCA1__Light-harvesting protein of photosystem I
XLOC_014277	1	TCONS_00025789	g13945	protein	scaffold03071	+	3157	5286	444	3157	1999	False	2056	C?:0.6;scores->C:0.6,M:0.0,SP:0.0	AT1G70600,1e-62,Ribosomal protein L18e/L15 superfamily protein	Cre02.g115200,7e-73,RPL27a__Ribosomal protein L27a, component of cytosolic 80S ribosome and 60S large subunit
XLOC_012574	2	TCONS_00023063	g12352	60s ribosomal protein l8	scaffold02459	-	4516	6861	1328	4516	2856	False	1633	O:0.0;scores->C:0.3,M:0.0,SP:0.0	AT2G18020,2e-109,Ribosomal protein L2 family	Cre12.g535851,1e-126,
XLOC_004545	3	TCONS_00008722	g4539	fructose-bisphosphate class i	scaffold00534	+	11583	14263	1388	11583	11340	False	1672	C:2.3;scores->C:2.3,M:0.0,SP:0.0	AT2G01140,3e-63,Aldolase superfamily protein	Cre05.g234550,1e-71,FBA3__Fructose-1,6-bisphosphate aldolase__Fructose-1,6-bisphosphate aldolase
XLOC_016503	1	TCONS_00029281	g15990	NA	scaffold04060	-	1965	3342	483	1965	1781	False	2954	C:1.7;scores->C:1.7,M:0.0,SP:0.1	AT5G44310,3e-12,Late embryogenesis abundant protein (LEA) family protein	Cre16.g682200,4e-11,
XLOC_007824	1	TCONS_00014757	g7766	40S ribosomal S27-2	scaffold01147	+	10701	11643	261	10701	6057	False	1682	O:0.0;scores->C:0.0,M:0.0,SP:0.0	AT3G61110,1e-42,ribosomal protein S27	Cre12.g529400,3e-43,RPS27e1__Ribosomal protein S27e isoform 1, component of 80S ribosome and 40S small subunit
XLOC_011575	1	TCONS_00021417	g11389	cf0 atp synthase subunit ii precursor	scaffold02130	-	7710	8618	633	7710	1759	False	1118	C:4.2;scores->C:4.2,M:0.8,SP:0.1	AT4G32260,1e-28,ATPase, F0 complex, subunit B/B', bacterial/chloroplast	Cre11.g481450,6e-52,ATPG__CF0 ATP synthase subunit II precursor
XLOC_003242	1	TCONS_00006184	g3239	chlorophyll a-b binding protein of lhcii typei	scaffold00341	+	9768	11387	759	9768	19600	False	1086	C:2.2;scores->C:2.2,M:0.2,SP:0.0	AT2G05070,3e-89,photosystem II light harvesting complex gene 2.2	Cre12.g548400,1e-100,LHCBM2__Light-harvesting protein of photosystem II
XLOC_004689	1	TCONS_00008981	g4683	60s acidic ribosomal protein p1	scaffold00556	+	5500	6737	321	5500	19434	False	1491	O:0.0;scores->C:0.0,M:0.0,SP:0.1	AT5G24510,2e-19,60S acidic ribosomal protein family	Cre17.g738300,2e-25,RPP1__Acidic ribosomal protein P1
XLOC_004282	2	TCONS_00008235	g4277	60s acidic ribosomal protein p2-4	scaffold00492	+	2362	3592	602	2362	22764	False	1453	O:0.0;scores->C:0.0,M:0.0,SP:0.1	AT3G44590,8e-15,60S acidic ribosomal protein family	Cre02.g143050,2e-16,RPP2__Acidic ribosomal protein P2
XLOC_008999	2	TCONS_00016923	g8908	60S ribosomal L3	scaffold01416	+	3466	7489	2533	3466	7027	False	1762	O:0.0;scores->C:0.3,M:0.0,SP:0.0	AT1G61580,9e-156,R-protein L3 B	Cre10.g417700,0.0,RPL3__Ribosomal protein L3, component of cytosolic 80S ribosome and 60S large subunit
XLOC_004444	5	TCONS_00008536	g4430,g4431,g4432	biotin synthase	scaffold00517	-	2020	11176	3276	2020	15241	False	784	M:2.7;scores->C:0.8,M:2.7,SP:0.1	AT2G43360,2e-96,Radical SAM superfamily protein	Cre06.g261150,5e-158,BIO2__Biotin synthase
XLOC_007017	2	TCONS_00013261	g6961	40s ribosomal protein s7	scaffold00971	+	7196	9652	931	7196	8555	False	1787	O:0.0;scores->C:0.0,M:0.0,SP:0.0	AT1G48830,6e-55,Ribosomal protein S7e family protein	Cre12.g498900,1e-70,RPS7__Ribosomal protein S7, component of cytosolic 80S ribosome and 40S small subunit
XLOC_013421	2	TCONS_00024406	g13135	40s ribosomal protein s13-2	scaffold02747	+	4155	6505	1363	4155	1736	False	1784	C?:0.5;scores->C:0.5,M:0.0,SP:0.0	AT4G00100,6e-70,ribosomal protein S13A	Cre07.g331900,4e-67,RPS13__Ribosomal protein S13, component of cytosolic 80S ribosome and 40S small subunit
XLOC_008548	4	TCONS_00016085	g8468,g8469	ribosome biogenesis NSA2 homolog	scaffold01309	+	4699	10579	3210	4699	5103	False	1818	O:0.0;scores->C:0.0,M:0.0,SP:0.0	AT5G06360,2e-120,Ribosomal protein S8e family protein	Cre12.g507300,1e-138,LCI30__Low-CO2-inducible protein
XLOC_002866	1	TCONS_00005483	g2866	hypothetical protein MNEG_2547	scaffold00291	-	19595	20539	309	19595	12276	False	256	C:3.6;scores->C:3.6,M:0.2,SP:0.0	NA,-1,NA	NA,-1,NA
XLOC_005939	1	TCONS_00011327	g5917	eukaryotic translation elongation factor 1 alpha 2	scaffold00766	+	12425	16134	1512	12425	4773	False	2413	C?:1.2;scores->C:1.2,M:0.0,SP:0.0	AT1G07920,2e-85,GTP binding Elongation factor Tu family protein	Cre06.g263450,0.0,
XLOC_007278	1	TCONS_00013753	g7217	NA	scaffold01026	-	4613	5371	306	4613	12674	False	834	C:3.8;scores->C:3.8,M:0.1,SP:0.2	NA,-1,NA	Cre16.g650100,3e-11,PETN__Subunit of the chloroplast cytochrome b6f complex
XLOC_014923	1	TCONS_00026824	g14541	protein	scaffold03326	-	2401	5039	474	2401	1883	False	2616	O:0.0;scores->C:0.0,M:0.0,SP:0.0	AT4G30800,5e-56,Nucleic acid-binding, OB-fold-like protein	Cre12.g514500,2e-61,RPS11__Ribosomal protein S11, component of cytosolic 80S ribosome and 40S small subunit
XLOC_003090	5	TCONS_00005913	g3083,g3084	programmed cell death protein 2	scaffold00320	-	12448	17640	2460	12448	13983	False	1440	O:0.0;scores->C:0.0,M:0.0,SP:0.0	AT4G02220,4e-22,zinc finger (MYND type) family protein / programmed cell death 2 C-terminal domain-containing protein	Cre03.g149500,1e-43,
XLOC_001092	2	TCONS_00002171	g1103	40s ribosomal protein s20	scaffold00091	+	28544	30065	831	28544	13442	False	1690	C?:0.6;scores->C:0.6,M:0.0,SP:0.0	AT3G45030,3e-49,Ribosomal protein S10p/S20e family protein	Cre16.g660150,4e-55,
XLOC_013466	2	TCONS_00024486	g13174	40s ribosomal protein s15a-1	scaffold02763	+	3839	6072	1016	3839	2108	False	1865	O:0.0;scores->C:0.0,M:0.0,SP:0.0	AT1G07770,1e-56,ribosomal protein S15A	Cre05.g234637,7e-61,
XLOC_013645	2	TCONS_00024777	g13345	protein	scaffold02833	+	876	3596	1482	876	4391	False	1785	O:0.0;scores->C:0.2,M:0.0,SP:0.0	AT3G16780,1e-59,Ribosomal protein L19e family protein	Cre02.g075700,7e-63,RPL19__Ribosomal protein L19, component of cytosolic 80S ribosome and 60S large subunit
XLOC_001499	1	TCONS_00002983	g1509	ferredoxin-nadp+ reductase	scaffold00132	-	33866	37239	1026	33866	2991	False	902	C:2.9;scores->C:2.9,M:0.0,SP:0.0	AT4G05390,2e-118,root FNR 1	Cre11.g476750,1e-147,FNR1__Ferredoxin-NADP reductase
XLOC_011479	2	TCONS_00021257	g11297	photosystem i reaction center subunit iii	scaffold02103	+	4819	7383	1476	4819	3898	False	329	C:2.4;scores->C:2.4,M:0.2,SP:0.1	AT1G31330,2e-39,photosystem I subunit F	Cre09.g412100,5e-69,PSAF__Photosystem I reaction center subunit III
XLOC_003204	1	TCONS_00006123	g3204	60s ribosomal protein l36	scaffold00336	+	24694	25410	333	24694	5260	False	2067	C?:0.6;scores->C:0.6,M:0.0,SP:0.0	AT2G37600,8e-22,Ribosomal protein L36e family protein	Cre12.g484050,4e-29,RPL36__Ribosomal protein L36, component of cytosolic 80S ribosome and 60S large subunit
XLOC_005023	1	TCONS_00009610	g5006	photosystem i reaction center subunit chloroplastic	scaffold00611	-	12893	14000	363	12893	9107	False	199	C:2.7;scores->C:2.7,M:0.1,SP:0.0	AT1G30380,4e-14,photosystem I subunit K	Cre17.g724300,2e-23,PSAK__Photosystem I reaction center subunit psaK
XLOC_004738	1	TCONS_00009071	g4734	chlorophyll a-b binding protein of lhcii typei	scaffold00565	+	8885	10411	756	8885	13698	False	80	C:2.4;scores->C:2.4,M:0.2,SP:0.0	AT2G34430,2e-85,light-harvesting chlorophyll-protein complex II subunit B1	Cre12.g548400,2e-104,LHCBM2__Light-harvesting protein of photosystem II
XLOC_005550	1	TCONS_00010609	g5533	sedoheptulose- -bisphosphatase	scaffold00700	-	9018	13306	1110	9018	9211	False	579	C:2.9;scores->C:2.9,M:0.5,SP:0.0	AT3G55800,3e-126,sedoheptulose-bisphosphatase	Cre03.g185550,3e-156,SBP1__Sedoheptulose-1,7-bisphosphatase
XLOC_011493	1	TCONS_00021278	g11310	60s ribosomal protein l37a	scaffold02107	-	5739	7225	279	5739	4180	False	1797	O:0.0;scores->C:0.0,M:0.0,SP:0.0	AT3G60245,2e-40,Zinc-binding ribosomal protein family protein	Cre06.g257150,6e-43,RPL37a__Ribosomal protein L37a, component of cytosolic 80S ribosome and 60S large subunit
XLOC_006940	2	TCONS_00013126	XLOC_006940	40s ribosomal protein s28	scaffold00955	+	5248	6945	744	5248	12756	False	1764	NA:1.0;scores->None:1.0	AT3G10090,4e-15,Nucleic acid-binding, OB-fold-like protein	Cre12.g510450,1e-17,RPS28__Ribosomal protein S28, component of cytosolic 80S ribosome and 40S small subunit
XLOC_001805	1	TCONS_00003566	g1822	40s ribosomal protein s5	scaffold00165	+	29963	33782	645	29963	6337	False	1663	O:0.0;scores->C:0.1,M:0.1,SP:0.0	AT2G37270,2e-88,ribosomal protein 5B	Cre06.g290950,4e-97,RPS5__Ribosomal protein S5, component of cytosolic 80S ribosome and 40S small subunit
XLOC_003672	2	TCONS_00007038	g3672	protein	scaffold00400	-	3189	4934	1150	3189	22953	False	2152	SP?:1.1;scores->C:0.3,M:0.1,SP:1.1	AT1G41880,1e-34,Ribosomal protein L35Ae family protein	Cre10.g459250,6e-42,RPL35a__Ribosomal protein L35a, component of cytosolic 80S ribosome and 60S large subunit
XLOC_007139	2	TCONS_00013496	g7082	ferredoxin	scaffold00997	+	5587	7616	965	5587	10180	False	852	O:0.0;scores->C:0.4,M:0.0,SP:0.0	AT1G60950,4e-27,2Fe-2S ferredoxin-like superfamily protein	Cre14.g626700,6e-33,PETF__Ferredoxin
XLOC_006945	1	TCONS_00013134	g6892	protein	scaffold00956	+	8510	10564	690	8510	8058	False	1354	O:0.0;scores->C:0.0,M:0.0,SP:0.0	AT2G31610,2e-99,Ribosomal protein S3 family protein	Cre02.g102250,6e-81,RPS3__Ribosomal protein S3, component of cytosolic 80S ribosome and 40S small subunit
XLOC_000605	5	TCONS_00001224	g616	60s ribosomal protein l4	scaffold00045	-	38062	45926	4251	38062	6567	False	1445	SP:1.3;scores->C:0.1,M:0.2,SP:1.3	AT5G02870,5e-129,Ribosomal protein L4/L1 family	Cre09.g397697,4e-154,RPL4__Ribosomal protein L4, component of cytosolic 80S ribosome and 60S large subunit
XLOC_014092	1	TCONS_00025478	g13761	oxygen evolving enhancer 2 of photosystem ii	scaffold02993	-	3281	4951	759	3281	2582	False	455	C:3.3;scores->C:3.3,M:0.2,SP:0.0	AT1G06680,2e-48,photosystem II subunit P-1	Cre12.g550850,4e-69,PSBP1__Oxygen-evolving enhancer protein 2 of photosystem II
XLOC_005387	2	TCONS_00010305	g5370	chloroplast ribulose- -bisphosphate carboxylase oxygenase small subunit	scaffold00672	-	12133	14583	1345	12133	7823	False	687	C?:1.1;scores->C:1.1,M:0.0,SP:0.4	AT5G38410,1e-33,Ribulose bisphosphate carboxylase (small chain) family protein	Cre02.g120150,1e-52,RBCS2__Ribulose-1,5-bisphosphate carboxylase/oxygenase small subunit 2
XLOC_003234	1	TCONS_00006170	g3228	60s ribosomal protein l18-3	scaffold00339	-	20452	22170	564	20452	7700	False	1190	O:0.0;scores->C:0.0,M:0.0,SP:0.0	AT5G27850,5e-83,Ribosomal protein L18e/L15 superfamily protein	Cre12.g512600,3e-86,RPL18__Ribosomal protein L18, component of cytosolic 80S ribosome and 60S large subunit
XLOC_013243	1	TCONS_00024138	g12972	40s ribosomal protein s25-2-like	scaffold02686	-	5744	7227	324	5744	1806	False	2361	O:0.0;scores->C:0.0,M:0.0,SP:0.0	AT4G34555,5e-24,Ribosomal protein S25 family protein	Cre08.g382500,3e-23,RPS25__Ribosomal protein S25, component of cytosolic 80S ribosome and 40S small subunit
XLOC_006517	5	TCONS_00012319	g6464,g6465,g6466	gtp cyclohydrolase i	scaffold00868	-	2521	12541	6976	2521	8113	False	1357	O:0.0;scores->C:0.0,M:0.0,SP:0.0	AT3G07270,1e-23,GTP cyclohydrolase I	Cre09.g393913,2e-49,
XLOC_001617	3	TCONS_00003203	g1630,g1631	40s ribosomal protein s26	scaffold00144	-	25104	33445	4054	25104	6416	False	1238	O:0.0;scores->C:0.0,M:0.1,SP:0.1	AT3G56340,1e-20,Ribosomal protein S26e family protein	Cre12.g522300,8e-38,
XLOC_000396	1	TCONS_00000814	g401	chlorophyll a-b binding protein of lhcii typei	scaffold00028	-	24925	26799	777	24925	33801	False	719	C:1.9;scores->C:1.9,M:0.2,SP:0.0	AT2G05070,6e-94,photosystem II light harvesting complex gene 2.2	Cre06.g284250,1e-103,LHCBM8__Chlorophyll a/b binding protein of LHCII
XLOC_011157	1	TCONS_00020698	g10993	protein	scaffold02005	+	1647	5403	1023	1647	5485	False	1497	O:0.0;scores->C:0.0,M:0.0,SP:0.0	AT1G48630,1e-129,receptor for activated C kinase 1B	Cre06.g278222,2e-162,RCK1__Receptor of activated protein kinase C
XLOC_016201	1	TCONS_00028843	XLOC_016201	NA	scaffold03912	+	1524	1629	106	1524	4216	False	1722	NA:1.0;scores->None:1.0	NA,-1,NA	NA,-1,NA
XLOC_006984	1	TCONS_00013209	XLOC_006984	60s ribosomal protein l39	scaffold00963	-	13708	15113	812	13708	3032	False	1996	NA:1.0;scores->None:1.0	AT3G02190,2e-19,Ribosomal protein L39 family protein	NA,-1,NA
XLOC_003531	2	TCONS_00006738	g3527	40s ribosomal protein s2-4	scaffold00379	-	12724	15196	1230	12724	13973	False	1135	O:0.0;scores->C:0.0,M:0.0,SP:0.0	AT3G57490,8e-98,Ribosomal protein S5 family protein	Cre01.g039250,1e-117,RPS2__Ribosomal protein S2, component of cytosolic 80S ribosome and 40S small subunit__Ribosomal protein S2, component of cytosolic 80S ribosome and 40S small subunit
XLOC_001692	2	TCONS_00003356	g1713	60s ribosomal protein l6	scaffold00153	+	9705	12328	1323	9705	26784	False	1240	O:0.0;scores->C:0.0,M:0.0,SP:0.0	AT1G74050,4e-50,Ribosomal protein L6 family protein	Cre01.g011000,2e-68,RPL6__Ribosomal protein L6, component of cytosolic 80S ribosome and 60S large subunit
XLOC_001885	1	TCONS_00003703	g1901	60s ribosomal protein l7-2	scaffold00174	+	28367	30422	717	28367	7944	False	1422	O:0.0;scores->C:0.0,M:0.0,SP:0.0	AT2G44120,7e-81,Ribosomal protein L30/L7 family protein	Cre12.g537800,1e-88,RPL7__Ribosomal protein L7, component of cytosolic 80S ribosome and 60S large subunit
XLOC_010826	2	TCONS_00020139	g10672	40s ribosomal protein s18	scaffold01907	-	2404	4431	561	2404	8093	False	1559	O:0.0;scores->C:0.1,M:0.0,SP:0.0	AT1G22780,3e-60,Ribosomal protein S13/S18 family	Cre06.g272950,5e-65,RPS18__Ribosomal protein S18, component of cytosolic 80S ribosome and 40S small subunit
XLOC_001105	1	TCONS_00002193	g1117	40s ribosomal protein s25-2-like	scaffold00092	+	42502	44015	324	42502	1896	False	1290	O:0.0;scores->C:0.0,M:0.0,SP:0.0	AT4G34555,5e-24,Ribosomal protein S25 family protein	Cre08.g382500,1e-22,RPS25__Ribosomal protein S25, component of cytosolic 80S ribosome and 40S small subunit
XLOC_011768	1	TCONS_00021727	XLOC_011768	NA	scaffold02190	+	6891	7030	140	6891	4857	False	3516	NA:1.0;scores->None:1.0	NA,-1,NA	NA,-1,NA
XLOC_001799	1	TCONS_00003558	g1809	40s ribosomal protein s9-2	scaffold00164	-	20401	21885	576	20401	17828	False	1293	O:0.0;scores->C:0.0,M:0.0,SP:0.0	AT5G39850,1e-82,Ribosomal protein S4	Cre08.g359750,2e-96,RPS9__Ribosomal protein S9, component of cytosolic 80S ribosome and 40S small subunit__Ribosomal protein S9, component of cytosolic 80S ribosome and 40S small subunit
XLOC_014704	1	TCONS_00026483	XLOC_014704	NA	scaffold03244	+	4083	5446	632	4083	2000	False	1540	NA:1.0;scores->None:1.0	AT2G19750,6e-08,Ribosomal protein S30 family protein	Cre16.g666301,6e-09,RPS30__Ribosomal protein S30, component of cytosolic 80S ribosome and 40S small subunit
XLOC_003248	3	TCONS_00006193	g3242,g3243	vhs domain-containing protein at3g16270	scaffold00341	-	21668	26406	3210	21668	4581	False	714	O:0.0;scores->C:0.0,M:0.3,SP:0.0	AT3G16270,6e-21,ENTH/VHS family protein	Cre12.g545300,2e-37,
XLOC_009105	4	TCONS_00017123	g9013,g9014,g9015	ubiquitin-60S ribosomal L40	scaffold01442	+	1560	9066	3625	1560	5071	False	1480	O:0.0;scores->C:0.0,M:0.0,SP:0.0	AT2G36170,6e-63,Ubiquitin supergroup;Ribosomal protein L40e	Cre01.g007051,5e-63,
XLOC_006920	6	TCONS_00013069	g6861,g6862	protein	scaffold00950	+	5416	10749	3027	5416	7949	False	1097	O:0.0;scores->C:0.0,M:0.0,SP:0.0	AT1G70600,2e-57,Ribosomal protein L18e/L15 superfamily protein	Cre02.g115200,9e-69,RPL27a__Ribosomal protein L27a, component of cytosolic 80S ribosome and 60S large subunit
XLOC_002151	3	TCONS_00004207	g2160,g2161	plastid acyl carrier protein	scaffold00204	+	10040	14715	3071	10040	22005	False	1018	C:3.5;scores->C:3.5,M:0.0,SP:0.0	AT5G27200,4e-15,acyl carrier protein 5	Cre13.g577100,3e-29,ACP2__Acyl-carrier protein
