# Supplementary material for: Time-resolved transcriptome analysis and lipid pathway reconstruction of the oleaginous green microalga Monoraphidium neglectum reveal a model for triacylglycerol and lipid hyperaccumulation
Source: Biotechnol Biofuels. 2017 Aug 14;10:197. doi: 10.1186/s13068-017-0882-1 (PMC5556983; doi:10.1186/s13068-017-0882-1)
Supplement: Supplementary file 3 — Additional file 3. The annotation and additional information for each locus; FPKM values of each locus; Log2-FC values in respect to N_0 of each locus. [file 13068_2017_882_MOESM3_ESM.xlsx]

## Sheet: annotation
locus	number of isoforms	longest isoform	name in refined annotation	BLAST2GO annotation	scaffold	strand	start position	end position	length longest isoform	distance to scaffold start	distance to scaffold end	putatively fragmented?	median FPKM	PredAlgo	best A. thaliana blastX hit	best C. reinhardtii blastX hit
XLOC_000001	2	TCONS_00000001	g1	pyruvate phosphate dikinase	scaffold00001	+	26	2083	1373	26	104901	True	47	NA:1.0;scores->None:1.0	AT4G15530,5e-46,pyruvate orthophosphate dikinase	Cre10.g424750,6e-55,PPD1__Pyruvate phosphate dikinase
XLOC_000002	1	TCONS_00000003	g2	nucleotide release factor	scaffold00001	+	2467	4996	885	2467	101988	False	112	C:2.7;scores->C:2.7,M:0.5,SP:0.1	AT5G17710,2e-34,Co-chaperone GrpE family protein	Cre07.g341600,6e-44,CGE1__GrpE nucleotide release factor__GrpE nucleotide release factor
XLOC_000003	3	TCONS_00000005	g4	ubiquitin-conjugating enzyme e2 35	scaffold00001	+	6720	9280	1111	6720	97704	False	367	O:0.0;scores->C:0.1,M:0.1,SP:0.0	AT1G78870,1e-73,ubiquitin-conjugating enzyme 35	Cre01.g026600,8e-74,
XLOC_000004	2	TCONS_00000007	g5	NA	scaffold00001	+	9384	15425	4538	9384	91559	False	40	M?:0.5;scores->C:0.2,M:0.5,SP:0.0	AT3G14010,5e-18,CTC-interacting domain 4	Cre01.g063997,2e-32,
XLOC_000005	1	TCONS_00000009	g9	NA	scaffold00001	+	27901	28758	858	27901	78226	False	48	O:0.0;scores->C:0.0,M:0.3,SP:0.0	AT5G55510,5e-09,Mitochondrial import inner membrane translocase subunit Tim17/Tim22/Tim23 family protein	Cre01.g050400,1e-24,TIM22C__Mitochondrial inner membrane translocase__Mitochondrial inner membrane translocase
XLOC_000006	4	TCONS_00000010	g10	NA	scaffold00001	+	29171	32530	1981	29171	74454	False	30	SP?:0.8;scores->C:0.0,M:0.1,SP:0.8	NA,-1,NA	Cre12.g555750,6e-71,
XLOC_000007	1	TCONS_00000014	g12	alpha- glucosyltransferase alg10	scaffold00001	+	34135	36200	1710	34135	70784	False	4	SP:1.8;scores->C:0.2,M:0.0,SP:1.8	AT5G02410,3e-18,DIE2/ALG10 family	Cre01.g041300,1e-43,
XLOC_000008	1	TCONS_00000015	g18	protein-ribulosamine 3- chloroplastic-like	scaffold00001	+	52082	54728	915	52082	52256	False	40	O:0.0;scores->C:0.0,M:0.0,SP:0.0	AT3G61080,1e-67,Protein kinase superfamily protein	Cre12.g542202,2e-86,
XLOC_000009	3	TCONS_00000016	g20	NA	scaffold00001	+	58751	65212	4350	58751	41772	False	11	O:0.0;scores->C:0.0,M:0.0,SP:0.0	NA,-1,NA	NA,-1,NA
XLOC_000010	4	TCONS_00000019	g21	protein pxr1	scaffold00001	+	65765	70775	2982	65765	36209	False	31	O:0.0;scores->C:0.1,M:0.0,SP:0.0	AT1G79200,3e-13,unknown protein; Has 30201 Blast hits to 17322 proteins in 780 species: Archae - 12; Bacteria - 1396; Metazoa - 17338; Fungi - 3422; Plants - 5037; Viruses - 0; Other Eukaryotes - 2996 (source: NCBI BLink).	Cre06.g255250,3e-28,
XLOC_000011	2	TCONS_00000023	g23	amino acid permease 2	scaffold00001	+	74601	78628	2041	74601	28356	False	44	M:1.5;scores->C:0.0,M:1.5,SP:0.0	AT5G09220,6e-70,amino acid permease 2	NA,-1,NA
XLOC_000012	1	TCONS_00000025	g26	NA	scaffold00001	+	82456	84542	1506	82456	22442	False	37	O:0.0;scores->C:0.0,M:0.0,SP:0.0	NA,-1,NA	Cre06.g254700,4e-14,
XLOC_000013	1	TCONS_00000026	g30	NA	scaffold00001	+	91665	92738	702	91665	14246	False	48	O:0.0;scores->C:0.0,M:0.0,SP:0.0	NA,-1,NA	NA,-1,NA
XLOC_000014	2	TCONS_00000027	g31	peptidyl-prolyl cis-trans isomerase cyp23	scaffold00001	+	93082	95612	1344	93082	11372	False	6	SP:1.6;scores->C:0.1,M:0.1,SP:1.6	AT1G26940,2e-49,Cyclophilin-like peptidyl-prolyl cis-trans isomerase family protein	Cre06.g292500,1e-54,CYN23__Cyclophilin-like protein; cyclophilin-like protein__Cyclophilin-like protein; cyclophilin-like protein__Cyclophilin-like protein; cyclophilin-like protein
XLOC_000015	1	TCONS_00000029	g3	NA	scaffold00001	-	5544	6236	381	5544	100748	False	68	C?:1.2;scores->C:1.2,M:0.4,SP:0.2	NA,-1,NA	NA,-1,NA
XLOC_000016	2	TCONS_00000030	g6	NA	scaffold00001	-	14664	18392	3236	14664	88592	False	24	M?:0.5;scores->C:0.1,M:0.5,SP:0.0	NA,-1,NA	NA,-1,NA
XLOC_000017	5	TCONS_00000032	g7,g8	5-methyltetrahydropteroyltriglutamate--homocysteine methyltransferase	scaffold00001	-	18456	27844	5291	18456	79140	False	611	SP:1.9;scores->C:0.0,M:0.0,SP:1.9	AT5G17920,1e-134,Cobalamin-independent synthase family protein	Cre03.g180750,0.0,MES1__Cobalamin-independent methionine synthase
XLOC_000018	1	TCONS_00000037	g11	50s ribosomal protein l18	scaffold00001	-	32577	33782	444	32577	73202	False	324	C:2.4;scores->C:2.4,M:0.0,SP:0.0	AT1G48350,3e-29,Ribosomal L18p/L5e family protein	Cre01.g052100,6e-40,PRPL18__Plastid ribosomal protein L18
XLOC_000019	2	TCONS_00000038	g13	NA	scaffold00001	-	36442	39886	2386	36442	67098	False	34	SP:1.6;scores->C:0.0,M:0.1,SP:1.6	NA,-1,NA	NA,-1,NA
XLOC_000020	1	TCONS_00000040	g14	NA	scaffold00001	-	40289	41765	897	40289	65219	False	9	C?:0.5;scores->C:0.5,M:0.1,SP:0.0	NA,-1,NA	NA,-1,NA
XLOC_000021	3	TCONS_00000041	g15,g16	aspartic proteinase-like protein 2	scaffold00001	-	42131	49408	3978	42131	57576	False	51	SP?:0.9;scores->C:0.0,M:0.1,SP:0.9	AT5G43100,3e-69,Eukaryotic aspartyl protease family protein	Cre01.g051950,3e-105,ASP2__Pepsin-type aspartyl protease
XLOC_000022	2	TCONS_00000044	g17	hypothetical protein MNEG_0013	scaffold00001	-	49571	52029	2328	49571	54955	False	6	C?:0.6;scores->C:0.6,M:0.3,SP:0.6	NA,-1,NA	NA,-1,NA
XLOC_000023	2	TCONS_00000046	g19	NA	scaffold00001	-	54753	59100	3562	54753	47884	False	2	SP?:0.4;scores->C:0.0,M:0.0,SP:0.4	AT1G19025,1e-17,DNA repair metallo-beta-lactamase family protein	NA,-1,NA
XLOC_000024	3	TCONS_00000048	g22	hypothetical protein MNEG_0018	scaffold00001	-	70915	74906	2997	70915	32078	False	218	O:0.0;scores->C:0.0,M:0.0,SP:0.0	NA,-1,NA	Cre12.g551200,1e-19,
XLOC_000025	3	TCONS_00000051	g24,g25	5-amino-6-(5-phosphoribosylamino)uracil reductase	scaffold00001	-	78792	82596	2011	78792	24388	False	186	O:0.0;scores->C:0.0,M:0.0,SP:0.0	AT4G20960,1e-39,Cytidine/deoxycytidylate deaminase family protein	Cre12.g555951,2e-29,
XLOC_000026	5	TCONS_00000055	g27,g28,g29	NA	scaffold00001	-	84549	91724	5524	84549	15260	False	177	O:0.0;scores->C:0.1,M:0.1,SP:0.0	NA,-1,NA	Cre01.g010400,1e-10,
XLOC_000027	1	TCONS_00000059	g31	NA	scaffold00001	-	93287	94127	841	93287	12857	False	2	NA:1.0;scores->None:1.0	AT1G26940,1e-13,Cyclophilin-like peptidyl-prolyl cis-trans isomerase family protein	Cre06.g292500,6e-12,CYN23__Cyclophilin-like protein; cyclophilin-like protein__Cyclophilin-like protein; cyclophilin-like protein__Cyclophilin-like protein; cyclophilin-like protein
XLOC_000028	1	TCONS_00000060	g32	probable atp-dependent rna helicase ddx20	scaffold00001	-	95562	99006	2385	95562	7978	False	17	SP?:0.2;scores->C:0.0,M:0.0,SP:0.2	AT4G00660,2e-37,RNAhelicase-like 8	Cre02.g090500,1e-111,
XLOC_000029	1	TCONS_00000061	g33	NA	scaffold00001	-	101113	103211	1260	101113	3773	False	39	O:0.0;scores->C:0.0,M:0.2,SP:0.0	NA,-1,NA	NA,-1,NA
XLOC_000030	3	TCONS_00000062	g34	NA	scaffold00001	-	103798	106975	1884	103798	9	True	237	C:1.5;scores->C:1.5,M:0.1,SP:0.1	NA,-1,NA	Cre07.g323600,1e-58,
XLOC_000031	1	TCONS_00000065	g36	NA	scaffold00002	+	814	3486	1995	814	96624	False	7	SP?:0.1;scores->C:0.0,M:0.1,SP:0.1	NA,-1,NA	NA,-1,NA
XLOC_000032	1	TCONS_00000066	g37	NA	scaffold00002	+	4016	4636	429	4016	95474	False	1	SP?:0.2;scores->C:0.3,M:0.1,SP:0.2	NA,-1,NA	NA,-1,NA
XLOC_000033	1	TCONS_00000067	g39	glutathione chloroplastic	scaffold00002	+	8092	13402	1689	8092	86708	False	69	C:1.6;scores->C:1.6,M:0.7,SP:0.7	AT3G54660,5e-157,glutathione reductase	Cre09.g396252,0.0,GSR2__Glutathione reductase
XLOC_000034	4	TCONS_00000069	g42	alpha-ketoglutarate permease	scaffold00002	+	19842	24821	3217	19842	75289	False	33	O:0.0;scores->C:0.0,M:0.2,SP:0.0	AT1G76430,2e-07,phosphate transporter 1;9	Cre06.g273200,2e-32,
XLOC_000035	2	TCONS_00000072	g43	alpha-ketoglutarate permease	scaffold00002	+	25338	29718	2916	25338	70392	False	176	O:0.0;scores->C:0.0,M:0.3,SP:0.0	AT1G76430,4e-10,phosphate transporter 1;9	Cre06.g273200,5e-34,
XLOC_000036	5	TCONS_00000074	g44	NA	scaffold00002	+	30799	32731	1505	30799	67379	False	3	SP:1.7;scores->C:0.1,M:0.8,SP:1.7	NA,-1,NA	NA,-1,NA
XLOC_000037	2	TCONS_00000079	g46	NA	scaffold00002	+	36322	40152	2657	36322	59958	False	4	SP:2.2;scores->C:0.0,M:0.2,SP:2.2	NA,-1,NA	Cre16.g648950,3e-08,
XLOC_000038	1	TCONS_00000081	g50	conserved oligomeric golgi complex subunit 2-like	scaffold00002	+	55754	60857	2643	55754	39253	False	8	O:0.0;scores->C:0.0,M:0.0,SP:0.0	AT4G24840,2e-27,FUNCTIONS IN: molecular_function unknown; INVOLVED IN: protein transport, Golgi organization; LOCATED IN: vacuole; EXPRESSED IN: 23 plant structures; EXPRESSED DURING: 13 growth stages; CONTAINS InterPro DOMAIN/s: COG complex component, COG2 (InterPro:IPR009316); Has 30201 Blast hits to 17322 proteins in 780 species: Archae - 12; Bacteria - 1396; Metazoa - 17338; Fungi - 3422; Pla…	Cre09.g402750,6e-73,COG2__Component of oligomeric golgi complex
XLOC_000039	2	TCONS_00000082	g51	NA	scaffold00002	+	61132	62840	1270	61132	37270	False	4	O:0.0;scores->C:0.0,M:0.0,SP:0.1	AT2G34570,9e-25,PIN domain-like family protein	Cre11.g480800,3e-36,
XLOC_000040	3	TCONS_00000085	g54	NA	scaffold00002	+	71708	74065	1917	71708	26045	False	41	SP?:1.1;scores->C:0.3,M:0.8,SP:1.1	NA,-1,NA	NA,-1,NA
XLOC_000041	6	TCONS_00000091	g55	NA	scaffold00002	+	74357	99557	13150	74357	553	False	1	SP:2.5;scores->C:0.0,M:0.6,SP:2.5	NA,-1,NA	Cre07.g340450,0.0,
XLOC_000042	3	TCONS_00000094	g35	NA	scaffold00002	-	1	628	360	1	99482	True	9	NA:1.0;scores->None:1.0	NA,-1,NA	NA,-1,NA
XLOC_000043	1	TCONS_00000096	g38	NA	scaffold00002	-	5185	6773	1194	5185	93337	False	7	O:0.0;scores->C:0.1,M:0.0,SP:0.0	NA,-1,NA	Cre02.g095104,5e-14,
XLOC_000044	2	TCONS_00000098	g40	NA	scaffold00002	-	13804	16367	1998	13804	83743	False	7	SP?:1.1;scores->C:0.1,M:0.2,SP:1.1	AT1G70150,1e-10,zinc ion binding	NA,-1,NA
XLOC_000045	1	TCONS_00000099	g41	NA	scaffold00002	-	16701	18412	954	16701	81698	False	25	O:0.0;scores->C:0.1,M:0.1,SP:0.0	NA,-1,NA	Cre11.g477250,1e-34,
XLOC_000046	2	TCONS_00000100	g45	NA	scaffold00002	-	33585	36188	1274	33585	63922	False	0	O:0.0;scores->C:0.0,M:0.0,SP:0.0	NA,-1,NA	Cre09.g403200,3e-63,FAP198__Flagellar Associated Protein__Flagellar Associated Protein
XLOC_000047	1	TCONS_00000102	g47	dna cross-link repair 1a protein	scaffold00002	-	40272	45524	3384	40272	54586	False	1	M:1.4;scores->C:0.0,M:1.4,SP:0.0	AT2G45700,8e-77,sterile alpha motif (SAM) domain-containing protein	Cre09.g399907,2e-59,
XLOC_000048	1	TCONS_00000103	g48	NA	scaffold00002	-	47289	51744	2823	47289	48366	False	4	SP:1.3;scores->C:0.0,M:0.4,SP:1.3	NA,-1,NA	NA,-1,NA
XLOC_000049	2	TCONS_00000104	g49	gtp cyclohydrolase ii	scaffold00002	-	52216	55091	2245	52216	45019	False	1010	C:2.5;scores->C:2.5,M:0.2,SP:0.0	AT5G59750,1e-38,DHBP synthase RibB-like alpha/beta domain;GTP cyclohydrolase II	Cre09.g393900,1e-86,
XLOC_000050	2	TCONS_00000106	g52	NA	scaffold00002	-	62773	67880	3563	62773	32230	False	12	C?:1.3;scores->C:1.3,M:0.3,SP:0.5	NA,-1,NA	Cre05.g241654,5e-76,
XLOC_000051	2	TCONS_00000108	g53	NA	scaffold00002	-	68188	71289	1209	68188	28821	False	227	C:1.7;scores->C:1.7,M:0.0,SP:0.0	NA,-1,NA	NA,-1,NA
XLOC_000052	1	TCONS_00000110	XLOC_000052	NA	scaffold00002	-	99688	100104	417	99688	6	True	12	NA:1.0;scores->None:1.0	NA,-1,NA	Cre03.g199535,8e-11,__Low molecular mass early light-induced protein
XLOC_000053	3	TCONS_00000111	g56,g57	hypothetical protein MNEG_0048	scaffold00004	+	346	3654	1287	346	83462	True	136	O:0.0;scores->C:0.0,M:0.0,SP:0.0	NA,-1,NA	NA,-1,NA
XLOC_000054	2	TCONS_00000114	g59	acetolactate synthase	scaffold00004	+	7101	14575	3132	7101	72541	False	38	O:0.0;scores->C:0.1,M:0.0,SP:0.1	AT3G48560,3e-30,chlorsulfuron/imidazolinone resistant 1	Cre09.g386758,3e-31,ALS1__Acetolactate synthase, large subunit
XLOC_000055	4	TCONS_00000117	g63	3-ketoacyl- synthase 6	scaffold00004	+	25546	30595	2444	25546	56521	False	2	O:0.0;scores->C:0.0,M:0.0,SP:0.0	AT1G68530,1e-64,3-ketoacyl-CoA synthase 6	Cre07.g320550,2e-79,
XLOC_000056	1	TCONS_00000120	g64	carbon catabolite repressor protein 4 homolog 3 isoform x1	scaffold00004	+	30897	34781	2409	30897	52335	False	11	C?:0.4;scores->C:0.4,M:0.2,SP:0.0	AT3G18500,3e-21,DNAse I-like superfamily protein	Cre11.g467680,5e-26,
XLOC_000057	1	TCONS_00000121	g69	NA	scaffold00004	+	55401	58432	1767	55401	28684	False	11	O:0.0;scores->C:0.0,M:0.0,SP:0.0	AT2G45690,1e-08,shrunken seed protein (SSE1)	Cre11.g467758,3e-25,
XLOC_000058	3	TCONS_00000122	g70,g71	hypothetical protein MNEG_0057	scaffold00004	+	59210	64239	4232	59210	22877	False	16	M?:0.6;scores->C:0.2,M:0.6,SP:0.1	NA,-1,NA	NA,-1,NA
XLOC_000059	8	TCONS_00000125	g72,g73,g74	NA	scaffold00004	+	64608	79605	12965	64608	7511	False	34	SP?:1.0;scores->C:0.5,M:0.4,SP:1.0	NA,-1,NA	NA,-1,NA
XLOC_000060	1	TCONS_00000133	g58	alpha-acetolactate decarboxylase	scaffold00004	-	4165	7182	1050	4165	79934	False	15	C?:0.7;scores->C:0.7,M:0.1,SP:0.0	NA,-1,NA	NA,-1,NA
XLOC_000061	5	TCONS_00000138	g60,g61	r2r3-myb transcription	scaffold00004	-	14541	23112	2977	14541	64004	False	265	O:0.0;scores->C:0.1,M:0.1,SP:0.0	AT3G50060,1e-17,myb domain protein 77	Cre16.g677382,2e-19,
XLOC_000062	1	TCONS_00000139	g62	short-chain dehydrogenase reductase	scaffold00004	-	23497	24857	756	23497	62259	False	0	O:0.0;scores->C:0.1,M:0.0,SP:0.0	AT5G10050,8e-27,NAD(P)-binding Rossmann-fold superfamily protein	Cre12.g559350,2e-33,
XLOC_000063	1	TCONS_00000140	g65	chaperone bcs1	scaffold00004	-	35485	40034	1767	35485	47082	False	5	M?:0.8;scores->C:0.2,M:0.8,SP:0.0	AT2G18193,2e-26,P-loop containing nucleoside triphosphate hydrolases superfamily protein	Cre07.g329700,1e-09,RPT2__26S proteasome regulatory subunit
XLOC_000064	1	TCONS_00000141	g66	hypothetical protein MNEG_0053	scaffold00004	-	41373	45088	2946	41373	42028	False	0	M?:0.8;scores->C:0.1,M:0.8,SP:0.8	NA,-1,NA	NA,-1,NA
XLOC_000065	2	TCONS_00000142	g67	NA	scaffold00004	-	46376	50945	3524	46376	36171	False	1	O:0.0;scores->C:0.0,M:0.0,SP:0.0	NA,-1,NA	Cre11.g467560,6e-31,
XLOC_000066	1	TCONS_00000144	g68	tubulin polyglutamylase ttll2	scaffold00004	-	51095	54991	2733	51095	32125	False	5	SP:1.9;scores->C:0.4,M:0.5,SP:1.9	NA,-1,NA	Cre11.g469350,3e-50,
XLOC_000067	1	TCONS_00000145	g75	NA	scaffold00004	-	79722	82384	2250	79722	4732	False	0	O:0.0;scores->C:0.1,M:0.1,SP:0.1	NA,-1,NA	NA,-1,NA
XLOC_000068	3	TCONS_00000147	g76	dna-dependent protein kinase catalytic subunit	scaffold00004	-	82728	87063	2326	82728	53	True	20	M:1.5;scores->C:0.0,M:1.5,SP:0.0	NA,-1,NA	Cre09.g397327,3e-16,__ATM/ATR-related hosphatidylinositol 3-kinase
XLOC_000069	2	TCONS_00000149	g81	NA	scaffold00005	+	23329	26163	2139	23329	57755	False	2	M:1.3;scores->C:0.2,M:1.3,SP:0.0	NA,-1,NA	NA,-1,NA
XLOC_000070	4	TCONS_00000152	g82	NA	scaffold00005	+	26481	30282	2870	26481	53636	False	7	C?:1.0;scores->C:1.0,M:0.1,SP:0.0	NA,-1,NA	NA,-1,NA
XLOC_000071	3	TCONS_00000155	g83	NA	scaffold00005	+	30558	35034	3758	30558	48884	False	13	O:0.0;scores->C:0.0,M:0.0,SP:0.0	NA,-1,NA	Cre06.g263357,8e-19,
XLOC_000072	4	TCONS_00000159	g85	NA	scaffold00005	+	36152	42408	4678	36152	41510	False	14	O:0.0;scores->C:0.0,M:0.2,SP:0.0	AT3G29240,3e-23,Protein of unknown function (DUF179)	Cre08.g377950,2e-46,
XLOC_000073	2	TCONS_00000162	g86	partial	scaffold00005	+	43160	46188	1872	43160	37730	False	5	O:0.0;scores->C:0.0,M:0.0,SP:0.0	AT3G05510,2e-19,Phospholipid/glycerol acyltransferase family protein	Cre11.g467850,6e-46,
XLOC_000074	2	TCONS_00000164	g88	voltage-gated ion channel superfamily	scaffold00005	+	50082	57608	3375	50082	26310	False	3	C?:0.7;scores->C:0.7,M:0.0,SP:0.0	AT2G26650,3e-17,K+ transporter 1	Cre06.g278111,4e-157,
XLOC_000075	4	TCONS_00000169	g92	NA	scaffold00005	+	76552	81211	3028	76552	2707	False	66	SP?:0.8;scores->C:0.0,M:0.1,SP:0.8	NA,-1,NA	NA,-1,NA
XLOC_000076	1	TCONS_00000170	XLOC_000076	NA	scaffold00005	+	83255	83708	454	83255	210	True	12	NA:1.0;scores->None:1.0	NA,-1,NA	NA,-1,NA
XLOC_000077	1	TCONS_00000171	g77	NA	scaffold00005	-	232	6716	3417	232	77202	True	4	O:0.0;scores->C:0.0,M:0.0,SP:0.0	NA,-1,NA	Cre06.g263650,2e-19,
XLOC_000078	6	TCONS_00000174	g78,g79	dna repair helicase uvh6	scaffold00005	-	8399	19638	4321	8399	64280	False	10	O:0.0;scores->C:0.0,M:0.0,SP:0.0	NA,-1,NA	NA,-1,NA
XLOC_000079	1	TCONS_00000178	g80	dna excision repair protein ercc-2	scaffold00005	-	20104	23283	2967	20104	60635	False	12	O:0.0;scores->C:0.0,M:0.0,SP:0.0	NA,-1,NA	Cre06.g279183,1e-09,
XLOC_000080	3	TCONS_00000180	g84	NA	scaffold00005	-	34952	36422	1055	34952	47496	False	53	C?:1.3;scores->C:1.3,M:0.0,SP:0.0	NA,-1,NA	NA,-1,NA
XLOC_000081	1	TCONS_00000182	g87	sec62-subunit of er-translocon	scaffold00005	-	46231	48744	1044	46231	35174	False	30	M?:0.5;scores->C:0.0,M:0.5,SP:0.0	AT3G20920,3e-16,translocation protein-related	Cre02.g084050,2e-48,SEC62__SEC62-subunit of ER-translocon
XLOC_000082	8	TCONS_00000187	g89,g90	swi snf complex subunit swi3d	scaffold00005	-	58973	71254	6707	58973	12664	False	14	SP?:0.7;scores->C:0.5,M:0.0,SP:0.7	AT4G34430,4e-20,DNA-binding family protein	Cre08.g364050,5e-41,
XLOC_000083	1	TCONS_00000191	g91	NA	scaffold00005	-	71491	75703	2568	71491	8215	False	0	O:0.0;scores->C:0.1,M:0.3,SP:0.0	NA,-1,NA	Cre02.g097227,1e-29,
XLOC_000084	2	TCONS_00000192	g93	n-alpha-acetyltransferase 11-like	scaffold00005	-	81248	83503	1137	81248	415	True	51	O:0.0;scores->C:0.0,M:0.0,SP:0.0	AT5G13780,1e-61,Acyl-CoA N-acyltransferases (NAT) superfamily protein	Cre08.g364450,2e-70,NAT1__Peptide alpha-N-acetyltransferase
XLOC_000085	2	TCONS_00000194	g95	nucleoside diphosphate kinase 1	scaffold00006	+	4261	6660	822	4261	76428	False	966	O:0.0;scores->C:0.0,M:0.1,SP:0.0	AT4G09320,4e-62,Nucleoside diphosphate kinase family protein	Cre16.g650550,2e-71,FAP103__Flagellar Associated Protein, nucleoside diphosphate kinase-like__Flagellar Associated Protein, nucleoside diphosphate kinase-like
XLOC_000086	2	TCONS_00000196	g96	ammonium transporter	scaffold00006	+	7337	13954	3193	7337	69134	False	3	SP?:0.5;scores->C:0.2,M:0.1,SP:0.5	AT3G24290,2e-90,ammonium transporter 1;5	Cre03.g159254,3e-101,
XLOC_000087	2	TCONS_00000198	g98	NA	scaffold00006	+	19949	22686	1378	19949	60402	False	12	M:1.2;scores->C:0.5,M:1.2,SP:0.0	AT1G06110,5e-11,SKP1/ASK-interacting protein 16	Cre16.g650500,2e-50,
XLOC_000088	2	TCONS_00000200	g99	polyadenylate-binding protein rbp47b	scaffold00006	+	23345	28537	4262	23345	54551	False	78	O:0.0;scores->C:0.1,M:0.0,SP:0.0	AT5G19350,4e-44,RNA-binding (RRM/RBD/RNP motifs) family protein	Cre16.g652900,8e-52,
XLOC_000089	1	TCONS_00000202	g102	hypothetical protein MNEG_0083	scaffold00006	+	37154	38769	699	37154	44319	False	5	M?:0.5;scores->C:0.1,M:0.5,SP:0.1	NA,-1,NA	Cre16.g657150,2e-15,
XLOC_000090	5	TCONS_00000206	g104,g105	nadh dehydrogenase	scaffold00006	+	44198	56052	4657	44198	27036	False	106	M:1.6;scores->C:0.2,M:1.6,SP:1.2	AT4G05020,5e-67,NAD(P)H dehydrogenase B2	Cre05.g232200,1e-131,NDA3__Mitochondrial NADH dehydrogenase
XLOC_000091	1	TCONS_00000208	g106	NA	scaffold00006	+	56592	58701	804	56592	24387	False	6	SP:1.7;scores->C:0.1,M:0.0,SP:1.7	NA,-1,NA	Cre07.g333050,3e-17,
XLOC_000092	2	TCONS_00000209	g109	NA	scaffold00006	+	64880	69749	4450	64880	13339	False	34	O:0.0;scores->C:0.0,M:0.0,SP:0.1	NA,-1,NA	NA,-1,NA
XLOC_000093	4	TCONS_00000211	g110,g111	NA	scaffold00006	+	70243	83088	5381	70243	0	True	7	SP?:0.9;scores->C:0.0,M:0.5,SP:0.9	AT2G26330,1e-28,Leucine-rich receptor-like protein kinase family protein	Cre07.g318551,1e-67,
XLOC_000094	2	TCONS_00000215	g94	NA	scaffold00006	-	19	4371	1556	19	78717	True	36	O:0.0;scores->C:0.0,M:0.0,SP:0.0	NA,-1,NA	NA,-1,NA
XLOC_000095	2	TCONS_00000217	g97	NA	scaffold00006	-	13345	20229	6355	13345	62859	False	2	C?:0.6;scores->C:0.6,M:0.2,SP:0.0	NA,-1,NA	NA,-1,NA
XLOC_000096	2	TCONS_00000219	g100	NA	scaffold00006	-	28093	32661	2906	28093	50427	False	24	O:0.0;scores->C:0.0,M:0.0,SP:0.1	NA,-1,NA	NA,-1,NA
XLOC_000097	1	TCONS_00000221	g101	dna replication complex gins protein sld5	scaffold00006	-	33795	36544	774	33795	46544	False	17	O:0.0;scores->C:0.0,M:0.0,SP:0.0	AT5G49010,9e-26,DNA replication protein-related	Cre09.g393600,3e-24,
XLOC_000098	3	TCONS_00000223	g103	sperm-associated antigen 6	scaffold00006	-	38992	44244	2578	38992	38844	False	1	O:0.0;scores->C:0.3,M:0.1,SP:0.0	AT4G16143,8e-11,importin alpha isoform 2	Cre09.g394251,4e-150,PF16__Central pair associated protein
XLOC_000099	1	TCONS_00000225	g107	50s ribosomal protein chloroplastic	scaffold00006	-	59883	62032	525	59883	21056	False	394	C:1.7;scores->C:1.7,M:0.6,SP:0.1	AT3G54210,4e-38,Ribosomal protein L17 family protein	Cre02.g108850,6e-51,PRPL17__Plastid ribosomal protein L17
XLOC_000100	1	TCONS_00000226	g108	NA	scaffold00006	-	62538	63517	408	62538	19571	False	6	O:0.0;scores->C:0.0,M:0.0,SP:0.0	NA,-1,NA	Cre09.g394213,3e-24,
XLOC_000101	1	TCONS_00000227	XLOC_000101	NA	scaffold00006	-	64282	64998	717	64282	18090	False	0	NA:1.0;scores->None:1.0	NA,-1,NA	NA,-1,NA
XLOC_000102	1	TCONS_00000228	XLOC_000102	NA	scaffold00006	-	69939	70655	717	69939	12433	False	4	NA:1.0;scores->None:1.0	NA,-1,NA	NA,-1,NA
XLOC_000103	1	TCONS_00000229	g113	hypothetical protein MNEG_0095	scaffold00007	+	4485	7368	1323	4485	76554	False	0	O:0.0;scores->C:0.1,M:0.0,SP:0.0	NA,-1,NA	NA,-1,NA
XLOC_000104	2	TCONS_00000230	g119	NA	scaffold00007	+	28164	32665	2090	28164	51257	False	8	SP:2.2;scores->C:0.1,M:0.5,SP:2.2	NA,-1,NA	Cre16.g653150,1e-50,
XLOC_000105	1	TCONS_00000232	g121	NA	scaffold00007	+	37292	44067	4521	37292	39855	False	17	SP:2.8;scores->C:0.0,M:0.1,SP:2.8	NA,-1,NA	NA,-1,NA
XLOC_000106	1	TCONS_00000233	g126	NA	scaffold00007	+	67652	69550	642	67652	14372	False	0	O:0.0;scores->C:0.3,M:0.0,SP:0.1	NA,-1,NA	NA,-1,NA
XLOC_000107	1	TCONS_00000234	g128	NA	scaffold00007	+	74056	74806	366	74056	9116	False	43	SP?:0.2;scores->C:0.1,M:0.2,SP:0.2	NA,-1,NA	NA,-1,NA
XLOC_000108	2	TCONS_00000235	g129	NA	scaffold00007	+	75837	76377	297	75837	7545	False	0	M?:0.7;scores->C:0.4,M:0.7,SP:0.0	NA,-1,NA	NA,-1,NA
XLOC_000109	2	TCONS_00000237	g131	NA	scaffold00007	+	79220	82748	2131	79220	1174	False	23	O:0.0;scores->C:0.1,M:0.2,SP:0.0	AT3G57810,6e-20,Cysteine proteinases superfamily protein	Cre01.g047450,4e-26,__Otubain cysteine protease
XLOC_000110	3	TCONS_00000241	g112	p-loop containing nucleoside triphosphate hydrolase protein	scaffold00007	-	10	3644	1489	10	80278	True	3	SP?:0.2;scores->C:0.3,M:0.1,SP:0.2	AT1G31770,6e-47,ATP-binding cassette 14	Cre07.g313250,1e-91,
XLOC_000111	2	TCONS_00000242	g114	NA	scaffold00007	-	10626	13287	1793	10626	70635	False	18	SP?:1.0;scores->C:0.2,M:0.0,SP:1.0	NA,-1,NA	Cre10.g432700,1e-17,__U6 snRNA-associated Sm-like small nuclear riboprotein LSm10 (LSm2-like)
XLOC_000112	2	TCONS_00000244	g115	NA	scaffold00007	-	13669	17772	3844	13669	66150	False	7	SP:3.2;scores->C:0.0,M:0.0,SP:3.2	NA,-1,NA	NA,-1,NA
XLOC_000113	1	TCONS_00000246	g116	NA	scaffold00007	-	18062	21620	1659	18062	62302	False	14	C?:0.9;scores->C:0.9,M:0.2,SP:0.0	AT4G20130,1e-10,plastid transcriptionally active 14	Cre16.g649700,6e-79,
XLOC_000114	1	TCONS_00000247	g117	regulatory particle non-atpase partial	scaffold00007	-	22181	24777	1071	22181	59145	False	19	O:0.0;scores->C:0.0,M:0.0,SP:0.0	AT2G26590,2e-20,regulatory particle non-ATPase 13	Cre11.g469450,5e-25,
XLOC_000115	7	TCONS_00000253	g118	hydroxyacylglutathione hydrolase	scaffold00007	-	25056	28541	2166	25056	55381	False	22	O:0.0;scores->C:0.0,M:0.0,SP:0.0	AT1G06130,2e-66,glyoxalase 2-4	Cre12.g557700,1e-87,
XLOC_000116	1	TCONS_00000255	g120	NA	scaffold00007	-	33346	34212	867	33346	49710	False	0	SP?:1.0;scores->C:0.8,M:0.3,SP:1.0	NA,-1,NA	NA,-1,NA
XLOC_000117	2	TCONS_00000256	g122	NA	scaffold00007	-	45758	47821	1832	45758	36101	False	1	SP:2.3;scores->C:0.1,M:0.8,SP:2.3	NA,-1,NA	NA,-1,NA
XLOC_000118	2	TCONS_00000258	g123	p-loop containing nucleoside triphosphate hydrolase protein	scaffold00007	-	49367	59867	3795	49367	24055	False	29	O:0.0;scores->C:0.1,M:0.4,SP:0.0	AT1G59870,8e-66,ABC-2 and Plant PDR ABC-type transporter family protein	Cre07.g313250,1e-180,
XLOC_000119	1	TCONS_00000260	g124	NA	scaffold00007	-	60184	61528	642	60184	22394	False	1	M?:0.5;scores->C:0.1,M:0.5,SP:0.4	NA,-1,NA	NA,-1,NA
XLOC_000120	1	TCONS_00000261	g125	NA	scaffold00007	-	62039	67077	2646	62039	16845	False	0	O:0.0;scores->C:0.1,M:0.2,SP:0.0	NA,-1,NA	Cre07.g329600,8e-34,
XLOC_000121	2	TCONS_00000262	g127	protein	scaffold00007	-	69734	74005	1587	69734	9917	False	20	O:0.0;scores->C:0.0,M:0.0,SP:0.0	AT5G27560,2e-39,Domain of unknown function (DUF1995)	Cre17.g739550,1e-87,CPLD12__Protein of unknown function, conserved in plants and diatoms
XLOC_000122	1	TCONS_00000264	g130	protein	scaffold00007	-	76947	79274	888	76947	4648	False	14	M:1.1;scores->C:0.0,M:1.1,SP:0.0	AT2G33255,2e-43,Haloacid dehalogenase-like hydrolase (HAD) superfamily protein	Cre03.g193000,8e-65,
XLOC_000123	2	TCONS_00000265	g132	NA	scaffold00007	-	82001	83922	1589	82001	0	True	30	NA:1.0;scores->None:1.0	NA,-1,NA	NA,-1,NA
XLOC_000124	1	TCONS_00000267	g133	protein	scaffold00008	+	1	1811	703	1	77893	True	84	NA:1.0;scores->None:1.0	AT1G55480,8e-34,protein containing PDZ domain, a K-box domain, and a TPR region	Cre01.g031100,3e-87,TEF30__Predicted protein
XLOC_000125	2	TCONS_00000268	g134	NA	scaffold00008	+	2669	8312	4530	2669	71392	False	2	SP:2.6;scores->C:0.1,M:0.8,SP:2.6	NA,-1,NA	NA,-1,NA
XLOC_000126	4	TCONS_00000270	g135	NA	scaffold00008	+	8371	10295	1646	8371	69409	False	17	SP:2.0;scores->C:0.8,M:0.5,SP:2.0	NA,-1,NA	NA,-1,NA
XLOC_000127	1	TCONS_00000274	g139	sjoegren syndrome nuclear autoantigen 1	scaffold00008	+	20756	22065	258	20756	57639	False	0	O:0.0;scores->C:0.0,M:0.0,SP:0.0	NA,-1,NA	Cre17.g724550,4e-26,DIP13__Deflagellation inducible protein
XLOC_000128	2	TCONS_00000275	g141	protochlorophyllide reductase	scaffold00008	+	34728	37881	2269	34728	41823	False	37	C:2.3;scores->C:2.3,M:0.0,SP:0.0	AT1G03630,9e-106,protochlorophyllide oxidoreductase C	Cre01.g015350,9e-113,POR1__Light-dependent protochlorophyllide reductase
XLOC_000129	2	TCONS_00000277	g142	NA	scaffold00008	+	37944	40318	1849	37944	39386	False	6	O:0.0;scores->C:0.0,M:0.3,SP:0.1	NA,-1,NA	NA,-1,NA
XLOC_000130	3	TCONS_00000279	g144	nad -dependent oxidoreductase	scaffold00008	+	43771	48479	1279	43771	31225	False	1	O:0.0;scores->C:0.4,M:0.0,SP:0.0	AT3G05260,1e-62,NAD(P)-binding Rossmann-fold superfamily protein	Cre09.g399200,6e-71,
XLOC_000131	1	TCONS_00000282	g149	NA	scaffold00008	+	66809	67757	471	66809	11947	False	2	O:0.0;scores->C:0.0,M:0.0,SP:0.0	NA,-1,NA	NA,-1,NA
XLOC_000132	2	TCONS_00000283	g150	udp-glucose pyrophosphorylase	scaffold00008	+	68267	72094	2087	68267	7610	False	196	O:0.0;scores->C:0.1,M:0.2,SP:0.0	AT5G17310,5e-64,UDP-glucose pyrophosphorylase 2	Cre04.g229700,1e-153,UGP1__UDP-glucose pyrophosphorylase
XLOC_000133	5	TCONS_00000287	g151,g152	prohibitin- mitochondrial-like	scaffold00008	+	72422	78991	4382	72422	713	False	60	O:0.0;scores->C:0.2,M:0.0,SP:0.0	AT4G28510,3e-92,prohibitin 1	Cre02.g088000,1e-104,PHB1__Prohibitin
XLOC_000134	1	TCONS_00000290	g136	oligosaccharyltransferase complex subunit beta	scaffold00008	-	10658	13209	1290	10658	66495	False	42	SP:1.9;scores->C:0.1,M:0.1,SP:1.9	AT5G66680,1e-72,dolichyl-diphosphooligosaccharide-protein glycosyltransferase 48kDa subunit family protein	Cre14.g614100,1e-103,GTR26__Dolichyl-diphosphooligosaccharide-protein glycosyltransferase
XLOC_000135	3	TCONS_00000291	g137	iron hydrogenase	scaffold00008	-	13582	17748	2137	13582	61956	False	21	C:1.6;scores->C:1.6,M:0.1,SP:0.1	AT4G16440,1e-33,ferredoxin hydrogenases	Cre09.g396600,5e-122,HYDA2__Iron hydrogenase
XLOC_000136	2	TCONS_00000294	g138	loc100285628 isoform x1	scaffold00008	-	17899	20557	2000	17899	59147	False	35	C:2.5;scores->C:2.5,M:0.0,SP:0.0	AT1G55310,7e-20,SC35-like splicing factor 33	Cre01.g038650,2e-23,
XLOC_000137	3	TCONS_00000298	g140	NA	scaffold00008	-	22356	33827	7025	22356	45877	False	2	M:1.2;scores->C:0.0,M:1.2,SP:0.0	NA,-1,NA	Cre10.g436000,0.0,
XLOC_000138	1	TCONS_00000299	g141	NA	scaffold00008	-	36969	37680	712	36969	42024	False	0	NA:1.0;scores->None:1.0	NA,-1,NA	NA,-1,NA
XLOC_000139	1	TCONS_00000300	g143	hypothetical protein MNEG_0123	scaffold00008	-	40508	42532	1236	40508	37172	False	10	M:2.0;scores->C:0.1,M:2.0,SP:0.1	NA,-1,NA	Cre14.g614950,1e-29,MRPS2__Putative mitochondrial ribosomal protein S2, imported to mitochondria
XLOC_000140	3	TCONS_00000302	g145	NA	scaffold00008	-	48075	52222	3266	48075	27482	False	7	C?:0.6;scores->C:0.6,M:0.3,SP:0.0	AT1G03790,1e-29,Zinc finger C-x8-C-x5-C-x3-H type family protein	Cre13.g566200,3e-31,
XLOC_000141	2	TCONS_00000304	g146	e3 ubiquitin-protein ligase ari2	scaffold00008	-	52342	57583	2734	52342	22121	False	14	O:0.0;scores->C:0.0,M:0.0,SP:0.0	AT2G16090,4e-108,RING/U-box superfamily protein	Cre17.g721950,7e-145,
XLOC_000142	1	TCONS_00000306	g147	protein trigalactosyldiacylglycerol chloroplastic-like	scaffold00008	-	58307	60431	954	58307	19273	False	44	O:0.0;scores->C:0.2,M:0.2,SP:0.0	AT1G19800,3e-91,trigalactosyldiacylglycerol 1	Cre06.g268200,7e-123,TGD1__Lipid transfer machine permease
XLOC_000143	3	TCONS_00000307	g148	NA	scaffold00008	-	61811	66685	3450	61811	13019	False	1	O:0.0;scores->C:0.0,M:0.2,SP:0.0	NA,-1,NA	Cre04.g224250,6e-21,FAP147__Flagellar Associated Protein
XLOC_000144	1	TCONS_00000310	g150	NA	scaffold00008	-	71713	72037	325	71713	7667	False	1	NA:1.0;scores->None:1.0	NA,-1,NA	NA,-1,NA
XLOC_000145	1	TCONS_00000311	XLOC_000145	NA	scaffold00008	-	79531	79704	174	79531	0	True	24	NA:1.0;scores->None:1.0	NA,-1,NA	NA,-1,NA
XLOC_000146	2	TCONS_00000313	g153	NA	scaffold00009	+	1	985	878	1	77907	True	12	NA:1.0;scores->None:1.0	NA,-1,NA	NA,-1,NA
XLOC_000147	2	TCONS_00000314	g155	sugar transport protein 10-like	scaffold00009	+	8928	15864	2700	8928	63028	False	3	SP?:0.2;scores->C:0.0,M:0.0,SP:0.2	AT3G19940,2e-138,Major facilitator superfamily protein	Cre03.g206800,2e-35,HXT1__Hexose transporter
XLOC_000148	1	TCONS_00000316	g156	udp-n-acetylglucosamine--dolichyl-phosphate n-acetylglucosaminephosphotransferase	scaffold00009	+	16242	17480	1239	16242	61412	False	22	SP?:0.8;scores->C:0.0,M:0.1,SP:0.8	AT2G41490,4e-100,UDP-glcnac-adolichol phosphate glcnac-1-p-transferase	Cre16.g663100,9e-162,
XLOC_000149	1	TCONS_00000317	g157	NA	scaffold00009	+	18031	19564	1317	18031	59328	False	3	C?:0.5;scores->C:0.5,M:0.0,SP:0.2	NA,-1,NA	NA,-1,NA
XLOC_000150	1	TCONS_00000318	g159	NA	scaffold00009	+	26767	28377	738	26767	50515	False	39	O:0.0;scores->C:0.0,M:0.0,SP:0.0	AT1G16240,1e-25,syntaxin of plants 51	Cre17.g709350,5e-69,__Late endosomal Qc-SNARE protein, Syx8/Syntaxin8-family (Qc.III.c)
XLOC_000151	1	TCONS_00000319	g166	NA	scaffold00009	+	49432	57181	2793	49432	21711	False	0	O:0.0;scores->C:0.0,M:0.1,SP:0.0	NA,-1,NA	Cre17.g698365,5e-156,
XLOC_000152	3	TCONS_00000321	g168	NA	scaffold00009	+	59161	61050	1890	59161	17842	False	10	SP:1.9;scores->C:0.7,M:0.4,SP:1.9	NA,-1,NA	NA,-1,NA
XLOC_000153	2	TCONS_00000323	g172	NA	scaffold00009	+	69312	71720	1635	69312	7172	False	3	O:0.0;scores->C:0.0,M:0.0,SP:0.0	NA,-1,NA	Cre16.g658000,1e-25,
XLOC_000154	1	TCONS_00000325	g174	NA	scaffold00009	+	76725	78264	639	76725	628	False	0	O:0.0;scores->C:0.0,M:0.1,SP:0.0	NA,-1,NA	NA,-1,NA
XLOC_000155	3	TCONS_00000326	g154	probable serine threonine-protein kinase wnk3 isoform x1	scaffold00009	-	1430	8279	3616	1430	70613	False	3	O:0.0;scores->C:0.0,M:0.0,SP:0.0	AT3G48260,1e-56,with no lysine (K) kinase 3	Cre01.g040200,2e-64,WNK2__WNK protein kinase
XLOC_000156	3	TCONS_00000329	g158	p25-alpha domain-containing	scaffold00009	-	19798	26641	3055	19798	52251	False	3	C?:0.5;scores->C:0.5,M:0.2,SP:0.0	NA,-1,NA	Cre17.g697500,1e-71,
XLOC_000157	1	TCONS_00000332	g160	pre-mrna-splicing factor spf27 homolog	scaffold00009	-	28757	30205	861	28757	48687	False	17	O:0.0;scores->C:0.0,M:0.0,SP:0.0	AT3G18165,2e-38,modifier of snc1,4	Cre17.g697350,2e-57,
XLOC_000158	1	TCONS_00000333	g161	phytanoyl- dioxygenase	scaffold00009	-	30827	32757	861	30827	46135	False	0	O:0.0;scores->C:0.0,M:0.1,SP:0.0	NA,-1,NA	NA,-1,NA
XLOC_000159	1	TCONS_00000334	g162	anthranilate synthase beta subunit	scaffold00009	-	33723	35542	726	33723	43350	False	77	C:2.2;scores->C:2.2,M:0.6,SP:0.2	AT1G25220,1e-71,anthranilate synthase beta subunit 1	Cre14.g620300,5e-94,ANS2__Anthranilate synthase, beta subunit
XLOC_000160	1	TCONS_00000335	g163	acetate kinase	scaffold00009	-	36594	40315	1251	36594	38577	False	17	O:0.0;scores->C:0.0,M:0.3,SP:0.1	NA,-1,NA	Cre09.g396700,2e-142,ACK1__Acetate kinase
XLOC_000161	6	TCONS_00000337	g164,g165	bromodomain-containing protein 9 isoform x5	scaffold00009	-	40591	48386	4969	40591	30506	False	9	M:1.1;scores->C:0.0,M:1.1,SP:0.0	AT5G55040,2e-08,DNA-binding bromodomain-containing protein	Cre17.g697200,3e-34,
XLOC_000162	1	TCONS_00000342	g166	NA	scaffold00009	-	54781	56414	1138	54781	22478	False	0	NA:1.0;scores->None:1.0	NA,-1,NA	Cre05.g238270,1e-06,
XLOC_000163	2	TCONS_00000343	g167	NA	scaffold00009	-	57187	59336	1376	57187	19556	False	5	O:0.0;scores->C:0.3,M:0.4,SP:0.0	NA,-1,NA	NA,-1,NA
XLOC_000164	1	TCONS_00000345	g169	NA	scaffold00009	-	61063	62465	1206	61063	16427	False	0	SP?:0.4;scores->C:0.0,M:0.0,SP:0.4	NA,-1,NA	NA,-1,NA
XLOC_000165	1	TCONS_00000346	g170	NA	scaffold00009	-	62673	63212	540	62673	15680	False	0	O:0.0;scores->C:0.2,M:0.1,SP:0.1	NA,-1,NA	NA,-1,NA
XLOC_000166	1	TCONS_00000347	g171	kinesin-4-like isoform x2	scaffold00009	-	63956	69226	2712	63956	9666	False	1	O:0.0;scores->C:0.0,M:0.0,SP:0.0	AT5G27000,2e-74,kinesin 4	Cre03.g145107,5e-73,
XLOC_000167	2	TCONS_00000348	g173	NA	scaffold00009	-	71709	75533	1692	71709	3359	False	12	O:0.0;scores->C:0.0,M:0.0,SP:0.0	NA,-1,NA	Cre01.g002750,1e-33,
XLOC_000168	1	TCONS_00000350	XLOC_000168	NA	scaffold00010	+	1	1222	1222	1	74757	True	28	NA:1.0;scores->None:1.0	NA,-1,NA	NA,-1,NA
XLOC_000169	1	TCONS_00000351	XLOC_000169	NA	scaffold00010	+	1684	1825	142	1684	74154	False	70	NA:1.0;scores->None:1.0	NA,-1,NA	NA,-1,NA
XLOC_000170	1	TCONS_00000352	g176	NA	scaffold00010	+	6593	8816	1014	6593	67163	False	19	O:0.0;scores->C:0.0,M:0.0,SP:0.0	AT5G44600,5e-26,S-adenosyl-L-methionine-dependent methyltransferases superfamily protein	Cre07.g314450,5e-27,__S-adenosyl-L-methionine-dependent methyltransferase
XLOC_000171	2	TCONS_00000353	g178	NA	scaffold00010	+	11304	13543	1902	11304	62436	False	1	C?:0.5;scores->C:0.5,M:0.1,SP:0.0	NA,-1,NA	NA,-1,NA
XLOC_000172	2	TCONS_00000355	g181	NA	scaffold00010	+	21349	22700	1253	21349	53279	False	50	M:1.5;scores->C:0.7,M:1.5,SP:0.1	NA,-1,NA	Cre17.g726450,1e-13,
XLOC_000173	1	TCONS_00000357	g182	glycoside hydrolase	scaffold00010	+	23408	26439	1428	23408	49540	False	0	M?:0.7;scores->C:0.3,M:0.7,SP:0.6	NA,-1,NA	NA,-1,NA
XLOC_000174	2	TCONS_00000358	g183	NA	scaffold00010	+	27777	30518	1833	27777	45461	False	4	M:2.7;scores->C:0.3,M:2.7,SP:0.5	NA,-1,NA	NA,-1,NA
XLOC_000175	2	TCONS_00000361	XLOC_000175	NA	scaffold00010	+	38276	40111	1059	38276	35868	False	9	NA:1.0;scores->None:1.0	NA,-1,NA	NA,-1,NA
XLOC_000176	1	TCONS_00000362	g186	NA	scaffold00010	+	47589	51856	4122	47589	24123	False	1	O:0.0;scores->C:0.0,M:0.1,SP:0.1	NA,-1,NA	NA,-1,NA
XLOC_000177	2	TCONS_00000363	g188	sugar transport protein 13	scaffold00010	+	56087	60541	2704	56087	15438	False	17	O:0.0;scores->C:0.0,M:0.0,SP:0.1	AT5G23270,2e-113,sugar transporter 11	Cre03.g206800,7e-30,HXT1__Hexose transporter
XLOC_000178	3	TCONS_00000365	g190,g191	protein phosphatase 2c 37-like	scaffold00010	+	64697	69239	3695	64697	6740	False	7	C?:0.6;scores->C:0.6,M:0.6,SP:0.0	AT3G11410,9e-37,protein phosphatase 2CA	Cre03.g211073,3e-35,__Phosphoprotein phosphatase 2C
XLOC_000179	1	TCONS_00000368	g192	NA	scaffold00010	+	71509	73614	744	71509	2365	False	51	C:3.3;scores->C:3.3,M:0.5,SP:0.0	AT3G15690,6e-16,Single hybrid motif superfamily protein	Cre01.g037850,3e-50,BCC2__Acetyl-CoA biotin carboxyl carrier
XLOC_000180	1	TCONS_00000369	g175	protein	scaffold00010	-	2168	5661	1068	2168	70318	False	6	O:0.0;scores->C:0.0,M:0.3,SP:0.0	AT5G19850,6e-86,alpha/beta-Hydrolases superfamily protein	Cre12.g558550,7e-114,
XLOC_000181	2	TCONS_00000370	g177	NA	scaffold00010	-	9013	11799	2156	9013	64180	False	12	O:0.0;scores->C:0.0,M:0.2,SP:0.0	NA,-1,NA	NA,-1,NA
XLOC_000182	2	TCONS_00000372	g179	NA	scaffold00010	-	13837	15662	1530	13837	60317	False	4	SP:2.2;scores->C:0.0,M:0.0,SP:2.2	NA,-1,NA	NA,-1,NA
XLOC_000183	2	TCONS_00000374	g180	NA	scaffold00010	-	16121	21626	3123	16121	54353	False	12	O:0.0;scores->C:0.0,M:0.1,SP:0.0	AT5G23050,2e-80,acyl-activating enzyme 17	Cre17.g726700,2e-77,
XLOC_000184	3	TCONS_00000376	g184	arsenite-antimonite efflux family	scaffold00010	-	30018	38030	4007	30018	37949	False	13	O:0.0;scores->C:0.2,M:0.3,SP:0.0	AT1G02260,4e-09,Divalent ion symporter	Cre09.g395139,2e-07,
XLOC_000185	1	TCONS_00000379	g185	NA	scaffold00010	-	44401	46630	339	44401	29349	False	0	C:1.7;scores->C:1.7,M:0.6,SP:0.4	NA,-1,NA	NA,-1,NA
XLOC_000186	1	TCONS_00000380	g187	NA	scaffold00010	-	52234	54984	2001	52234	20995	False	1	SP?:0.5;scores->C:0.0,M:0.1,SP:0.5	NA,-1,NA	NA,-1,NA
XLOC_000187	1	TCONS_00000381	g189	ribosomal rna large subunit methyltransferase n	scaffold00010	-	60847	64442	1713	60847	11537	False	7	C?:0.5;scores->C:0.5,M:0.2,SP:0.3	AT2G39670,6e-105,Radical SAM superfamily protein	Cre01.g043000,3e-126,
XLOC_000188	4	TCONS_00000383	g193	NA	scaffold00010	-	73935	75687	1070	73935	292	True	4	M?:1.0;scores->C:0.0,M:1.0,SP:0.6	NA,-1,NA	Cre10.g441900,2e-09,FAP145__Flagellar Associated Protein
XLOC_000189	3	TCONS_00000388	g194	kinase-like protein	scaffold00011	+	1	3586	2665	1	73276	True	129	NA:1.0;scores->None:1.0	NA,-1,NA	Cre09.g390300,5e-25,
XLOC_000190	2	TCONS_00000389	g195	dna polymerase delta subunit 3	scaffold00011	+	3753	8198	3312	3753	68664	False	5	O:0.0;scores->C:0.0,M:0.0,SP:0.0	AT1G78650,3e-12,DNA-directed DNA polymerases	Cre03.g202250,3e-20,
XLOC_000191	4	TCONS_00000391	g197	NA	scaffold00011	+	18093	20233	1981	18093	56629	False	5	C?:0.5;scores->C:0.5,M:0.1,SP:0.1	NA,-1,NA	NA,-1,NA
XLOC_000192	3	TCONS_00000395	g200,g201	abc transporter g family protein	scaffold00011	+	30965	42163	6201	30965	34699	False	9	SP?:1.3;scores->C:0.0,M:0.0,SP:1.3	AT3G25620,2e-35,ABC-2 type transporter family protein	Cre03.g162333,2e-66,
XLOC_000193	3	TCONS_00000399	g202	NA	scaffold00011	+	42710	46911	2841	42710	29951	False	10	SP?:0.6;scores->C:0.3,M:0.2,SP:0.6	AT5G55320,6e-09,MBOAT (membrane bound O-acyl transferase) family protein	Cre07.g350050,3e-17,
XLOC_000194	1	TCONS_00000401	g203	NA	scaffold00011	+	47535	52431	2058	47535	24431	False	0	SP?:0.2;scores->C:0.3,M:0.1,SP:0.2	NA,-1,NA	NA,-1,NA
XLOC_000195	1	TCONS_00000402	g204	NA	scaffold00011	+	57563	62260	2031	57563	14602	False	0	SP?:0.2;scores->C:0.0,M:0.1,SP:0.2	NA,-1,NA	Cre17.g721500,5e-08,__Granule-bound starch synthase I
XLOC_000196	8	TCONS_00000403	g205	NA	scaffold00011	+	66070	72960	3624	66070	3902	False	3	O:0.0;scores->C:0.4,M:0.0,SP:0.0	NA,-1,NA	NA,-1,NA
XLOC_000197	3	TCONS_00000411	g207	NA	scaffold00011	+	73831	76842	1649	73831	20	True	2	O:0.0;scores->C:0.0,M:0.0,SP:0.0	NA,-1,NA	NA,-1,NA
XLOC_000198	1	TCONS_00000414	g196	NA	scaffold00011	-	10462	15672	2556	10462	61190	False	0	NA:1.0;scores->None:1.0	NA,-1,NA	NA,-1,NA
XLOC_000199	2	TCONS_00000415	g198	NA	scaffold00011	-	20117	22938	2440	20117	53924	False	2	SP:1.3;scores->C:1.0,M:0.2,SP:1.3	NA,-1,NA	NA,-1,NA
XLOC_000200	1	TCONS_00000417	g199	replication protein a 70 kda dna-binding subunit b	scaffold00011	-	24506	30761	2010	24506	46101	False	15	O:0.0;scores->C:0.0,M:0.1,SP:0.0	AT5G61000,4e-77,Replication factor-A protein 1-related	Cre16.g651000,5e-109,__Replication protein A, 70 kDa DNA-binding subunit
XLOC_000201	3	TCONS_00000419	XLOC_000201	NA	scaffold00011	-	53623	56466	1881	53623	20396	False	10	NA:1.0;scores->None:1.0	NA,-1,NA	NA,-1,NA
XLOC_000202	3	TCONS_00000421	XLOC_000202	NA	scaffold00011	-	63121	65494	1973	63121	11368	False	1	NA:1.0;scores->None:1.0	NA,-1,NA	NA,-1,NA
XLOC_000203	1	TCONS_00000424	g206	NA	scaffold00011	-	73086	73755	228	73086	3107	False	0	O:0.0;scores->C:0.0,M:0.2,SP:0.0	NA,-1,NA	NA,-1,NA
XLOC_000204	3	TCONS_00000425	g213,g214	dehydrogenase reductase	scaffold00012	+	22296	30552	4745	22296	39527	False	93	O:0.0;scores->C:0.3,M:0.0,SP:0.0	AT3G10630,4e-60,UDP-Glycosyltransferase superfamily protein	Cre02.g118801,9e-95,
XLOC_000205	2	TCONS_00000428	g217	dna mismatch repair protein mlh1	scaffold00012	+	33608	37792	3180	33608	32287	False	7	O:0.0;scores->C:0.3,M:0.0,SP:0.0	AT4G09140,3e-28,MUTL-homologue 1	Cre01.g036050,2e-54,MLH1__DNA mismatch repair protein
XLOC_000206	2	TCONS_00000430	g219	spx domain-containing protein 1	scaffold00012	+	43616	46492	2323	43616	23587	False	2	O:0.0;scores->C:0.1,M:0.1,SP:0.0	AT5G20150,2e-15,SPX domain gene 1	Cre02.g111650,4e-17,CGL8__Predicted protein with SPX domain
XLOC_000207	1	TCONS_00000432	g220	#NAME?	scaffold00012	+	47582	51641	1797	47582	18438	False	47	O:0.0;scores->C:0.0,M:0.0,SP:0.0	AT2G44160,0.0,methylenetetrahydrofolate reductase 2	Cre10.g433600,0.0,
XLOC_000208	1	TCONS_00000433	g222	u4 tri-snrnp-associated protein 1	scaffold00012	+	54656	57989	2490	54656	12090	False	10	O:0.0;scores->C:0.0,M:0.1,SP:0.0	AT5G16780,3e-27,SART-1 family	Cre03.g156100,8e-46,
XLOC_000209	4	TCONS_00000435	g224,g225	NA	scaffold00012	+	61126	66381	4022	61126	3698	False	39	O:0.0;scores->C:0.0,M:0.1,SP:0.0	AT1G33780,3e-21,Protein of unknown function (DUF179)	Cre03.g189700,1e-40,
XLOC_000210	1	TCONS_00000438	g226	NA	scaffold00012	+	66869	70076	2148	66869	3	True	29	SP:1.7;scores->C:0.0,M:0.0,SP:1.7	NA,-1,NA	Cre06.g267750,2e-32,
XLOC_000211	1	TCONS_00000439	g208	arginine--trna cytoplasmic-like isoform x2	scaffold00012	-	18	978	638	18	69101	True	33	O:0.0;scores->C:0.0,M:0.0,SP:0.0	AT4G26300,2e-48,Arginyl-tRNA synthetase, class Ic	Cre03.g143887,8e-68,
XLOC_000212	2	TCONS_00000440	g209	NA	scaffold00012	-	1555	14103	8934	1555	55976	False	3	O:0.0;scores->C:0.1,M:0.3,SP:0.0	AT1G55860,8e-50,ubiquitin-protein ligase 1	Cre10.g433900,0.0,
XLOC_000213	4	TCONS_00000443	g210,g211	NA	scaffold00012	-	14493	20411	3204	14493	49668	False	36	M?:0.8;scores->C:0.0,M:0.8,SP:0.0	NA,-1,NA	Cre06.g273200,4e-42,
XLOC_000214	1	TCONS_00000446	g212	NA	scaffold00012	-	21074	22178	273	21074	47901	False	179	M?:0.6;scores->C:0.0,M:0.6,SP:0.0	NA,-1,NA	NA,-1,NA
XLOC_000215	2	TCONS_00000447	g215	NA	scaffold00012	-	30138	32355	1859	30138	37724	False	2	SP:1.8;scores->C:0.3,M:0.9,SP:1.8	NA,-1,NA	NA,-1,NA
XLOC_000216	3	TCONS_00000450	g216	hypothetical protein MNEG_0184	scaffold00012	-	32490	33770	832	32490	36309	False	3	SP?:0.4;scores->C:0.0,M:0.1,SP:0.4	NA,-1,NA	NA,-1,NA
XLOC_000217	1	TCONS_00000452	g218	NA	scaffold00012	-	37833	42535	3936	37833	27544	False	1	M?:0.7;scores->C:0.3,M:0.7,SP:0.0	NA,-1,NA	NA,-1,NA
XLOC_000218	2	TCONS_00000454	XLOC_000218	NA	scaffold00012	-	46428	47347	723	46428	22732	False	19	NA:1.0;scores->None:1.0	NA,-1,NA	NA,-1,NA
XLOC_000219	1	TCONS_00000455	g220	NA	scaffold00012	-	51569	51742	174	51569	18337	False	15	NA:1.0;scores->None:1.0	NA,-1,NA	NA,-1,NA
XLOC_000220	1	TCONS_00000456	g221	chorismate synthase	scaffold00012	-	52631	54397	1203	52631	15682	False	11	C:3.2;scores->C:3.2,M:0.3,SP:0.0	AT1G48850,5e-140,chorismate synthase, putative / 5-enolpyruvylshikimate-3-phosphate phospholyase, putative	Cre03.g145747,1e-176,SHK7__Chorismate synthase
XLOC_000221	1	TCONS_00000457	g223	ribosome recycling factor	scaffold00012	-	58298	60128	798	58298	9951	False	40	C?:0.6;scores->C:0.6,M:0.5,SP:0.2	AT3G63190,8e-52,ribosome recycling factor, chloroplast precursor	Cre03.g156050,3e-71,
XLOC_000222	1	TCONS_00000458	XLOC_000222	NA	scaffold00012	-	66115	66729	615	66115	3350	False	0	NA:1.0;scores->None:1.0	NA,-1,NA	NA,-1,NA
XLOC_000223	2	TCONS_00000459	g229	cysteine protease	scaffold00013	+	12695	20644	3197	12695	47126	False	58	SP:2.4;scores->C:0.2,M:1.4,SP:2.4	NA,-1,NA	Cre02.g095087,2e-12,__Cysteine endopeptidase
XLOC_000224	2	TCONS_00000461	g230	hypothetical protein MNEG_0196	scaffold00013	+	21124	29867	4975	21124	37903	False	3	C?:0.9;scores->C:0.9,M:0.5,SP:0.0	NA,-1,NA	NA,-1,NA
XLOC_000225	3	TCONS_00000463	g227	NA	scaffold00013	-	1	6757	1690	1	61013	True	22	C:2.1;scores->C:2.1,M:0.0,SP:1.3	NA,-1,NA	Cre02.g095087,2e-08,__Cysteine endopeptidase
XLOC_000226	4	TCONS_00000466	g228	NA	scaffold00013	-	7158	13136	3982	7158	54634	False	11	M?:0.6;scores->C:0.3,M:0.6,SP:0.3	NA,-1,NA	NA,-1,NA
XLOC_000227	2	TCONS_00000470	g231	NA	scaffold00013	-	29911	38951	6025	29911	28819	False	0	O:0.0;scores->C:0.3,M:0.1,SP:0.0	NA,-1,NA	NA,-1,NA
XLOC_000228	4	TCONS_00000473	g232	NA	scaffold00013	-	39215	46593	5228	39215	21177	False	0	SP?:0.2;scores->C:0.0,M:0.2,SP:0.2	NA,-1,NA	NA,-1,NA
XLOC_000229	1	TCONS_00000476	XLOC_000229	NA	scaffold00013	-	46723	47166	349	46723	20604	False	1	NA:1.0;scores->None:1.0	NA,-1,NA	NA,-1,NA
XLOC_000230	3	TCONS_00000477	g233,g234	dienelactone hydrolase family protein	scaffold00013	-	47527	52729	3293	47527	15041	False	63	O:0.0;scores->C:0.0,M:0.0,SP:0.0	AT3G23600,3e-13,alpha/beta-Hydrolases superfamily protein	Cre16.g679800,7e-37,
XLOC_000231	3	TCONS_00000480	g235	NA	scaffold00013	-	53001	58795	3294	53001	8975	False	4	SP:1.5;scores->C:0.0,M:0.1,SP:1.5	NA,-1,NA	NA,-1,NA
XLOC_000232	3	TCONS_00000483	g236,g237	atp-dependent clp protease proteolytic subunit	scaffold00013	-	59155	66717	3986	59155	1053	False	173	C?:1.0;scores->C:1.0,M:0.6,SP:0.0	AT1G12410,9e-46,CLP protease proteolytic subunit 2	Cre16.g682900,3e-104,CLPR2__Non-catalytic subunit of chloroplast ClpP complex__Non-catalytic subunit of chloroplast ClpP complex
XLOC_000233	1	TCONS_00000486	g238	NA	scaffold00013	-	67380	67770	391	67380	0	True	2	NA:1.0;scores->None:1.0	NA,-1,NA	NA,-1,NA
XLOC_000234	2	TCONS_00000487	g240	protein phosphatase	scaffold00015	+	904	6963	3496	904	58867	False	36	C?:0.4;scores->C:0.4,M:0.0,SP:0.0	AT4G03415,7e-37,Protein phosphatase 2C family protein	Cre01.g030200,6e-108,__Phosphoprotein phosphatase 2C delta
XLOC_000235	2	TCONS_00000489	g241	signal recognition particle 14 kda protein	scaffold00015	+	7198	8408	1026	7198	57422	False	60	O:0.0;scores->C:0.4,M:0.0,SP:0.0	AT2G43640,2e-23,Signal recognition particle, SRP9/SRP14 subunit	Cre01.g031200,3e-19,SRP14__Subunit of the Signal Recognition Particle
XLOC_000236	2	TCONS_00000491	g242	5 -nucleotidase	scaffold00015	+	9130	16177	3228	9130	49653	False	2	SP?:0.6;scores->C:0.0,M:0.2,SP:0.6	NA,-1,NA	Cre03.g180550,2e-16,__5'-nucleotidase
XLOC_000237	2	TCONS_00000493	g243	glutamate-rich wd repeat-containing protein 1	scaffold00015	+	16399	20859	2319	16399	44971	False	29	C?:0.7;scores->C:0.7,M:0.3,SP:0.0	AT2G19540,4e-96,Transducin family protein / WD-40 repeat family protein	Cre17.g724850,1e-149,
XLOC_000238	1	TCONS_00000495	g244	abc transporter a family member 7	scaffold00015	+	21583	28931	3201	21583	36899	False	7	O:0.0;scores->C:0.0,M:0.2,SP:0.0	AT3G47780,2e-173,ABC2 homolog 6	Cre14.g618400,0.0,
XLOC_000239	1	TCONS_00000496	XLOC_000239	NA	scaffold00015	+	34352	34794	443	34352	31036	False	1	NA:1.0;scores->None:1.0	NA,-1,NA	NA,-1,NA
XLOC_000240	2	TCONS_00000497	g246	cytochrome p450	scaffold00015	+	35579	40647	2985	35579	25183	False	5	SP:1.4;scores->C:0.0,M:0.0,SP:1.4	AT2G26170,2e-33,cytochrome P450, family 711, subfamily A, polypeptide 1	Cre01.g054250,4e-63,__Cytochrome P450, CYP5 superfamily, CYP5A family
XLOC_000241	1	TCONS_00000499	g248	tubulin alpha-6	scaffold00015	+	47037	48048	630	47037	17782	False	72	C?:0.9;scores->C:0.9,M:0.2,SP:0.0	AT1G50020,2e-14,unknown protein; FUNCTIONS IN: molecular_function unknown; INVOLVED IN: biological_process unknown; LOCATED IN: chloroplast thylakoid membrane, chloroplast; EXPRESSED IN: 24 plant structures; EXPRESSED DURING: 15 growth stages; Has 72 Blast hits to 72 proteins in 27 species: Archae - 0; Bacteria - 0; Metazoa - 0; Fungi - 0; Plants - 72; Viruses - 0; Other Eukaryotes - 0 (source: N…	Cre14.g614000,3e-28,CGL17__Predicted protein
XLOC_000242	1	TCONS_00000500	g250	dephospho- kinase	scaffold00015	+	52343	54038	696	52343	11792	False	19	M?:0.4;scores->C:0.1,M:0.4,SP:0.0	AT2G27490,2e-44,dephospho-CoA kinase family	Cre10.g436150,3e-63,
XLOC_000243	1	TCONS_00000501	g239	NA	scaffold00015	-	144	1059	444	144	64771	True	23	M:2.1;scores->C:1.9,M:2.1,SP:0.0	NA,-1,NA	Cre01.g031100,4e-11,TEF30__Predicted protein
XLOC_000244	1	TCONS_00000502	XLOC_000244	NA	scaffold00015	-	6412	6914	503	6412	58916	False	0	NA:1.0;scores->None:1.0	NA,-1,NA	NA,-1,NA
XLOC_000245	2	TCONS_00000503	g245	3-ketoacyl- synthase 11	scaffold00015	-	29648	34365	2654	29648	31465	False	19	SP?:1.2;scores->C:0.0,M:0.2,SP:1.2	AT2G26640,7e-122,3-ketoacyl-CoA synthase 11	Cre17.g722150,1e-139,PKS3__Type III polyketide synthase
XLOC_000246	1	TCONS_00000505	g247	65-kda microtubule-associated protein 3-like isoform x2	scaffold00015	-	41125	46617	2319	41125	19213	False	3	O:0.0;scores->C:0.2,M:0.3,SP:0.0	AT5G51600,6e-18,Microtubule associated protein (MAP65/ASE1) family protein	Cre14.g614050,1e-64,
XLOC_000247	1	TCONS_00000506	g249	ubiquitin fusion degradation protein 1 homolog	scaffold00015	-	49326	51854	1050	49326	13976	False	19	O:0.0;scores->C:0.0,M:0.0,SP:0.0	AT2G21270,6e-69,ubiquitin fusion degradation 1	Cre14.g613350,6e-82,
XLOC_000248	6	TCONS_00000507	g251	NA	scaffold00015	-	54121	57288	2127	54121	8542	False	0	O:0.0;scores->C:0.3,M:0.1,SP:0.1	NA,-1,NA	NA,-1,NA
XLOC_000249	4	TCONS_00000514	g252,g253	dead deah box helicase	scaffold00015	-	57504	65592	4095	57504	238	True	0	SP?:0.1;scores->C:0.0,M:0.0,SP:0.1	AT1G70070,3e-08,DEAD/DEAH box helicase, putative	Cre01.g027150,1e-06,__DEAD/DEAH-box helicase
XLOC_000250	2	TCONS_00000517	g255	NA	scaffold00016	+	2503	5655	1807	2503	60292	False	33	SP?:0.4;scores->C:0.0,M:0.3,SP:0.4	AT1G55000,2e-20,peptidoglycan-binding LysM domain-containing protein	Cre16.g667100,3e-34,LMR3__Predicted protein with LysM domain
XLOC_000251	2	TCONS_00000519	g256	NA	scaffold00016	+	7177	12966	5286	7177	52981	False	3	O:0.0;scores->C:0.0,M:0.1,SP:0.0	NA,-1,NA	NA,-1,NA
XLOC_000252	1	TCONS_00000521	g257	NA	scaffold00016	+	13413	14867	1302	13413	51080	False	3	O:0.0;scores->C:0.0,M:0.0,SP:0.0	NA,-1,NA	NA,-1,NA
XLOC_000253	4	TCONS_00000522	g259,g260	tubulin-folding cofactor a	scaffold00016	+	16624	20618	2712	16624	45329	False	17	SP?:0.2;scores->C:0.0,M:0.0,SP:0.2	AT2G30410,9e-15,tubulin folding cofactor A (KIESEL)	Cre16.g670800,1e-25,
XLOC_000254	1	TCONS_00000526	g262	solute carrier family 35 member e3	scaffold00016	+	27699	29861	1152	27699	36086	False	4	SP?:0.4;scores->C:0.0,M:0.0,SP:0.4	AT2G30460,6e-34,Nucleotide/sugar transporter family protein	Cre17.g710850,5e-102,
XLOC_000255	3	TCONS_00000527	g264,g265	plastid terminal oxidase	scaffold00016	+	32017	41541	6497	32017	24406	False	30	C:1.5;scores->C:1.5,M:1.4,SP:0.2	AT4G22260,7e-56,Alternative oxidase family protein	Cre07.g350750,2e-130,PTO1__Alternative oxidase
XLOC_000256	1	TCONS_00000530	g267	NA	scaffold00016	+	44583	46378	1020	44583	19569	False	31	O:0.0;scores->C:0.0,M:0.0,SP:0.0	AT2G36680,1e-06,Modifier of rudimentary (Mod(r)) protein	Cre08.g362550,3e-36,VPS37__Subunit of the ESCRT-I complex
XLOC_000257	1	TCONS_00000531	g269	flagellar associated protein	scaffold00016	+	48553	51615	1284	48553	14332	False	0	O:0.0;scores->C:0.1,M:0.1,SP:0.0	NA,-1,NA	Cre02.g078550,1e-39,FAP210__Flagellar Associated Protein
XLOC_000258	2	TCONS_00000532	g270	guanine permease	scaffold00016	+	52028	55721	2467	52028	10226	False	35	SP?:0.2;scores->C:0.0,M:0.0,SP:0.2	AT3G10960,5e-26,AZA-guanine resistant1	Cre06.g260700,1e-21,XUV1__Xanthine/uracil/vitamin C permease-like
XLOC_000259	4	TCONS_00000536	g272	water chloroplastic	scaffold00016	+	59042	65396	4234	59042	551	False	61	C?:1.1;scores->C:1.1,M:0.7,SP:0.1	AT5G26570,0.0,catalytics;carbohydrate kinases;phosphoglucan, water dikinases	Cre17.g719900,0.0,PWD1__Phosphoglucan water dikinase
XLOC_000260	2	TCONS_00000538	g254	NA	scaffold00016	-	202	2726	1506	202	63221	True	39	SP?:1.3;scores->C:0.0,M:0.0,SP:1.3	NA,-1,NA	Cre01.g018600,8e-14,
XLOC_000261	1	TCONS_00000540	g258	inhibitor of growth protein 3	scaffold00016	-	15052	16565	741	15052	49382	False	16	O:0.0;scores->C:0.0,M:0.0,SP:0.0	AT3G24010,7e-28,RING/FYVE/PHD zinc finger superfamily protein	Cre16.g668200,2e-47,
XLOC_000262	2	TCONS_00000541	g261	k(+) efflux antiporter chloroplastic	scaffold00016	-	20740	26588	3817	20740	39359	False	3	C:1.8;scores->C:1.8,M:0.4,SP:0.0	AT4G04850,4e-149,K+ efflux antiporter 3	Cre16.g687450,3e-173,
XLOC_000263	5	TCONS_00000546	g263	mitochondrial cardiolipin hydrolase-like	scaffold00016	-	30070	32437	1187	30070	33510	False	7	O:0.0;scores->C:0.0,M:0.2,SP:0.0	NA,-1,NA	Cre13.g591900,8e-53,
XLOC_000264	1	TCONS_00000548	g266	NA	scaffold00016	-	41747	44105	1104	41747	21842	False	6	M?:0.7;scores->C:0.4,M:0.7,SP:0.0	AT1G11020,6e-07,RING/FYVE/PHD zinc finger superfamily protein	Cre12.g517850,5e-22,
XLOC_000265	1	TCONS_00000549	g268	NA	scaffold00016	-	46596	47801	1020	46596	18146	False	6	O:0.0;scores->C:0.0,M:0.2,SP:0.0	AT3G27330,2e-11,zinc finger (C3HC4-type RING finger) family protein	Cre09.g386737,1e-42,
XLOC_000266	2	TCONS_00000550	g271	NA	scaffold00016	-	55634	58940	1813	55634	7007	False	12	M?:0.9;scores->C:0.2,M:0.9,SP:0.0	AT1G77020,3e-10,DNAJ heat shock N-terminal domain-containing protein	Cre16.g690400,7e-15,DNJ5__DnaJ-like protein
XLOC_000267	7	TCONS_00000553	g273	phosphoglycerate mutase	scaffold00017	+	462	8835	5424	462	56928	True	16	SP?:0.9;scores->C:0.0,M:0.8,SP:0.9	AT1G22170,1e-10,Phosphoglycerate mutase family protein	NA,-1,NA
XLOC_000268	2	TCONS_00000559	g274	u-box domain-containing protein 34 isoform x3	scaffold00017	+	9166	12748	2578	9166	53015	False	22	M:1.1;scores->C:0.1,M:1.1,SP:0.0	AT1G16760,4e-20,Protein kinase protein with adenine nucleotide alpha hydrolases-like domain	Cre12.g532050,3e-21,
XLOC_000269	1	TCONS_00000561	g276	cytochrome p450	scaffold00017	+	15900	19015	1593	15900	46748	False	22	SP:2.3;scores->C:0.1,M:0.5,SP:2.3	AT5G38450,1e-16,cytochrome P450, family 735, subfamily A, polypeptide 1	Cre07.g356250,3e-66,__Cytochrome P450, CYP197 superfamily
XLOC_000270	1	TCONS_00000562	g278	NA	scaffold00017	+	22363	25261	1920	22363	40502	False	4	M?:0.8;scores->C:0.0,M:0.8,SP:0.6	NA,-1,NA	NA,-1,NA
XLOC_000271	2	TCONS_00000563	g280	mfs transporter	scaffold00017	+	31006	34802	2182	31006	30961	False	14	SP?:1.1;scores->C:0.2,M:0.0,SP:1.1	NA,-1,NA	Cre09.g400950,1e-40,
XLOC_000272	1	TCONS_00000565	g281	lactate dehydrogenase	scaffold00017	+	35569	39962	1461	35569	25801	False	17	O:0.0;scores->C:0.0,M:0.1,SP:0.0	AT5G06580,3e-110,FAD-linked oxidases family protein	Cre10.g434900,3e-159,
XLOC_000273	4	TCONS_00000567	g283	NA	scaffold00017	+	41962	45778	2921	41962	19985	False	3	C:1.6;scores->C:1.6,M:1.4,SP:0.1	NA,-1,NA	NA,-1,NA
XLOC_000274	6	TCONS_00000573	g285	NA	scaffold00017	+	51351	56867	3537	51351	8896	False	2	SP?:0.2;scores->C:0.0,M:0.0,SP:0.2	NA,-1,NA	NA,-1,NA
XLOC_000275	1	TCONS_00000576	g287	NA	scaffold00017	+	60218	63689	3249	60218	2074	False	2	O:0.0;scores->C:0.0,M:0.2,SP:0.0	NA,-1,NA	NA,-1,NA
XLOC_000276	1	TCONS_00000577	g275	NA	scaffold00017	-	12771	15120	1872	12771	50643	False	1	M?:0.5;scores->C:0.0,M:0.5,SP:0.0	NA,-1,NA	Cre14.g630200,4e-09,
XLOC_000277	3	TCONS_00000579	g277	NA	scaffold00017	-	19420	21398	1521	19420	44365	False	9	M?:0.6;scores->C:0.0,M:0.6,SP:0.2	NA,-1,NA	Cre07.g336400,3e-14,
XLOC_000278	1	TCONS_00000581	g279	dna mismatch repair protein mlh3 isoform x1	scaffold00017	-	25438	30830	4497	25438	34933	False	1	M?:0.7;scores->C:0.0,M:0.7,SP:0.3	AT4G35520,5e-19,MUTL protein homolog 3	Cre07.g336650,9e-28,
XLOC_000279	1	TCONS_00000582	g282	NA	scaffold00017	-	40466	42020	1074	40466	23743	False	2	C:1.8;scores->C:1.8,M:0.4,SP:0.0	NA,-1,NA	Cre17.g719400,2e-13,
XLOC_000280	2	TCONS_00000583	g284	protein	scaffold00017	-	45846	51493	3216	45846	14270	False	11	O:0.0;scores->C:0.0,M:0.0,SP:0.0	AT3G03570,3e-57,Protein of unknown function (DUF3550/UPF0682)	Cre14.g633100,8e-49,
XLOC_000281	2	TCONS_00000585	g286	NA	scaffold00017	-	55837	59867	3427	55837	5896	False	4	SP?:0.2;scores->C:0.1,M:0.1,SP:0.2	NA,-1,NA	NA,-1,NA
XLOC_000282	2	TCONS_00000587	g288	protein stabilized1	scaffold00017	-	64153	65735	1475	64153	28	True	21	O:0.0;scores->C:0.2,M:0.1,SP:0.0	AT4G03430,9e-48,pre-mRNA splicing factor-related	Cre14.g633650,4e-67,PRP6__Splicing factor, component of the U4/U6-U5 snRNP complex
XLOC_000283	2	TCONS_00000590	XLOC_000283	NA	scaffold00018	+	141	1259	869	141	67418	True	2	NA:1.0;scores->None:1.0	NA,-1,NA	NA,-1,NA
XLOC_000284	3	TCONS_00000591	g290	manganese transport protein	scaffold00018	+	6375	15896	5373	6375	52781	False	4	O:0.0;scores->C:0.1,M:0.0,SP:0.1	AT1G80830,2e-41,natural resistance-associated macrophage protein 1	Cre07.g315200,2e-115,NRM3__Putative manganese/metal transporter, NRAMP homolog
XLOC_000285	1	TCONS_00000594	g291	NA	scaffold00018	+	17750	18178	429	17750	50499	False	0	SP:2.1;scores->C:0.1,M:0.0,SP:2.1	NA,-1,NA	NA,-1,NA
XLOC_000286	3	TCONS_00000595	g293,g294	NA	scaffold00018	+	26633	32353	3803	26633	36324	False	6	SP:1.6;scores->C:0.0,M:0.1,SP:1.6	NA,-1,NA	NA,-1,NA
XLOC_000287	1	TCONS_00000598	g296	exosome complex component rrp40	scaffold00018	+	37676	38896	762	37676	29781	False	9	O:0.0;scores->C:0.1,M:0.0,SP:0.0	AT2G25355,2e-36,PNAS-3 related	Cre07.g319900,1e-56,RRP40__3'-5' Exonuclease component of the Exosome
XLOC_000288	1	TCONS_00000599	g297	p-type atpase superfamily	scaffold00018	+	39444	45447	3591	39444	23230	False	2	C?:0.4;scores->C:0.4,M:0.3,SP:0.0	AT4G33520,3e-39,P-type ATP-ase 1	Cre10.g424775,5e-55,
XLOC_000289	1	TCONS_00000600	g301	nuclear transport factor 2	scaffold00018	+	57830	58967	372	57830	9710	False	228	M?:0.5;scores->C:0.0,M:0.5,SP:0.0	AT1G27970,3e-32,nuclear transport factor 2B	Cre07.g316000,3e-41,
XLOC_000290	2	TCONS_00000601	g289	sulfite reductase	scaffold00018	-	1788	6616	3074	1788	62061	False	9	O:0.0;scores->C:0.0,M:0.0,SP:0.0	AT4G30210,5e-18,P450 reductase 2	Cre03.g180300,2e-78,SIR3__Sulfite reductase
XLOC_000291	2	TCONS_00000603	g292	map kinase phosphatase 5	scaffold00018	-	19987	25410	1266	19987	43267	False	8	O:0.0;scores->C:0.0,M:0.0,SP:0.1	AT5G47790,3e-10,SMAD/FHA domain-containing protein	Cre07.g316600,3e-86,__Dual-specificity protein phosphatase
XLOC_000292	3	TCONS_00000606	g295	anthranilate synthase	scaffold00018	-	32033	37360	3834	32033	31317	False	7	NA:1.0;scores->None:1.0	AT2G28880,9e-51,para-aminobenzoate (PABA) synthase family protein	Cre03.g181400,2e-61,ADC1__Aminodeoxychorismate synthase
XLOC_000293	1	TCONS_00000608	g298	transmembrane emp24 domain-containing protein 10	scaffold00018	-	46429	48420	549	46429	20257	False	38	O:0.0;scores->C:0.0,M:0.0,SP:0.0	AT1G09580,2e-32,emp24/gp25L/p24 family/GOLD family protein	Cre07.g315900,4e-54,
XLOC_000294	1	TCONS_00000609	g299	NA	scaffold00018	-	49063	53898	3666	49063	14779	False	0	O:0.0;scores->C:0.2,M:0.0,SP:0.0	NA,-1,NA	NA,-1,NA
XLOC_000295	1	TCONS_00000610	g300	oxidoreductase nad-binding domain-containing protein 1	scaffold00018	-	55918	57341	975	55918	11336	False	7	O:0.0;scores->C:0.1,M:0.0,SP:0.0	NA,-1,NA	NA,-1,NA
XLOC_000296	3	TCONS_00000611	g302	NA	scaffold00018	-	59466	66062	2130	59466	2615	False	140	O:0.0;scores->C:0.0,M:0.0,SP:0.0	AT5G06260,7e-26,TLD-domain containing nucleolar protein	Cre10.g436950,2e-47,
XLOC_000297	1	TCONS_00000614	g303	protein arginine n-methyltransferase	scaffold00018	-	66743	68602	924	66743	75	True	7	NA:1.0;scores->None:1.0	AT4G31120,2e-108,SHK1 binding protein 1	Cre03.g176550,6e-117,
XLOC_000298	2	TCONS_00000615	g305	NA	scaffold00019	+	4295	11992	3837	4295	54137	False	80	SP:1.7;scores->C:0.0,M:0.4,SP:1.7	NA,-1,NA	NA,-1,NA
XLOC_000299	2	TCONS_00000618	g309	NA	scaffold00019	+	26387	36184	7078	26387	29945	False	3	O:0.0;scores->C:0.2,M:0.1,SP:0.0	NA,-1,NA	NA,-1,NA
XLOC_000300	2	TCONS_00000620	g310	NA	scaffold00019	+	37050	46527	5631	37050	19602	False	0	M:1.3;scores->C:0.0,M:1.3,SP:0.0	NA,-1,NA	NA,-1,NA
XLOC_000301	5	TCONS_00000624	g311,g312	NA	scaffold00019	+	47459	56821	6960	47459	9308	False	1	O:0.0;scores->C:0.0,M:0.3,SP:0.1	NA,-1,NA	NA,-1,NA
XLOC_000302	1	TCONS_00000626	g314	signal peptidase complex subunit 3a	scaffold00019	+	63139	64026	510	63139	2103	False	36	SP?:0.9;scores->C:0.1,M:0.0,SP:0.9	AT3G05230,1e-35,Signal peptidase subunit	Cre14.g620400,9e-50,SPC22__Signal Peptidase, 22 kDa subunit
XLOC_000303	1	TCONS_00000627	g315	NA	scaffold00019	+	65147	66129	432	65147	0	True	12	O:0.0;scores->C:0.2,M:0.1,SP:0.0	NA,-1,NA	NA,-1,NA
XLOC_000304	1	TCONS_00000628	g304	NA	scaffold00019	-	1	3050	1525	1	63079	True	0	M?:1.0;scores->C:0.5,M:1.0,SP:0.0	NA,-1,NA	NA,-1,NA
XLOC_000305	3	TCONS_00000629	g306,g307	balbiani ring protein 3-like isoform x1	scaffold00019	-	12056	19068	3154	12056	47061	False	41	C?:0.5;scores->C:0.5,M:0.2,SP:0.1	NA,-1,NA	Cre01.g016300,3e-34,
XLOC_000306	1	TCONS_00000632	g308	potassium sodium hyperpolarization-activated cyclic nucleotide-gated channel 2-like	scaffold00019	-	19491	24982	2181	19491	41147	False	10	C:1.6;scores->C:1.6,M:1.2,SP:0.0	AT2G26650,2e-14,K+ transporter 1	Cre10.g450100,2e-14,
XLOC_000307	1	TCONS_00000633	g313	probable atp-dependent rna helicase dhx35 isoform x1	scaffold00019	-	57056	62496	2220	57056	3633	False	5	C:2.3;scores->C:2.3,M:0.3,SP:0.0	AT4G18465,3e-132,RNA helicase family protein	Cre11.g467654,7e-176,
XLOC_000308	1	TCONS_00000634	g316	NA	scaffold00020	+	55	1922	794	55	63380	True	0	NA:1.0;scores->None:1.0	NA,-1,NA	NA,-1,NA
XLOC_000309	1	TCONS_00000635	XLOC_000309	NA	scaffold00020	+	10941	11211	271	10941	54091	False	6	NA:1.0;scores->None:1.0	NA,-1,NA	NA,-1,NA
XLOC_000310	2	TCONS_00000636	g320	rna polymerase ii-associated factor 1-like protein	scaffold00020	+	18900	22855	1353	18900	42447	False	12	C?:1.4;scores->C:1.4,M:0.0,SP:0.0	AT1G79730,6e-24,hydroxyproline-rich glycoprotein family protein	Cre12.g520250,3e-39,
XLOC_000311	3	TCONS_00000638	g322	probable protein phosphatase 2c 5	scaffold00020	+	27962	35009	3516	27962	30293	False	40	C?:0.7;scores->C:0.7,M:0.2,SP:0.0	AT1G09160,7e-40,Protein phosphatase 2C family protein	Cre10.g454450,9e-92,
XLOC_000312	5	TCONS_00000641	g323	probable prolyl 4-hydroxylase 6	scaffold00020	+	35151	38729	1500	35151	26573	False	9	SP:2.0;scores->C:0.0,M:0.5,SP:2.0	AT3G28480,1e-56,Oxoglutarate/iron-dependent oxygenase	Cre03.g160200,2e-76,
XLOC_000313	1	TCONS_00000646	g329	NA	scaffold00020	+	58700	65302	3412	58700	0	True	3	C?:0.7;scores->C:0.7,M:0.4,SP:0.0	NA,-1,NA	NA,-1,NA
XLOC_000314	5	TCONS_00000649	g316,g317	NA	scaffold00020	-	980	6708	3685	980	58594	False	128	SP?:0.2;scores->C:0.1,M:0.1,SP:0.2	NA,-1,NA	NA,-1,NA
XLOC_000315	3	TCONS_00000653	g318	NA	scaffold00020	-	6928	10959	3434	6928	54343	False	29	M:1.1;scores->C:0.5,M:1.1,SP:0.0	NA,-1,NA	NA,-1,NA
XLOC_000316	1	TCONS_00000655	g319	p-loop containing nucleoside triphosphate hydrolase	scaffold00020	-	12008	18405	2463	12008	46897	False	2	O:0.0;scores->C:0.0,M:0.2,SP:0.0	AT3G19050,7e-67,phragmoplast orienting kinesin 2	Cre09.g415450,0.0,
XLOC_000317	3	TCONS_00000657	g321	NA	scaffold00020	-	23940	28104	2349	23940	37198	False	14	O:0.0;scores->C:0.0,M:0.3,SP:0.0	NA,-1,NA	NA,-1,NA
XLOC_000318	2	TCONS_00000659	g324	arabinanase levansucrase invertase	scaffold00020	-	38611	46633	4421	38611	18669	False	19	C?:0.5;scores->C:0.5,M:0.0,SP:0.0	AT1G55120,1e-29,beta-fructofuranosidase 5	Cre12.g488000,3e-84,
XLOC_000319	1	TCONS_00000661	g325	NA	scaffold00020	-	47345	48304	960	47345	16998	False	2	SP:2.5;scores->C:0.3,M:0.1,SP:2.5	NA,-1,NA	NA,-1,NA
XLOC_000320	2	TCONS_00000662	g326	ap-1 complex subunit sigma-1	scaffold00020	-	48961	52127	1158	48961	13175	False	29	O:0.0;scores->C:0.0,M:0.0,SP:0.0	AT2G17380,2e-59,associated protein 19	Cre09.g394100,5e-68,AP1S1__Sigma1-Adaptin
XLOC_000321	1	TCONS_00000664	g327	NA	scaffold00020	-	52586	54353	1401	52586	10949	False	11	O:0.0;scores->C:0.0,M:0.1,SP:0.0	NA,-1,NA	Cre09.g389393,3e-09,
XLOC_000322	1	TCONS_00000665	g328	molecular chaperone	scaffold00020	-	55736	58305	1566	55736	6997	False	2	C:1.7;scores->C:1.7,M:0.2,SP:0.1	AT5G49910,5e-52,chloroplast heat shock protein 70-2	Cre06.g250100,1e-53,HSP70B__Heat shock protein 70B
XLOC_000323	2	TCONS_00000666	g330	NA	scaffold00021	+	58	5468	3796	58	59537	True	10	O:0.0;scores->C:0.0,M:0.0,SP:0.0	NA,-1,NA	NA,-1,NA
XLOC_000324	7	TCONS_00000671	g331,g332	hemk methyltransferase family member 1	scaffold00021	+	5861	10436	3323	5861	54569	False	20	O:0.0;scores->C:0.4,M:0.1,SP:0.0	AT5G64150,6e-38,RNA methyltransferase family protein	Cre07.g337516,1e-53,
XLOC_000325	1	TCONS_00000675	g333	NA	scaffold00021	+	11030	42931	13377	11030	22074	False	1	O:0.0;scores->C:0.2,M:0.1,SP:0.0	NA,-1,NA	Cre02.g107050,0.0,DHC5__Dynein heavy chain 5, inner arm dynein b (monomeric)
XLOC_000326	1	TCONS_00000676	g334	NA	scaffold00021	+	44019	47448	1032	44019	17557	False	0	O:0.0;scores->C:0.0,M:0.3,SP:0.0	NA,-1,NA	Cre09.g386747,3e-23,
XLOC_000327	1	TCONS_00000677	g336	ribosomal rna large subunit methyltransferase n	scaffold00021	+	58829	61746	1422	58829	3259	False	5	O:0.0;scores->C:0.0,M:0.0,SP:0.0	AT3G19630,6e-73,Radical SAM superfamily protein	Cre01.g028450,1e-119,
XLOC_000328	1	TCONS_00000678	g335	prolyl endopeptidase	scaffold00021	-	49009	58519	2277	49009	6486	False	27	O:0.0;scores->C:0.1,M:0.1,SP:0.0	AT1G20380,0.0,Prolyl oligopeptidase family protein	Cre12.g541800,0.0,
XLOC_000329	1	TCONS_00000679	XLOC_000329	NA	scaffold00021	-	64289	65003	552	64289	2	True	8	NA:1.0;scores->None:1.0	NA,-1,NA	NA,-1,NA
XLOC_000330	2	TCONS_00000680	g337	udp-glycosyltransferase glycogen phosphorylase	scaffold00022	+	29	2498	1713	29	60170	True	36	O:0.0;scores->C:0.0,M:0.0,SP:0.0	AT5G01220,3e-55,sulfoquinovosyldiacylglycerol 2	Cre16.g689150,3e-66,SQD3__Sulfolipid synthase
XLOC_000331	1	TCONS_00000682	g338	NA	scaffold00022	+	2784	4087	531	2784	58581	False	12	M:1.9;scores->C:0.4,M:1.9,SP:0.0	NA,-1,NA	Cre16.g690130,1e-06,
XLOC_000332	2	TCONS_00000683	g339	myosin-3-like	scaffold00022	+	4485	13799	5859	4485	48869	False	1	NA:1.0;scores->None:1.0	AT1G50360,2e-155,P-loop containing nucleoside triphosphate hydrolases superfamily protein	Cre09.g416250,0.0,
XLOC_000333	1	TCONS_00000685	g341	flagellar associated protein 73	scaffold00022	+	14920	16653	1035	14920	46015	False	0	O:0.0;scores->C:0.3,M:0.0,SP:0.0	NA,-1,NA	Cre16.g689600,8e-78,FAP73__Flagellar Associated Protein
XLOC_000334	1	TCONS_00000686	g342	metacaspase type i	scaffold00022	+	17429	21742	1239	17429	40926	False	18	M?:0.8;scores->C:0.0,M:0.8,SP:0.0	AT4G25110,4e-64,metacaspase 2	Cre12.g517451,1e-82,
XLOC_000335	1	TCONS_00000687	g343	NA	scaffold00022	+	22488	23952	1155	22488	38716	False	7	O:0.0;scores->C:0.0,M:0.2,SP:0.0	NA,-1,NA	NA,-1,NA
XLOC_000336	2	TCONS_00000688	g347	cationic amino acid transporter	scaffold00022	+	39254	44513	3227	39254	18155	False	129	O:0.0;scores->C:0.3,M:0.2,SP:0.0	AT3G10600,6e-86,cationic amino acid transporter 7	Cre07.g329050,1e-96,AOC5__Cationic amino acid transporter
XLOC_000337	1	TCONS_00000690	g348	NA	scaffold00022	+	45039	46888	768	45039	15780	False	32	C:2.8;scores->C:2.8,M:0.1,SP:0.0	AT1G55480,1e-08,protein containing PDZ domain, a K-box domain, and a TPR region	Cre10.g439350,1e-47,
XLOC_000338	1	TCONS_00000691	g352	protein root hair defective 3-like	scaffold00022	+	58693	62593	1101	58693	75	True	10	O:0.0;scores->C:0.0,M:0.0,SP:0.0	AT1G72960,1e-77,Root hair defective 3 GTP-binding protein (RHD3)	Cre10.g439600,4e-111,
XLOC_000339	1	TCONS_00000692	g340	dna-directed rna polymerases and iii subunit rpabc5	scaffold00022	-	13729	14492	222	13729	48176	False	99	O:0.0;scores->C:0.0,M:0.0,SP:0.0	AT1G11475,5e-32,RNA polymerases N / 8 kDa subunit	Cre13.g571650,1e-32,RPB10__DNA-directed RNA polymerases I/II/III subunit
XLOC_000340	3	TCONS_00000693	g344,g345	rna-binding protein 42	scaffold00022	-	24116	32474	5344	24116	30194	False	19	SP?:0.9;scores->C:0.3,M:0.0,SP:0.9	AT3G04500,2e-29,RNA-binding (RRM/RBD/RNP motifs) family protein	Cre02.g088800,5e-32,
XLOC_000341	3	TCONS_00000697	g346	NA	scaffold00022	-	32577	38702	4896	32577	23966	False	3	O:0.0;scores->C:0.0,M:0.1,SP:0.0	NA,-1,NA	NA,-1,NA
XLOC_000342	1	TCONS_00000699	g347	NA	scaffold00022	-	43453	44377	925	43453	18291	False	0	NA:1.0;scores->None:1.0	NA,-1,NA	NA,-1,NA
XLOC_000343	2	TCONS_00000700	g349	hypothetical protein MNEG_0316	scaffold00022	-	47865	51275	2376	47865	11393	False	23	M?:0.6;scores->C:0.0,M:0.6,SP:0.0	AT5G24800,5e-07,basic leucine zipper 9	Cre10.g438850,5e-13,
XLOC_000344	1	TCONS_00000702	g350	60s ribosomal protein l11-like	scaffold00022	-	51447	53560	543	51447	9108	False	854	O:0.0;scores->C:0.0,M:0.0,SP:0.0	AT2G42740,9e-68,ribosomal protein large subunit 16A	Cre01.g027000,1e-66,RPL11__Ribosomal protein L11, component of cytosolic 80S ribosome and 60S large subunit
XLOC_000345	5	TCONS_00000704	g351	NA	scaffold00022	-	53897	58567	2864	53897	4101	False	57	SP?:0.8;scores->C:0.4,M:0.5,SP:0.8	NA,-1,NA	Cre10.g435950,7e-15,
XLOC_000346	5	TCONS_00000708	g354,g355	intraflagellar transport protein 172 homolog	scaffold00024	+	7942	23603	5757	7942	39560	False	2	O:0.0;scores->C:0.0,M:0.1,SP:0.0	NA,-1,NA	Cre17.g703900,0.0,IFT172__Intraflagellar transport protein 172
XLOC_000347	2	TCONS_00000713	g357	beta-mannosidase	scaffold00024	+	28505	36071	4463	28505	27092	False	3	NA:1.0;scores->None:1.0	AT1G09010,2e-12,glycoside hydrolase family 2 protein	Cre11.g478184,2e-88,
XLOC_000348	1	TCONS_00000715	g358	NA	scaffold00024	+	36373	41253	1152	36373	21910	False	5	O:0.0;scores->C:0.0,M:0.0,SP:0.0	AT1G04420,7e-71,NAD(P)-linked oxidoreductase superfamily protein	Cre17.g699900,6e-120,
XLOC_000349	1	TCONS_00000716	g362	cysteine hydrolase	scaffold00024	+	62464	63127	415	62464	36	True	79	NA:1.0;scores->None:1.0	NA,-1,NA	Cre10.g448500,1e-19,
XLOC_000350	1	TCONS_00000717	g353	NA	scaffold00024	-	1	7880	3447	1	55283	True	1	SP?:0.7;scores->C:0.0,M:0.0,SP:0.7	AT5G15680,4e-46,ARM repeat superfamily protein	Cre17.g703750,2e-81,
XLOC_000351	1	TCONS_00000718	g356	NA	scaffold00024	-	23668	27038	2661	23668	36125	False	1	O:0.0;scores->C:0.0,M:0.2,SP:0.0	NA,-1,NA	NA,-1,NA
XLOC_000352	10	TCONS_00000723	g359	serine threonine-protein kinase srk2a-like	scaffold00024	-	41903	49975	2913	41903	13188	False	38	SP?:0.9;scores->C:0.0,M:0.5,SP:0.9	AT1G10940,2e-47,Protein kinase superfamily protein	Cre16.g657350,3e-90,
XLOC_000353	4	TCONS_00000731	g360	atp-dependent clp protease adaptor protein	scaffold00024	-	50041	53417	2037	50041	9746	False	30	C:3.0;scores->C:3.0,M:0.3,SP:0.0	AT1G68660,8e-24,Ribosomal protein L12/ ATP-dependent Clp protease adaptor protein ClpS family protein	Cre17.g696400,4e-33,CLPS1__Clp protease adaptor protein
XLOC_000354	3	TCONS_00000733	g361,g362	adenine guanine permease azg1-like	scaffold00024	-	53841	62781	3569	53841	382	True	215	O:0.0;scores->C:0.1,M:0.2,SP:0.0	AT3G10960,2e-55,AZA-guanine resistant1	Cre10.g448450,4e-145,XUV2__Xanthine/uracil/vitamin C permease-like
XLOC_000355	1	TCONS_00000736	XLOC_000355	NA	scaffold00025	+	8751	9720	768	8751	51361	False	152	NA:1.0;scores->None:1.0	NA,-1,NA	NA,-1,NA
XLOC_000356	1	TCONS_00000737	g365	NA	scaffold00025	+	11649	12283	351	11649	48798	False	33	O:0.0;scores->C:0.0,M:0.0,SP:0.0	NA,-1,NA	Cre13.g569750,1e-08,
XLOC_000357	1	TCONS_00000738	g367	NA	scaffold00025	+	16180	17325	396	16180	43756	False	58	C:3.5;scores->C:3.5,M:0.5,SP:0.0	NA,-1,NA	NA,-1,NA
XLOC_000358	1	TCONS_00000739	g369	NA	scaffold00025	+	22682	24295	843	22682	36786	False	11	O:0.0;scores->C:0.1,M:0.2,SP:0.0	NA,-1,NA	NA,-1,NA
XLOC_000359	1	TCONS_00000740	g370	NA	scaffold00025	+	24771	51543	17439	24771	9538	False	1	NA:1.0;scores->None:1.0	AT2G25790,3e-27,Leucine-rich receptor-like protein kinase family protein	Cre13.g569550,9e-108,
XLOC_000360	1	TCONS_00000741	g371	NA	scaffold00025	+	52086	54183	624	52086	6898	False	36	SP?:1.3;scores->C:0.1,M:0.4,SP:1.3	NA,-1,NA	Cre12.g538600,9e-08,
XLOC_000361	2	TCONS_00000742	g372	NA	scaffold00025	+	55357	56913	901	55357	4168	False	29	NA:1.0;scores->None:1.0	NA,-1,NA	NA,-1,NA
XLOC_000362	3	TCONS_00000744	g373	hypothetical protein MNEG_0338	scaffold00025	+	57165	60682	2869	57165	399	True	14	SP?:1.2;scores->C:0.3,M:0.3,SP:1.2	NA,-1,NA	Cre08.g368000,2e-08,
XLOC_000363	1	TCONS_00000747	g363	NA	scaffold00025	-	1	1717	1451	1	59364	True	7	M:1.2;scores->C:0.4,M:1.2,SP:0.0	NA,-1,NA	NA,-1,NA
XLOC_000364	6	TCONS_00000753	g364	NA	scaffold00025	-	1815	7848	2119	1815	53233	False	7	O:0.0;scores->C:0.0,M:0.0,SP:0.1	NA,-1,NA	Cre10.g461350,5e-09,BUG23__Basal body protein
XLOC_000365	1	TCONS_00000754	g366	NA	scaffold00025	-	12678	15911	2469	12678	45170	False	6	M:2.0;scores->C:1.1,M:2.0,SP:0.0	NA,-1,NA	Cre17.g728864,4e-21,
XLOC_000366	1	TCONS_00000755	g368	NA	scaffold00025	-	18109	21811	1914	18109	39270	False	9	M?:0.5;scores->C:0.5,M:0.5,SP:0.4	NA,-1,NA	Cre10.g465450,1e-64,
XLOC_000367	4	TCONS_00000757	g375	NA	scaffold00026	+	16494	39432	8080	16494	20112	False	2	O:0.0;scores->C:0.0,M:0.0,SP:0.1	NA,-1,NA	Cre13.g586650,1e-171,FXL1__FixL-like PAS domain protein
XLOC_000368	1	TCONS_00000760	g377	NA	scaffold00026	+	47962	50539	1221	47962	9005	False	7	O:0.0;scores->C:0.0,M:0.0,SP:0.0	AT2G15910,8e-07,CSL zinc finger domain-containing protein	Cre06.g287800,3e-30,
XLOC_000369	1	TCONS_00000761	g378	NA	scaffold00026	+	51782	55104	2337	51782	4440	False	2	C?:0.5;scores->C:0.5,M:0.4,SP:0.0	NA,-1,NA	Cre12.g540850,6e-12,
XLOC_000370	3	TCONS_00000764	g374	centromeric protein e	scaffold00026	-	34	15075	6077	34	44469	True	3	O:0.0;scores->C:0.0,M:0.0,SP:0.0	AT3G10180,1e-113,P-loop containing nucleoside triphosphate hydrolases superfamily protein	Cre13.g568450,3e-173,
XLOC_000371	3	TCONS_00000766	g376	glutathione s-transferase	scaffold00026	-	39421	46984	2948	39421	12560	False	25	O:0.0;scores->C:0.0,M:0.0,SP:0.0	AT5G16710,4e-08,dehydroascorbate reductase 1	Cre01.g044700,2e-23,
XLOC_000372	4	TCONS_00000769	g379	NA	scaffold00026	-	55253	59273	2547	55253	271	True	14	O:0.0;scores->C:0.3,M:0.1,SP:0.0	AT1G19650,1e-15,Sec14p-like phosphatidylinositol transfer family protein	Cre12.g527050,1e-16,
XLOC_000373	1	TCONS_00000772	g381	NA	scaffold00027	+	2126	4921	2229	2126	55336	False	0	M?:0.6;scores->C:0.1,M:0.6,SP:0.1	NA,-1,NA	NA,-1,NA
XLOC_000374	1	TCONS_00000773	g383	ferredoxin component	scaffold00027	+	11397	12586	438	11397	47671	False	106	C:2.0;scores->C:2.0,M:0.2,SP:0.0	NA,-1,NA	Cre02.g093650,4e-43,
XLOC_000375	1	TCONS_00000774	XLOC_000375	NA	scaffold00027	+	18278	18770	493	18278	41487	False	20	NA:1.0;scores->None:1.0	NA,-1,NA	NA,-1,NA
XLOC_000376	3	TCONS_00000775	g385	NA	scaffold00027	+	19325	22375	1867	19325	37882	False	25	O:0.0;scores->C:0.3,M:0.0,SP:0.1	NA,-1,NA	NA,-1,NA
XLOC_000377	1	TCONS_00000778	g386	NA	scaffold00027	+	22869	25400	972	22869	34857	False	8	M?:0.9;scores->C:0.4,M:0.9,SP:0.0	AT2G04360,5e-28,unknown protein; FUNCTIONS IN: molecular_function unknown; LOCATED IN: chloroplast; EXPRESSED IN: 22 plant structures; EXPRESSED DURING: 13 growth stages; Has 35333 Blast hits to 34131 proteins in 2444 species: Archae - 798; Bacteria - 22429; Metazoa - 974; Fungi - 991; Plants - 531; Viruses - 0; Other Eukaryotes - 9610 (source: NCBI BLink).	Cre05.g234750,3e-51,CGLD25__Predicted protein
XLOC_000378	2	TCONS_00000780	g387	NA	scaffold00027	+	26330	32130	4366	26330	28127	False	0	C:1.6;scores->C:1.6,M:0.2,SP:0.0	NA,-1,NA	NA,-1,NA
XLOC_000379	3	TCONS_00000781	g392,g393	NA	scaffold00027	+	51411	60257	4752	51411	0	True	4	SP?:0.5;scores->C:0.1,M:0.5,SP:0.5	AT4G32990,5e-09,Transducin/WD40 repeat-like superfamily protein	Cre04.g220300,1e-33,
XLOC_000380	1	TCONS_00000784	g380	NA	scaffold00027	-	637	1660	351	637	58597	False	15	C?:1.5;scores->C:1.5,M:1.0,SP:0.0	NA,-1,NA	NA,-1,NA
XLOC_000381	3	TCONS_00000786	g382	NA	scaffold00027	-	5317	11313	2700	5317	48944	False	2	O:0.0;scores->C:0.0,M:0.0,SP:0.0	NA,-1,NA	NA,-1,NA
XLOC_000382	2	TCONS_00000788	g384	alcohol dehydrogenase	scaffold00027	-	13180	18765	1889	13180	41492	False	66	O:0.0;scores->C:0.0,M:0.0,SP:0.0	AT3G45770,1e-20,Polyketide synthase, enoylreductase family protein	Cre11.g476550,1e-49,
XLOC_000383	2	TCONS_00000790	g388	anaphase-promoting complex subunit 8	scaffold00027	-	32166	39185	3062	32166	21072	False	4	M?:0.7;scores->C:0.0,M:0.7,SP:0.1	AT3G48150,4e-116,anaphase-promoting complex subunit 8	Cre16.g681578,8e-107,APC8__Anaphase promoting complex subunit 8
XLOC_000384	4	TCONS_00000792	g389	rna-binding protein nova-2 isoform x2	scaffold00027	-	39347	43511	2360	39347	16746	False	47	O:0.0;scores->C:0.0,M:0.0,SP:0.0	AT5G04430,6e-26,binding to TOMV RNA 1L (long form)	Cre16.g672750,2e-57,
XLOC_000385	1	TCONS_00000796	g390	e3 ubiquitin-protein ligase orthrus 2-like	scaffold00027	-	43815	49633	2442	43815	10624	False	16	O:0.0;scores->C:0.0,M:0.0,SP:0.0	AT1G57820,1e-152,Zinc finger (C3HC4-type RING finger) family protein	Cre03.g163850,1e-65,
XLOC_000386	1	TCONS_00000797	g391	2-c-methyl-d-erythritol 4-phosphate chloroplastic	scaffold00027	-	50414	51442	1029	50414	8815	False	3	C:1.9;scores->C:1.9,M:0.3,SP:0.0	AT2G02500,7e-57,Nucleotide-diphospho-sugar transferases superfamily protein	Cre16.g679669,2e-83,CMS1__4-diphosphocytidyl-2C-methyl-D-erythritol synthase, chloroplast precursor
XLOC_000387	3	TCONS_00000798	g398	NA	scaffold00028	+	10850	13771	2090	10850	46829	False	13	O:0.0;scores->C:0.1,M:0.1,SP:0.0	NA,-1,NA	NA,-1,NA
XLOC_000388	1	TCONS_00000801	g399	NA	scaffold00028	+	18072	19425	1354	18072	41175	False	2	NA:1.0;scores->None:1.0	NA,-1,NA	NA,-1,NA
XLOC_000389	1	TCONS_00000802	g403	NA	scaffold00028	+	41815	42701	387	41815	17899	False	6	C?:0.8;scores->C:0.8,M:0.0,SP:0.0	NA,-1,NA	NA,-1,NA
XLOC_000390	1	TCONS_00000803	g404	NA	scaffold00028	+	43268	45387	930	43268	15213	False	0	M:2.3;scores->C:0.0,M:2.3,SP:0.0	NA,-1,NA	NA,-1,NA
XLOC_000391	5	TCONS_00000805	g394,g395,g396	selenocysteine-specific elongation factor	scaffold00028	-	1	7675	4355	1	52925	True	9	O:0.0;scores->C:0.0,M:0.2,SP:0.0	AT4G02930,2e-10,GTP binding Elongation factor Tu family protein	Cre06.g259200,9e-78,
XLOC_000392	1	TCONS_00000809	g397	probable protein s-acyltransferase 16	scaffold00028	-	7984	10472	957	7984	50128	False	9	SP?:0.5;scores->C:0.0,M:0.2,SP:0.5	AT3G09320,6e-45,DHHC-type zinc finger family protein	Cre06.g277000,2e-78,
XLOC_000393	1	TCONS_00000810	XLOC_000393	NA	scaffold00028	-	10594	11091	498	10594	49509	False	6	NA:1.0;scores->None:1.0	NA,-1,NA	NA,-1,NA
XLOC_000394	1	TCONS_00000811	g399	platelet-activating factor acetylhydrolase cytoplasmic	scaffold00028	-	14373	18165	1602	14373	42435	False	8	O:0.0;scores->C:0.0,M:0.0,SP:0.0	NA,-1,NA	Cre12.g505400,8e-57,
XLOC_000395	2	TCONS_00000812	g400	NA	scaffold00028	-	19538	24344	4364	19538	36256	False	14	O:0.0;scores->C:0.0,M:0.0,SP:0.0	NA,-1,NA	NA,-1,NA
XLOC_000396	1	TCONS_00000814	g401	chlorophyll a-b binding protein of lhcii typei	scaffold00028	-	24925	26799	777	24925	33801	False	719	C:1.9;scores->C:1.9,M:0.2,SP:0.0	AT2G05070,6e-94,photosystem II light harvesting complex gene 2.2	Cre06.g284250,1e-103,LHCBM8__Chlorophyll a/b binding protein of LHCII
XLOC_000397	2	TCONS_00000815	g402	flagellar associated protein	scaffold00028	-	27220	41554	5810	27220	19046	False	1	C?:0.5;scores->C:0.5,M:0.1,SP:0.0	NA,-1,NA	Cre02.g077600,4e-40,FAP51__Flagellar Associated Protein
XLOC_000398	1	TCONS_00000817	g405	5-formyltetrahydrofolate cycloligase	scaffold00028	-	46250	49278	711	46250	11322	False	14	O:0.0;scores->C:0.2,M:0.1,SP:0.0	AT5G13050,3e-28,5-formyltetrahydrofolate cycloligase	Cre09.g403293,4e-39,FCL1__5-Formyltetrahydrofolate cycloligase
XLOC_000399	6	TCONS_00000820	g406	NA	scaffold00028	-	49849	56692	5957	49849	3908	False	15	O:0.0;scores->C:0.1,M:0.3,SP:0.1	NA,-1,NA	Cre06.g278200,8e-10,
XLOC_000400	1	TCONS_00000824	XLOC_000400	NA	scaffold00028	-	59281	60558	1278	59281	42	True	5	NA:1.0;scores->None:1.0	NA,-1,NA	NA,-1,NA
XLOC_000401	1	TCONS_00000825	g409	actin-related protein 7	scaffold00029	+	8769	10007	1239	8769	50872	False	1	O:0.0;scores->C:0.0,M:0.0,SP:0.0	AT3G60830,1e-30,actin-related protein 7	Cre12.g545000,3e-48,ARP7__Actin-related protein, putative SWR-C component
XLOC_000402	2	TCONS_00000826	g412	hypothetical protein MNEG_0366	scaffold00029	+	17388	18356	834	17388	42523	False	1	O:0.0;scores->C:0.0,M:0.1,SP:0.0	NA,-1,NA	NA,-1,NA
XLOC_000403	1	TCONS_00000828	g414	NA	scaffold00029	+	20409	21207	630	20409	39672	False	0	NA:1.0;scores->None:1.0	NA,-1,NA	NA,-1,NA
XLOC_000404	2	TCONS_00000829	g416	isoaspartyl peptidase	scaffold00029	+	26047	28823	1420	26047	32056	False	2	O:0.0;scores->C:0.0,M:0.1,SP:0.0	AT5G08100,2e-26,N-terminal nucleophile aminohydrolases (Ntn hydrolases) superfamily protein	Cre11.g480750,2e-12,
XLOC_000405	2	TCONS_00000831	g418	gdp-l-fucose synthase 2	scaffold00029	+	32244	37041	2052	32244	23838	False	116	O:0.0;scores->C:0.0,M:0.0,SP:0.0	AT1G53500,2e-118,NAD-dependent epimerase/dehydratase family protein	Cre02.g083800,1e-152,__dTDP-glucose 4,6-dehydratase__dTDP-glucose 4,6-dehydratase
XLOC_000406	2	TCONS_00000833	g421	NA	scaffold00029	+	42997	45328	1243	42997	15551	False	72	O:0.0;scores->C:0.0,M:0.0,SP:0.0	NA,-1,NA	Cre04.g229850,1e-61,
XLOC_000407	1	TCONS_00000835	g422	membrane protein	scaffold00029	+	46735	49535	1590	46735	11344	False	30	O:0.0;scores->C:0.0,M:0.0,SP:0.0	NA,-1,NA	Cre07.g355550,1e-29,
XLOC_000408	1	TCONS_00000836	g407	NA	scaffold00029	-	16	1843	867	16	59036	True	9	SP:1.6;scores->C:0.2,M:0.0,SP:1.6	NA,-1,NA	NA,-1,NA
XLOC_000409	2	TCONS_00000837	g408	cell division protein homolog 2- chloroplastic-like	scaffold00029	-	2333	8160	2271	2333	52719	False	19	O:0.0;scores->C:0.3,M:0.4,SP:0.0	AT2G36250,2e-103,Tubulin/FtsZ family protein	Cre02.g142186,3e-107,FTSZ2__Plastid division protein FtsZ2
XLOC_000410	13	TCONS_00000840	g410,g411	NA	scaffold00029	-	10145	17224	3633	10145	43655	False	41	SP?:0.6;scores->C:0.0,M:0.3,SP:0.6	NA,-1,NA	Cre04.g212150,3e-14,
XLOC_000411	1	TCONS_00000852	g413	NA	scaffold00029	-	18517	19928	372	18517	40951	False	365	SP?:0.6;scores->C:0.1,M:0.1,SP:0.6	NA,-1,NA	NA,-1,NA
XLOC_000412	1	TCONS_00000853	g414	NA	scaffold00029	-	20600	22341	381	20600	38538	False	1	M?:0.8;scores->C:0.5,M:0.8,SP:0.2	NA,-1,NA	NA,-1,NA
XLOC_000413	1	TCONS_00000854	g415	methylthioribose kinase	scaffold00029	-	22463	25034	1179	22463	35845	False	9	O:0.0;scores->C:0.0,M:0.0,SP:0.0	AT1G49820,2e-20,S-methyl-5-thioribose kinase	Cre16.g673550,4e-29,
XLOC_000414	1	TCONS_00000855	g417	nadph-dependent 1-acyldihydroxyacetone phosphate reductase-like	scaffold00029	-	28961	32104	930	28961	28775	False	14	O:0.0;scores->C:0.1,M:0.2,SP:0.0	AT5G10050,1e-46,NAD(P)-binding Rossmann-fold superfamily protein	Cre12.g559350,6e-50,
XLOC_000415	1	TCONS_00000856	g419	NA	scaffold00029	-	37106	39581	1326	37106	21298	False	0	O:0.0;scores->C:0.1,M:0.1,SP:0.0	NA,-1,NA	NA,-1,NA
XLOC_000416	1	TCONS_00000857	g420	NA	scaffold00029	-	39929	41324	864	39929	19555	False	0	M:1.1;scores->C:0.7,M:1.1,SP:0.0	NA,-1,NA	NA,-1,NA
XLOC_000417	1	TCONS_00000858	g423	hypothetical protein MNEG_13578	scaffold00029	-	50187	52717	1572	50187	8162	False	0	M:1.2;scores->C:0.1,M:1.2,SP:0.6	NA,-1,NA	Cre07.g343750,1e-06,
XLOC_000418	1	TCONS_00000859	g424	NA	scaffold00029	-	53396	56659	1305	53396	4220	False	0	C?:1.0;scores->C:1.0,M:0.2,SP:0.1	NA,-1,NA	NA,-1,NA
XLOC_000419	2	TCONS_00000860	g425	plastid acetyl- partial	scaffold00029	-	57028	60879	2032	57028	0	True	18	NA:1.0;scores->None:1.0	AT1G36160,2e-102,acetyl-CoA carboxylase 1	Cre08.g373050,4e-128,
XLOC_000420	4	TCONS_00000862	g427,g428	protein	scaffold00030	+	6504	12143	3614	6504	48673	False	22	C:2.5;scores->C:2.5,M:0.2,SP:0.0	AT1G33270,2e-08,Acyl transferase/acyl hydrolase/lysophospholipase superfamily protein	Cre10.g431350,3e-80,
XLOC_000421	1	TCONS_00000866	g429	protein	scaffold00030	+	13862	16000	669	13862	44816	False	114	C:2.8;scores->C:2.8,M:1.2,SP:0.0	NA,-1,NA	Cre03.g146167,6e-30,TEF10a__Predicted protein
XLOC_000422	1	TCONS_00000867	g433	NA	scaffold00030	+	26126	26563	438	26126	34253	False	0	SP:2.7;scores->C:0.1,M:0.0,SP:2.7	NA,-1,NA	NA,-1,NA
XLOC_000423	3	TCONS_00000868	g437	kinase-like protein	scaffold00030	+	48231	54900	4706	48231	5916	False	22	O:0.0;scores->C:0.1,M:0.3,SP:0.0	AT1G62400,1e-16,Protein kinase superfamily protein	Cre17.g739250,3e-51,
XLOC_000424	2	TCONS_00000871	g438	NA	scaffold00030	+	55349	58205	2319	55349	2611	False	95	SP?:0.5;scores->C:0.0,M:0.2,SP:0.5	NA,-1,NA	NA,-1,NA
XLOC_000425	1	TCONS_00000873	g439	NA	scaffold00030	+	58750	60816	1326	58750	0	True	16	M:1.6;scores->C:0.2,M:1.6,SP:0.2	AT1G76350,1e-14,Plant regulator RWP-RK family protein	Cre03.g177700,1e-52,NIT2__Transcription factor regulating nitrogen metabolism
XLOC_000426	3	TCONS_00000874	g426	NA	scaffold00030	-	66	6681	2381	66	54135	True	24	O:0.0;scores->C:0.3,M:0.2,SP:0.0	NA,-1,NA	Cre17.g737300,2e-29,
XLOC_000427	2	TCONS_00000877	g430	NA	scaffold00030	-	16240	17528	1000	16240	43288	False	0	M?:0.9;scores->C:0.5,M:0.9,SP:0.0	NA,-1,NA	NA,-1,NA
XLOC_000428	3	TCONS_00000879	g431,g432	secreted protein	scaffold00030	-	17688	24229	4127	17688	36587	False	22	O:0.0;scores->C:0.2,M:0.0,SP:0.1	NA,-1,NA	NA,-1,NA
XLOC_000429	4	TCONS_00000882	g434	NA	scaffold00030	-	27106	30811	2947	27106	30005	False	2	SP?:0.9;scores->C:0.0,M:0.3,SP:0.9	NA,-1,NA	NA,-1,NA
XLOC_000430	2	TCONS_00000886	g435	alanine aminotransferase	scaffold00030	-	33351	40136	2771	33351	20680	False	1	O:0.0;scores->C:0.2,M:0.0,SP:0.0	AT1G23310,7e-162,glutamate:glyoxylate aminotransferase	Cre10.g451950,0.0,AAT1__Alanine aminotransferase
XLOC_000431	3	TCONS_00000888	g436	kinase-like protein	scaffold00030	-	40576	47654	3793	40576	13162	False	18	C?:1.5;scores->C:1.5,M:0.0,SP:0.0	AT2G17700,2e-19,ACT-like protein tyrosine kinase family protein	Cre17.g739250,2e-145,
XLOC_000432	2	TCONS_00000891	g441	proton phosphate symporter	scaffold00031	+	3317	10381	2865	3317	49489	False	2	O:0.0;scores->C:0.0,M:0.0,SP:0.0	AT5G43340,3e-42,phosphate transporter 1;6	Cre02.g075050,5e-105,PTA1__Proton/phosphate symporter
XLOC_000433	1	TCONS_00000893	XLOC_000433	NA	scaffold00031	+	30226	31199	706	30226	28671	False	0	NA:1.0;scores->None:1.0	NA,-1,NA	NA,-1,NA
XLOC_000434	2	TCONS_00000894	g446	NA	scaffold00031	+	31440	37723	4926	31440	22147	False	30	M?:0.9;scores->C:0.2,M:0.9,SP:0.0	NA,-1,NA	Cre11.g467598,8e-27,
XLOC_000435	3	TCONS_00000896	g448	NA	scaffold00031	+	40083	48125	3942	40083	11745	False	120	SP:1.6;scores->C:0.2,M:0.0,SP:1.6	AT1G65900,4e-10,unknown protein; FUNCTIONS IN: molecular_function unknown; INVOLVED IN: biological_process unknown; LOCATED IN: endomembrane system; EXPRESSED IN: 21 plant structures; EXPRESSED DURING: 13 growth stages; Has 306 Blast hits to 306 proteins in 119 species: Archae - 19; Bacteria - 238; Metazoa - 0; Fungi - 0; Plants - 34; Viruses - 0; Other Eukaryotes - 15 (source: NCBI BLink).	Cre02.g081050,7e-29,FAP24__Flagellar Associated Protein
XLOC_000436	3	TCONS_00000900	g449,g450	s-adenosyl-l-methionine-dependent methyltransferase	scaffold00031	+	48950	53317	2077	48950	6553	False	58	O:0.0;scores->C:0.1,M:0.0,SP:0.0	NA,-1,NA	Cre17.g737650,2e-72,
XLOC_000437	3	TCONS_00000902	g452	pyridine nucleotide binding protein	scaffold00031	+	54397	57630	1738	54397	2240	False	37	O:0.0;scores->C:0.1,M:0.1,SP:0.0	AT2G34460,3e-24,NAD(P)-binding Rossmann-fold superfamily protein	Cre11.g467755,4e-43,
XLOC_000438	1	TCONS_00000905	g440	NA	scaffold00031	-	1959	2335	219	1959	57535	False	0	M?:0.7;scores->C:0.1,M:0.7,SP:0.0	NA,-1,NA	NA,-1,NA
XLOC_000439	4	TCONS_00000906	g442	hypothetical protein MNEG_0390	scaffold00031	-	9428	13888	1611	9428	45982	False	14	SP?:0.2;scores->C:0.0,M:0.0,SP:0.2	NA,-1,NA	Cre11.g467743,6e-10,
XLOC_000440	2	TCONS_00000910	g443	NA	scaffold00031	-	14642	18983	2693	14642	40887	False	11	C?:1.5;scores->C:1.5,M:0.2,SP:0.0	NA,-1,NA	Cre12.g492350,4e-40,
XLOC_000441	4	TCONS_00000913	g444	NA	scaffold00031	-	19302	24173	2291	19302	35697	False	2	SP?:0.2;scores->C:0.0,M:0.2,SP:0.2	NA,-1,NA	Cre06.g267750,3e-14,
XLOC_000442	2	TCONS_00000916	g445	hypothetical protein MNEG_0392	scaffold00031	-	24710	30352	2999	24710	29518	False	80	SP:1.8;scores->C:0.0,M:0.0,SP:1.8	AT4G18260,1e-07,Cytochrome b561/ferric reductase transmembrane protein family	Cre12.g546500,8e-32,TEF22__Predicted protein
XLOC_000443	1	TCONS_00000918	g446	NA	scaffold00031	-	31406	31940	535	31406	27930	False	2	NA:1.0;scores->None:1.0	NA,-1,NA	NA,-1,NA
XLOC_000444	3	TCONS_00000920	g447	NA	scaffold00031	-	37800	40691	1792	37800	19179	False	217	SP:1.5;scores->C:0.0,M:0.0,SP:1.5	NA,-1,NA	Cre14.g609700,7e-12,
XLOC_000445	1	TCONS_00000922	g451	NA	scaffold00031	-	53700	54338	639	53700	5532	False	11	O:0.0;scores->C:0.0,M:0.1,SP:0.0	NA,-1,NA	Cre11.g467752,2e-12,
XLOC_000446	1	TCONS_00000923	g453	26s proteasome non-atpase regulatory subunit 9	scaffold00031	-	58141	59471	711	58141	399	True	19	O:0.0;scores->C:0.0,M:0.0,SP:0.0	AT5G57950,2e-20,26S proteasome regulatory subunit, putative	Cre04.g226950,2e-15,
XLOC_000447	2	TCONS_00000925	g455	NA	scaffold00032	+	4096	5996	1153	4096	55187	False	9	O:0.0;scores->C:0.1,M:0.0,SP:0.0	NA,-1,NA	Cre06.g269000,3e-24,
XLOC_000448	3	TCONS_00000926	g457	NA	scaffold00032	+	9703	13740	2147	9703	47443	False	48	C:1.5;scores->C:1.5,M:0.8,SP:0.3	NA,-1,NA	NA,-1,NA
XLOC_000449	1	TCONS_00000929	g459	protein tic chloroplastic isoform x2	scaffold00032	+	17189	23764	2574	17189	37419	False	13	C:2.0;scores->C:2.0,M:0.1,SP:0.0	AT3G18890,2e-55,NAD(P)-binding Rossmann-fold superfamily protein	Cre06.g269050,3e-71,
XLOC_000450	2	TCONS_00000930	g464	chromatin-remodeling complex subunit ies6	scaffold00032	+	41440	42765	1153	41440	18418	False	10	O:0.0;scores->C:0.1,M:0.0,SP:0.0	AT4G38495,2e-13,CONTAINS InterPro DOMAIN/s: YL1 nuclear, C-terminal (InterPro:IPR013272); Has 279 Blast hits to 279 proteins in 147 species: Archae - 0; Bacteria - 0; Metazoa - 94; Fungi - 133; Plants - 35; Viruses - 0; Other Eukaryotes - 17 (source: NCBI BLink).	NA,-1,NA
XLOC_000451	3	TCONS_00000932	g465,g466	NA	scaffold00032	+	42969	50556	3070	42969	10627	False	14	O:0.0;scores->C:0.0,M:0.0,SP:0.0	NA,-1,NA	NA,-1,NA
XLOC_000452	7	TCONS_00000935	g467,g468	bifunctional dethiobiotin synthetase -diamino-pelargonic acid mitochondrial-like	scaffold00032	+	51033	61183	6341	51033	0	True	5	M?:0.8;scores->C:0.7,M:0.8,SP:0.0	AT5G57590,3e-60,adenosylmethionine-8-amino-7-oxononanoate transaminases	Cre06.g277200,6e-76,BIO1__Diaminopelargonic acid synthase
XLOC_000453	1	TCONS_00000942	g454	NA	scaffold00032	-	41	3939	1297	41	57244	True	5	SP?:0.4;scores->C:0.0,M:0.2,SP:0.4	NA,-1,NA	Cre02.g106100,3e-35,
XLOC_000454	1	TCONS_00000943	g456	acid phosphatase vanadium-dependent haloperoxidase	scaffold00032	-	6282	9799	1215	6282	51384	False	18	O:0.0;scores->C:0.0,M:0.0,SP:0.1	NA,-1,NA	NA,-1,NA
XLOC_000455	1	TCONS_00000944	g458	hypothetical protein MNEG_0406	scaffold00032	-	13743	16865	1194	13743	44318	False	5	C:2.8;scores->C:2.8,M:0.2,SP:0.0	NA,-1,NA	NA,-1,NA
XLOC_000456	1	TCONS_00000945	g460	carbohydrate-binding-like isoform 1	scaffold00032	-	26683	30056	1821	26683	31127	False	11	M:1.8;scores->C:1.2,M:1.8,SP:0.0	AT5G01260,4e-11,Carbohydrate-binding-like fold	Cre02.g091750,4e-12,
XLOC_000457	1	TCONS_00000946	g461	hypothetical protein MNEG_0408	scaffold00032	-	31266	32375	1110	31266	28808	False	0	C?:0.6;scores->C:0.6,M:0.0,SP:0.0	AT5G01260,5e-10,Carbohydrate-binding-like fold	Cre02.g091750,2e-15,
XLOC_000458	1	TCONS_00000947	g462	rubredoxin	scaffold00032	-	34878	36173	309	34878	25010	False	18	C:2.3;scores->C:2.3,M:0.4,SP:0.0	NA,-1,NA	Cre06.g284600,8e-25,RBD2__Rubredoxin
XLOC_000459	1	TCONS_00000948	g463	solute carrier family 35 member f6	scaffold00032	-	37427	41492	1413	37427	19691	False	87	O:0.0;scores->C:0.0,M:0.3,SP:0.0	NA,-1,NA	Cre16.g689423,1e-121,
XLOC_000460	2	TCONS_00000949	g470	NA	scaffold00033	+	2361	6399	2133	2361	52409	False	7	C:2.2;scores->C:2.2,M:0.3,SP:0.0	NA,-1,NA	Cre03.g144064,1e-30,
XLOC_000461	1	TCONS_00000951	g474	NA	scaffold00033	+	14595	15649	402	14595	43159	False	34	M?:0.6;scores->C:0.0,M:0.6,SP:0.0	NA,-1,NA	NA,-1,NA
XLOC_000462	1	TCONS_00000952	g475	centrin-3	scaffold00033	+	16753	17365	345	16753	41443	False	0	O:0.0;scores->C:0.1,M:0.0,SP:0.1	AT3G50360,4e-08,centrin2	Cre06.g283550,1e-14,
XLOC_000463	1	TCONS_00000953	g481	NA	scaffold00033	+	33462	38080	2409	33462	20728	False	7	M?:0.9;scores->C:0.1,M:0.9,SP:0.1	NA,-1,NA	Cre11.g467649,3e-07,__RAP-domain containing protein with FAST leucine-rich domain
XLOC_000464	1	TCONS_00000954	g484	protein	scaffold00033	+	45161	50724	2304	45161	8084	False	5	O:0.0;scores->C:0.0,M:0.1,SP:0.0	AT1G61010,2e-148,cleavage and polyadenylation specificity factor 73-I	Cre12.g498050,0.0,CPS3__Subunit of mRNA cleavage and polyadenylation specificity factor
XLOC_000465	2	TCONS_00000955	g486	60s ribosomal protein l18-3	scaffold00033	+	53524	55478	975	53524	3330	False	1188	O:0.0;scores->C:0.0,M:0.0,SP:0.0	AT5G27850,4e-82,Ribosomal protein L18e/L15 superfamily protein	Cre12.g512600,3e-85,RPL18__Ribosomal protein L18, component of cytosolic 80S ribosome and 60S large subunit
XLOC_000466	1	TCONS_00000957	g469	cell division protease	scaffold00033	-	77	1375	603	77	57433	True	44	C:3.6;scores->C:3.6,M:0.6,SP:0.0	AT5G42270,5e-31,FtsH extracellular protease family	Cre12.g485800,2e-37,FHL1__FtsH-like membrane ATPase/metalloprotease
XLOC_000467	1	TCONS_00000958	g471	NA	scaffold00033	-	5551	8522	1278	5551	50286	False	6	O:0.0;scores->C:0.0,M:0.0,SP:0.0	AT3G54350,3e-14,Forkhead-associated (FHA) domain-containing protein	Cre16.g660100,6e-23,
XLOC_000468	3	TCONS_00000960	g472	ras family	scaffold00033	-	9056	10737	1073	9056	48071	False	1	O:0.0;scores->C:0.0,M:0.0,SP:0.0	NA,-1,NA	NA,-1,NA
XLOC_000469	1	TCONS_00000962	g473	glucose-6-phosphate 1-epimerase	scaffold00033	-	11320	13619	846	11320	45189	False	177	O:0.0;scores->C:0.0,M:0.1,SP:0.0	AT5G57330,2e-61,Galactose mutarotase-like superfamily protein	Cre07.g347100,1e-67,
XLOC_000470	1	TCONS_00000963	g476	adenosine deaminase	scaffold00033	-	17789	20000	966	17789	38808	False	17	O:0.0;scores->C:0.0,M:0.3,SP:0.0	NA,-1,NA	Cre05.g246377,1e-60,
XLOC_000471	1	TCONS_00000964	g477	adenosine deaminase	scaffold00033	-	21320	23596	1203	21320	35212	False	18	SP:2.2;scores->C:0.0,M:1.5,SP:2.2	NA,-1,NA	Cre05.g246377,8e-77,
XLOC_000472	1	TCONS_00000965	g478	gamma carbonic anhydrase mitochondrial-like	scaffold00033	-	24402	25849	699	24402	32959	False	134	M:1.6;scores->C:0.0,M:1.6,SP:0.0	AT1G19580,1e-41,gamma carbonic anhydrase 1	Cre12.g516450,3e-51,CAG1__Gamma carbonic anhydrase
XLOC_000473	2	TCONS_00000966	g479	NA	scaffold00033	-	26330	27938	930	26330	30870	False	9	O:0.0;scores->C:0.0,M:0.0,SP:0.0	NA,-1,NA	NA,-1,NA
XLOC_000474	3	TCONS_00000969	g480	hypothetical protein MNEG_0421	scaffold00033	-	28206	31652	3030	28206	27156	False	9	O:0.0;scores->C:0.0,M:0.1,SP:0.0	AT1G43700,4e-10,VIRE2-interacting protein 1	Cre12.g501600,7e-07,
XLOC_000475	1	TCONS_00000971	XLOC_000475	NA	scaffold00033	-	32467	33434	852	32467	25374	False	1	NA:1.0;scores->None:1.0	NA,-1,NA	NA,-1,NA
XLOC_000476	1	TCONS_00000972	g482	NA	scaffold00033	-	38867	40922	465	38867	17886	False	10	SP?:0.2;scores->C:0.0,M:0.0,SP:0.2	AT1G22270,2e-42,Trm112p-like protein	Cre12.g512550,9e-48,
XLOC_000477	3	TCONS_00000973	g483	NA	scaffold00033	-	41122	45117	2583	41122	13691	False	3	SP?:0.9;scores->C:0.1,M:0.8,SP:0.9	NA,-1,NA	NA,-1,NA
XLOC_000478	1	TCONS_00000976	g485	NA	scaffold00033	-	51336	52173	471	51336	6635	False	18	SP?:0.2;scores->C:0.0,M:0.0,SP:0.2	NA,-1,NA	Cre12.g497150,9e-08,
XLOC_000479	1	TCONS_00000977	g487	NA	scaffold00033	-	55912	58514	888	55912	294	True	59	SP?:0.2;scores->C:0.0,M:0.0,SP:0.2	AT4G21790,5e-74,tobamovirus multiplication 1	Cre12.g487250,5e-96,
XLOC_000480	2	TCONS_00000978	g489	radial spoke head protein 3 homolog	scaffold00034	+	3	6359	5022	3	52610	True	2	O:0.0;scores->C:0.0,M:0.0,SP:0.0	NA,-1,NA	Cre06.g291700,7e-79,RSP3__Radial spoke protein 3
XLOC_000481	5	TCONS_00000980	g490,g491	NA	scaffold00034	+	6945	19367	8787	6945	39602	False	50	O:0.0;scores->C:0.0,M:0.0,SP:0.0	AT3G02760,2e-128,Class II aaRS and biotin synthetases superfamily protein	Cre02.g142352,1e-122,
XLOC_000482	1	TCONS_00000985	g492	histidyl-trna synthetase	scaffold00034	+	19997	22201	1758	19997	36768	False	0	SP:1.9;scores->C:0.5,M:0.9,SP:1.9	NA,-1,NA	NA,-1,NA
XLOC_000483	5	TCONS_00000988	g497,g498	NA	scaffold00034	+	47532	54150	5088	47532	4819	False	8	O:0.0;scores->C:0.1,M:0.1,SP:0.0	NA,-1,NA	Cre12.g532800,1e-08,
XLOC_000484	2	TCONS_00000991	g488	2fe-2s ferredoxin	scaffold00034	-	1348	3145	1061	1348	55824	False	17	O:0.0;scores->C:0.0,M:0.0,SP:0.0	AT4G32590,5e-26,2Fe-2S ferredoxin-like superfamily protein	Cre06.g291650,4e-35,
XLOC_000485	1	TCONS_00000993	g493	NA	scaffold00034	-	22927	36871	10224	22927	22098	False	3	O:0.0;scores->C:0.0,M:0.0,SP:0.0	NA,-1,NA	NA,-1,NA
XLOC_000486	1	TCONS_00000994	g494	parkin coregulated like protein	scaffold00034	-	37345	39403	921	37345	19566	False	7	O:0.0;scores->C:0.0,M:0.0,SP:0.0	NA,-1,NA	Cre02.g113400,2e-124,
XLOC_000487	1	TCONS_00000995	g495	homoserine kinase	scaffold00034	-	40161	41969	1077	40161	17000	False	63	C?:1.0;scores->C:1.0,M:0.3,SP:0.0	AT2G17265,9e-79,homoserine kinase	Cre02.g082250,3e-119,
XLOC_000488	1	TCONS_00000996	g496	NA	scaffold00034	-	42954	47267	3153	42954	11702	False	0	O:0.0;scores->C:0.0,M:0.3,SP:0.0	AT4G17900,8e-13,PLATZ transcription factor family protein	Cre02.g095950,6e-26,
XLOC_000489	1	TCONS_00000997	g499	NA	scaffold00034	-	54151	55291	381	54151	3678	False	56	O:0.0;scores->C:0.1,M:0.1,SP:0.0	AT5G14710,9e-21,CONTAINS InterPro DOMAIN/s: Proteasome assembly chaperone 3 (InterPro:IPR018788); Has 120 Blast hits to 120 proteins in 47 species: Archae - 0; Bacteria - 0; Metazoa - 62; Fungi - 2; Plants - 49; Viruses - 0; Other Eukaryotes - 7 (source: NCBI BLink).	Cre13.g571000,1e-24,
XLOC_000490	2	TCONS_00000998	g500	NA	scaffold00034	-	55797	58962	1646	55797	7	True	65	O:0.0;scores->C:0.0,M:0.0,SP:0.0	NA,-1,NA	Cre01.g005950,5e-47,
XLOC_000491	1	TCONS_00001000	g501	isocitrate dehydrogenase	scaffold00035	+	169	2039	459	169	54748	True	184	NA:1.0;scores->None:1.0	AT4G35260,9e-36,isocitrate dehydrogenase 1	Cre17.g728800,6e-44,IDH1__Isocitrate dehydrogenase, NAD-dependent
XLOC_000492	6	TCONS_00001004	g502	NA	scaffold00035	+	3897	10196	4300	3897	46591	False	20	O:0.0;scores->C:0.1,M:0.0,SP:0.0	NA,-1,NA	Cre16.g664850,2e-09,
XLOC_000493	5	TCONS_00001007	g503	serine threonine-protein kinase pats1	scaffold00035	+	10648	16795	4183	10648	39992	False	5	C?:0.4;scores->C:0.4,M:0.4,SP:0.0	AT3G22750,1e-09,Protein kinase superfamily protein	Cre16.g664850,9e-29,
XLOC_000494	2	TCONS_00001012	g505	NA	scaffold00035	+	18917	20864	1255	18917	35923	False	12	C?:1.1;scores->C:1.1,M:0.6,SP:0.0	AT3G19900,2e-08,unknown protein; FUNCTIONS IN: molecular_function unknown; INVOLVED IN: biological_process unknown; LOCATED IN: chloroplast; EXPRESSED IN: 23 plant structures; EXPRESSED DURING: 13 growth stages; CONTAINS InterPro DOMAIN/s: Protein of unknown function DUF3067 (InterPro:IPR021420); Has 276 Blast hits to 276 proteins in 83 species: Archae - 0; Bacteria - 112; Metazoa - 0; Fungi - 2;…	Cre01.g007050,8e-20,CPLD11__Predicted protein
XLOC_000495	2	TCONS_00001014	g507	translation initiation factor if-3	scaffold00035	+	25200	28219	1821	25200	28568	False	65	M:1.3;scores->C:0.9,M:1.3,SP:0.0	AT2G24060,7e-27,Translation initiation factor 3 protein	Cre01.g001550,2e-37,
XLOC_000496	1	TCONS_00001016	g510	NA	scaffold00035	+	38387	39489	780	38387	17298	False	11	O:0.0;scores->C:0.0,M:0.0,SP:0.0	AT5G14240,1e-44,Thioredoxin superfamily protein	Cre06.g291900,1e-52,PHD1__Phosducin-like protein
XLOC_000497	2	TCONS_00001017	g512	hypothetical protein MNEG_0445	scaffold00035	+	42706	44043	1155	42706	12744	False	5	SP?:0.4;scores->C:0.0,M:0.2,SP:0.4	AT1G78995,3e-13,unknown protein; Has 30201 Blast hits to 17322 proteins in 780 species: Archae - 12; Bacteria - 1396; Metazoa - 17338; Fungi - 3422; Plants - 5037; Viruses - 0; Other Eukaryotes - 2996 (source: NCBI BLink).	Cre01.g000800,1e-28,
XLOC_000498	1	TCONS_00001019	g514	flagellar associated protein	scaffold00035	+	46447	51300	1755	46447	5487	False	0	M?:1.0;scores->C:0.1,M:1.0,SP:0.0	NA,-1,NA	Cre13.g607750,4e-119,FAP250__Flagellar Associated Protein
XLOC_000499	2	TCONS_00001021	g515	transcription factor myb98	scaffold00035	+	51770	56768	3058	51770	19	True	0	O:0.0;scores->C:0.1,M:0.2,SP:0.0	AT3G27785,4e-25,myb domain protein 118	Cre16.g677382,3e-20,
XLOC_000500	1	TCONS_00001022	XLOC_000500	NA	scaffold00035	-	8835	9942	1108	8835	46845	False	0	NA:1.0;scores->None:1.0	NA,-1,NA	NA,-1,NA
XLOC_000501	3	TCONS_00001024	g504	#NAME?	scaffold00035	-	16573	19325	1695	16573	37462	False	14	O:0.0;scores->C:0.0,M:0.0,SP:0.0	AT5G16650,2e-10,Chaperone DnaJ-domain superfamily protein	Cre02.g110300,1e-16,DNJ25__DnaJ-like protein
XLOC_000502	1	TCONS_00001026	g506	NA	scaffold00035	-	21166	25093	738	21166	31694	False	31	O:0.0;scores->C:0.0,M:0.0,SP:0.0	NA,-1,NA	Cre01.g002500,2e-15,COP2__Chlamyopsin, light-gated proton channel rhodopsin
XLOC_000503	2	TCONS_00001027	g508	NA	scaffold00035	-	28339	33038	1979	28339	23749	False	3	SP:1.8;scores->C:0.0,M:0.0,SP:1.8	AT5G39270,3e-14,expansin A22	Cre02.g076987,8e-105,
XLOC_000504	1	TCONS_00001029	g509	na+ h+ partial	scaffold00035	-	33251	37945	1884	33251	18842	False	3	C:2.3;scores->C:2.3,M:0.1,SP:0.0	AT3G19490,2e-46,sodium:hydrogen antiporter 1	Cre09.g395288,1e-40,NHA1__Sodium ion/proton transporter protein
XLOC_000505	1	TCONS_00001030	g511	NA	scaffold00035	-	39791	42589	2298	39791	14198	False	2	M?:0.9;scores->C:0.0,M:0.9,SP:0.0	NA,-1,NA	NA,-1,NA
XLOC_000506	1	TCONS_00001031	g513	40s ribosomal protein s19-1	scaffold00035	-	44268	46061	495	44268	10726	False	2666	O:0.0;scores->C:0.0,M:0.0,SP:0.0	AT3G02080,3e-32,Ribosomal protein S19e family protein	Cre02.g106600,2e-42,RPS19__Ribosomal protein S19, component of cytosolic 80S ribosome and 40S small subunit
XLOC_000507	1	TCONS_00001032	XLOC_000507	NA	scaffold00035	-	56413	56787	375	56413	0	True	7	NA:1.0;scores->None:1.0	NA,-1,NA	NA,-1,NA
XLOC_000508	1	TCONS_00001033	g517	swr1-complex protein 4	scaffold00036	+	20641	23144	1332	20641	32763	False	17	O:0.0;scores->C:0.0,M:0.2,SP:0.0	AT2G47210,6e-41,myb-like transcription factor family protein	Cre03.g144907,1e-56,
XLOC_000509	2	TCONS_00001034	g521	NA	scaffold00036	+	39231	41849	2207	39231	14058	False	2	O:0.0;scores->C:0.4,M:0.0,SP:0.1	NA,-1,NA	Cre09.g407400,2e-13,
XLOC_000510	1	TCONS_00001036	g523	NA	scaffold00036	+	49240	51505	1239	49240	4402	False	0	O:0.0;scores->C:0.0,M:0.0,SP:0.0	NA,-1,NA	Cre10.g450450,2e-13,FAP18__Flagellar Associated Protein, serine endopeptidase
XLOC_000511	3	TCONS_00001038	g516	NA	scaffold00036	-	171	19711	15318	171	36196	True	2	C:1.8;scores->C:1.8,M:1.0,SP:0.0	NA,-1,NA	Cre14.g625625,2e-08,
XLOC_000512	1	TCONS_00001040	g518	aurora other	scaffold00036	-	23652	28350	2910	23652	27557	False	1	M?:0.7;scores->C:0.3,M:0.7,SP:0.0	AT2G17890,1e-10,calcium-dependent protein kinase 16	Cre10.g434500,2e-50,
XLOC_000513	2	TCONS_00001041	g519	nad+ synthase (glutamine-hydrolysing)	scaffold00036	-	28863	31709	2175	28863	24198	False	51	C:1.7;scores->C:1.7,M:0.1,SP:0.1	NA,-1,NA	NA,-1,NA
XLOC_000514	1	TCONS_00001043	g520	glutamine-dependent nad(+) synthetase	scaffold00036	-	32069	37800	2145	32069	18107	False	26	O:0.0;scores->C:0.2,M:0.0,SP:0.0	AT1G55090,0.0,carbon-nitrogen hydrolase family protein	Cre10.g435250,0.0,
XLOC_000515	2	TCONS_00001044	XLOC_000515	NA	scaffold00036	-	38344	39417	848	38344	16490	False	0	NA:1.0;scores->None:1.0	NA,-1,NA	NA,-1,NA
XLOC_000516	2	TCONS_00001046	g522	NA	scaffold00036	-	41380	48939	4456	41380	6968	False	2	O:0.0;scores->C:0.0,M:0.0,SP:0.0	NA,-1,NA	Cre10.g450850,9e-20,
XLOC_000517	1	TCONS_00001048	g524	x-pro aminopeptidase	scaffold00036	-	52072	55907	1115	52072	0	True	31	NA:1.0;scores->None:1.0	AT3G05350,6e-94,Metallopeptidase M24 family protein	Cre09.g408851,1e-105,
XLOC_000518	1	TCONS_00001049	g527	NA	scaffold00037	+	4954	6598	1239	4954	47936	False	1	O:0.0;scores->C:0.0,M:0.1,SP:0.0	NA,-1,NA	NA,-1,NA
XLOC_000519	1	TCONS_00001050	g529	aldehyde dehydrogenase 22a1	scaffold00037	+	15549	19342	1836	15549	35192	False	26	SP?:1.2;scores->C:0.1,M:0.0,SP:1.2	AT3G66658,8e-137,aldehyde dehydrogenase 22A1	Cre01.g033350,0.0,
XLOC_000520	2	TCONS_00001051	g532	atp-dependent clp protease atp-binding subunit clpa homolog chloroplastic	scaffold00037	+	32747	41823	4101	32747	12711	False	308	C:3.0;scores->C:3.0,M:1.5,SP:0.0	AT2G25140,0.0,casein lytic proteinase B4	Cre02.g090850,0.0,CLPB3__ClpB chaperone, Hsp100 family
XLOC_000521	3	TCONS_00001054	g534	nucleolar gtp-binding protein 2	scaffold00037	+	46565	54470	2892	46565	64	True	31	O:0.0;scores->C:0.3,M:0.0,SP:0.0	AT1G52980,3e-145,GTP-binding family protein	Cre07.g340050,0.0,
XLOC_000522	1	TCONS_00001056	g525	aspartic proteinase-like protein 2	scaffold00037	-	15	1538	624	15	52996	True	13	SP:2.6;scores->C:0.1,M:0.1,SP:2.6	AT5G43100,1e-28,Eukaryotic aspartyl protease family protein	Cre01.g051950,1e-40,ASP2__Pepsin-type aspartyl protease
XLOC_000523	1	TCONS_00001057	g526	NA	scaffold00037	-	2439	4762	1509	2439	49772	False	41	C:2.2;scores->C:2.2,M:0.1,SP:0.0	AT3G04550,3e-16,unknown protein; INVOLVED IN: biological_process unknown; LOCATED IN: chloroplast stroma, chloroplast; EXPRESSED IN: 22 plant structures; EXPRESSED DURING: 13 growth stages; BEST Arabidopsis thaliana protein match is: unknown protein (TAIR:AT5G28500.1); Has 110 Blast hits to 110 proteins in 51 species: Archae - 0; Bacteria - 67; Metazoa - 1; Fungi - 0; Plants - 41; Viruses - 0; Ot…	Cre06.g308450,3e-66,
XLOC_000524	5	TCONS_00001061	g528	NA	scaffold00037	-	8175	13593	3105	8175	40941	False	79	O:0.0;scores->C:0.0,M:0.3,SP:0.1	NA,-1,NA	Cre04.g231418,2e-20,
XLOC_000525	3	TCONS_00001063	g530	NA	scaffold00037	-	19986	24354	3456	19986	30180	False	19	C?:0.8;scores->C:0.8,M:0.8,SP:0.0	AT2G38820,5e-11,Protein of unknown function (DUF506)	Cre06.g278171,1e-26,
XLOC_000526	2	TCONS_00001066	g531	protein lifeguard 1-like	scaffold00037	-	24723	32173	2982	24723	22361	False	35	O:0.0;scores->C:0.3,M:0.1,SP:0.1	AT1G03070,3e-21,Bax inhibitor-1 family protein	Cre01.g035450,8e-35,
XLOC_000527	1	TCONS_00001068	g533	probable plastid-lipid-associated protein chloroplastic	scaffold00037	-	42270	45331	1464	42270	9203	False	49	C?:1.1;scores->C:1.1,M:0.0,SP:0.0	AT3G23400,4e-19,Plastid-lipid associated protein PAP / fibrillin family protein	Cre02.g143667,2e-39,PLP9__Plastid lipid associated protein
XLOC_000528	1	TCONS_00001069	XLOC_000528	NA	scaffold00038	+	21826	21927	102	21826	33839	False	141	NA:1.0;scores->None:1.0	NA,-1,NA	NA,-1,NA
XLOC_000529	1	TCONS_00001070	g538	NA	scaffold00038	+	23291	25062	606	23291	30704	False	79	C?:0.9;scores->C:0.9,M:0.0,SP:0.0	NA,-1,NA	Cre03.g144647,9e-24,
XLOC_000530	2	TCONS_00001072	g541	NA	scaffold00038	+	37293	45403	7666	37293	10363	False	1	M?:0.8;scores->C:0.1,M:0.8,SP:0.0	NA,-1,NA	NA,-1,NA
XLOC_000531	3	TCONS_00001073	g543,g544	NA	scaffold00038	+	46441	54429	4459	46441	1337	False	7	O:0.0;scores->C:0.0,M:0.0,SP:0.0	NA,-1,NA	Cre10.g459350,2e-09,
XLOC_000532	1	TCONS_00001076	g535	switch 2	scaffold00038	-	12	11443	3702	12	44323	True	1	O:0.0;scores->C:0.0,M:0.0,SP:0.0	AT1G03750,5e-113,switch 2	Cre02.g143800,5e-96,
XLOC_000533	2	TCONS_00001077	g536	NA	scaffold00038	-	11945	14820	1544	11945	40946	False	5	O:0.0;scores->C:0.0,M:0.2,SP:0.0	NA,-1,NA	NA,-1,NA
XLOC_000534	4	TCONS_00001081	g537	lysosomal pro-x carboxypeptidase	scaffold00038	-	15046	21717	3132	15046	34049	False	8	SP:1.7;scores->C:0.0,M:0.0,SP:1.7	AT5G65760,7e-59,Serine carboxypeptidase S28 family protein	Cre13.g567650,8e-150,
XLOC_000535	1	TCONS_00001083	g539	protein flug	scaffold00038	-	25750	28175	1428	25750	27591	False	6	O:0.0;scores->C:0.0,M:0.1,SP:0.0	AT3G53180,9e-59,glutamate-ammonia ligases;catalytics;glutamate-ammonia ligases	Cre03.g146627,8e-51,
XLOC_000536	1	TCONS_00001084	g540	cysteine endopeptidase	scaffold00038	-	29201	33286	1407	29201	22480	False	122	O:0.0;scores->C:0.0,M:0.1,SP:0.1	AT1G09850,1e-93,xylem bark cysteine peptidase 3	Cre05.g247851,6e-131,
XLOC_000537	1	TCONS_00001085	g542	sm-like protein lsm36b	scaffold00038	-	45518	46484	255	45518	9282	False	66	O:0.0;scores->C:0.0,M:0.0,SP:0.0	AT2G43810,2e-35,Small nuclear ribonucleoprotein family protein	Cre03.g151750,2e-35,__Small nuclear ribonucleoprotein, LSm6 (SmF-like)
XLOC_000538	1	TCONS_00001086	g545	1-deoxy-d-xylulose-5-phosphate synthase	scaffold00039	+	343	2691	1137	343	53119	True	106	NA:1.0;scores->None:1.0	AT4G15560,5e-137,Deoxyxylulose-5-phosphate synthase	Cre07.g356350,3e-173,DXS1__1-deoxy-D-xylulose 5-phosphate synthase, chloroplast precursor
XLOC_000539	2	TCONS_00001087	g546	NA	scaffold00039	+	4508	7607	1683	4508	48203	False	5	C?:1.1;scores->C:1.1,M:0.1,SP:0.0	NA,-1,NA	Cre07.g327500,1e-47,
XLOC_000540	2	TCONS_00001089	g548	serine protease	scaffold00039	+	9775	13329	2657	9775	42481	False	13	SP:1.9;scores->C:0.0,M:0.0,SP:1.9	NA,-1,NA	Cre07.g329500,3e-17,SUB1__Secreted protease and protease inhibitor__Secreted protease and protease inhibitor
XLOC_000541	1	TCONS_00001091	g551	NA	scaffold00039	+	19376	20681	1152	19376	35129	False	9	SP:1.4;scores->C:0.7,M:1.3,SP:1.4	NA,-1,NA	Cre01.g005100,2e-22,
XLOC_000542	2	TCONS_00001092	g552	activator of 90 kda heat shock protein atpase homolog 1	scaffold00039	+	23110	25896	1515	23110	29914	False	27	O:0.0;scores->C:0.0,M:0.0,SP:0.0	AT3G12050,3e-61,Aha1 domain-containing protein	Cre03.g199300,5e-77,
XLOC_000543	3	TCONS_00001094	g554	flavin-containing monooxygenase fmo gs-ox-like 4	scaffold00039	+	28694	32922	2374	28694	22888	False	16	NA:1.0;scores->None:1.0	AT1G62600,2e-85,Flavin-binding monooxygenase family protein	Cre03.g167150,6e-94,FMO1__Flavin-containing monooxygenase
XLOC_000544	4	TCONS_00001097	g556,g557	NA	scaffold00039	+	38042	47276	7101	38042	8534	False	16	O:0.0;scores->C:0.1,M:0.0,SP:0.0	AT4G16440,4e-75,ferredoxin hydrogenases	Cre03.g200550,4e-88,HYD3__Iron hydrogenase/prelamin A binding protein
XLOC_000545	1	TCONS_00001101	g559	NA	scaffold00039	+	53873	55681	1110	53873	129	True	19	C?:0.9;scores->C:0.9,M:0.7,SP:0.0	NA,-1,NA	NA,-1,NA
XLOC_000546	1	TCONS_00001102	g547	NA	scaffold00039	-	8019	8960	519	8019	46850	False	9	SP?:0.6;scores->C:0.0,M:0.1,SP:0.6	NA,-1,NA	Cre02.g083650,9e-31,
XLOC_000547	3	TCONS_00001103	g549,g550	phenylalanine--trna chloroplastic mitochondrial	scaffold00039	-	13331	19436	3494	13331	36374	False	114	M?:0.9;scores->C:0.8,M:0.9,SP:0.0	AT3G58140,4e-138,phenylalanyl-tRNA synthetase class IIc family protein	Cre02.g079600,7e-173,
XLOC_000548	2	TCONS_00001106	g553	NA	scaffold00039	-	25581	27295	1247	25581	28515	False	50	C:3.4;scores->C:3.4,M:0.8,SP:0.0	NA,-1,NA	Cre09.g393173,5e-13,ELI2__Early light-inducible protein
XLOC_000549	2	TCONS_00001108	g555	structure-specific endonuclease subunit slx1	scaffold00039	-	32728	36729	3146	32728	19081	False	7	O:0.0;scores->C:0.0,M:0.0,SP:0.0	AT2G30350,8e-34,Excinuclease ABC, C subunit, N-terminal	Cre07.g351500,3e-38,
XLOC_000550	1	TCONS_00001110	g558	NA	scaffold00039	-	46907	47569	240	46907	8241	False	2	M:1.3;scores->C:0.6,M:1.3,SP:0.0	NA,-1,NA	NA,-1,NA
XLOC_000551	1	TCONS_00001111	g560	NA	scaffold00040	+	1	551	551	1	52906	True	2	NA:1.0;scores->None:1.0	NA,-1,NA	NA,-1,NA
XLOC_000552	1	TCONS_00001112	g563	probable rna helicase sde3	scaffold00040	+	41601	48121	3099	41601	5336	False	5	O:0.0;scores->C:0.0,M:0.1,SP:0.0	AT1G05460,4e-118,P-loop containing nucleoside triphosphate hydrolases superfamily protein	Cre12.g542450,4e-162,
XLOC_000553	2	TCONS_00001113	g564	NA	scaffold00040	+	49260	53404	1896	49260	53	True	6	C?:0.8;scores->C:0.8,M:0.0,SP:0.0	NA,-1,NA	Cre16.g664850,2e-25,
XLOC_000554	5	TCONS_00001118	g561	trna ( )methyltransferase	scaffold00040	-	761	11878	5497	761	41579	False	2	O:0.0;scores->C:0.0,M:0.0,SP:0.0	NA,-1,NA	Cre06.g280475,2e-99,
XLOC_000555	3	TCONS_00001120	g562	NA	scaffold00040	-	12102	40211	14921	12102	13246	False	1	O:0.0;scores->C:0.0,M:0.3,SP:0.0	NA,-1,NA	Cre02.g107050,0.0,DHC5__Dynein heavy chain 5, inner arm dynein b (monomeric)
XLOC_000556	2	TCONS_00001123	g568	zeaxanthin chloroplastic	scaffold00041	+	23922	26761	1713	23922	29148	False	76	C?:0.7;scores->C:0.7,M:0.3,SP:0.0	AT2G21530,1e-16,SMAD/FHA domain-containing protein	Cre12.g534450,2e-34,
XLOC_000557	1	TCONS_00001125	g571	NA	scaffold00041	+	31280	32218	456	31280	23691	False	0	SP:2.1;scores->C:0.0,M:0.5,SP:2.1	NA,-1,NA	NA,-1,NA
XLOC_000558	2	TCONS_00001127	g572	NA	scaffold00041	+	32731	35308	2285	32731	20601	False	24	M?:0.9;scores->C:0.7,M:0.9,SP:0.5	NA,-1,NA	NA,-1,NA
XLOC_000559	1	TCONS_00001128	g575	NA	scaffold00041	+	48164	49633	438	48164	6276	False	23	O:0.0;scores->C:0.0,M:0.0,SP:0.0	NA,-1,NA	Cre06.g271650,1e-09,
XLOC_000560	3	TCONS_00001129	g576	hypothetical protein MNEG_0506	scaffold00041	+	49762	54762	3451	49762	1147	False	14	M?:0.5;scores->C:0.0,M:0.5,SP:0.0	NA,-1,NA	Cre11.g476200,2e-09,
XLOC_000561	3	TCONS_00001132	g565	atp-dependent rna helicase dhx36 isoform x2	scaffold00041	-	17	14355	5867	17	41554	True	2	O:0.0;scores->C:0.0,M:0.0,SP:0.0	AT2G01130,9e-80,DEA(D/H)-box RNA helicase family protein	Cre03.g171650,1e-65,
XLOC_000562	1	TCONS_00001135	g566	n-acylglucosamine 2-epimerase	scaffold00041	-	14709	19469	1017	14709	36440	False	0	SP?:0.1;scores->C:0.0,M:0.2,SP:0.1	NA,-1,NA	NA,-1,NA
XLOC_000563	1	TCONS_00001136	g567	hypothetical protein MNEG_0498	scaffold00041	-	19894	22871	1416	19894	33038	False	13	C?:0.5;scores->C:0.5,M:0.0,SP:0.0	NA,-1,NA	NA,-1,NA
XLOC_000564	1	TCONS_00001137	g569	fanciful k+ uptake-b family transporter	scaffold00041	-	27065	28694	618	27065	27215	False	20	SP?:0.8;scores->C:0.4,M:0.4,SP:0.8	AT3G07430,2e-12,YGGT family protein	Cre02.g080250,5e-56,
XLOC_000565	2	TCONS_00001138	g570	ubiquitin-conjugating enzyme e2 22	scaffold00041	-	29107	30716	1371	29107	25193	False	23	O:0.0;scores->C:0.0,M:0.0,SP:0.0	AT5G05080,2e-55,ubiquitin-conjugating enzyme 22	Cre10.g430050,2e-56,
XLOC_000566	3	TCONS_00001141	g573	NA	scaffold00041	-	36038	41297	4935	36038	14612	False	8	O:0.0;scores->C:0.2,M:0.0,SP:0.0	NA,-1,NA	Cre06.g255050,2e-11,
XLOC_000567	4	TCONS_00001145	g574	NA	scaffold00041	-	41650	45867	4084	41650	10042	False	18	O:0.0;scores->C:0.2,M:0.1,SP:0.0	NA,-1,NA	Cre06.g255050,6e-10,
XLOC_000568	2	TCONS_00001147	g577	NA	scaffold00041	-	54445	55909	1456	54445	0	True	17	NA:1.0;scores->None:1.0	NA,-1,NA	NA,-1,NA
XLOC_000569	1	TCONS_00001149	g578	low quality protein: sacsin	scaffold00042	+	1	624	624	1	53169	True	2	NA:1.0;scores->None:1.0	AT5G23110,2e-15,Zinc finger, C3HC4 type (RING finger) family protein	Cre01.g044850,1e-15,
XLOC_000570	2	TCONS_00001150	g579	aldo-keto reductase	scaffold00042	+	2190	6773	1170	2190	47020	False	25	C:2.6;scores->C:2.6,M:0.9,SP:0.0	AT1G04420,1e-106,NAD(P)-linked oxidoreductase superfamily protein	Cre10.g461900,3e-136,
XLOC_000571	3	TCONS_00001152	g581,g582	aldo-keto reductase	scaffold00042	+	9962	16888	3636	9962	36905	False	90	C?:1.1;scores->C:1.1,M:0.4,SP:0.0	AT1G04420,1e-108,NAD(P)-linked oxidoreductase superfamily protein	Cre10.g461900,1e-135,
XLOC_000572	2	TCONS_00001155	g584	mate efflux family protein 5-like	scaffold00042	+	20368	25354	2585	20368	28439	False	10	C?:1.3;scores->C:1.3,M:0.7,SP:0.1	AT1G73700,1e-57,MATE efflux family protein	Cre01.g027764,8e-81,
XLOC_000573	3	TCONS_00001158	g585	mechanosensitive ion channel protein chloroplastic	scaffold00042	+	26385	33147	4317	26385	20646	False	20	C:1.8;scores->C:1.8,M:0.4,SP:0.0	AT5G10490,4e-26,MSCS-like 2	Cre01.g055432,1e-108,__Protein with mechanosensitive ion channel domain
XLOC_000574	1	TCONS_00001160	g587	thiol:disulfide interchange protein	scaffold00042	+	36004	37707	756	36004	16086	False	27	C:2.9;scores->C:2.9,M:0.8,SP:0.0	AT4G37200,1e-34,Thioredoxin superfamily protein	Cre17.g702150,1e-47,
XLOC_000575	1	TCONS_00001161	g589	haloacid dehalogenase-like hydrolase domain-containing protein at3g48420	scaffold00042	+	43381	46062	876	43381	7731	False	35	C:3.4;scores->C:3.4,M:0.7,SP:0.0	AT3G48420,7e-68,Haloacid dehalogenase-like hydrolase (HAD) superfamily protein	Cre03.g206550,2e-92,__Phosphoglycolate phosphatase/2-deoxyglucose-6-phosphate phosphatase.
XLOC_000576	1	TCONS_00001162	g591	NA	scaffold00042	+	51627	53563	912	51627	230	True	39	SP?:1.1;scores->C:0.0,M:0.0,SP:1.1	NA,-1,NA	Cre06.g293150,1e-57,
XLOC_000577	1	TCONS_00001163	g580	NA	scaffold00042	-	7433	9473	1122	7433	44320	False	4	O:0.0;scores->C:0.1,M:0.0,SP:0.0	NA,-1,NA	Cre16.g686350,3e-44,
XLOC_000578	1	TCONS_00001164	g583	NA	scaffold00042	-	17029	18869	990	17029	34924	False	18	O:0.0;scores->C:0.0,M:0.2,SP:0.0	AT1G64350,4e-13,Transducin/WD40 repeat-like superfamily protein	Cre03.g192000,3e-38,SEC13L__COP-II coat subunit, nucleoporin
XLOC_000579	1	TCONS_00001165	XLOC_000579	NA	scaffold00042	-	25249	26315	1067	25249	27478	False	0	NA:1.0;scores->None:1.0	NA,-1,NA	NA,-1,NA
XLOC_000580	1	TCONS_00001166	g586	NA	scaffold00042	-	33967	35085	582	33967	18708	False	0	SP:2.0;scores->C:0.1,M:0.0,SP:2.0	NA,-1,NA	NA,-1,NA
XLOC_000581	2	TCONS_00001167	g588	NA	scaffold00042	-	37822	42412	2366	37822	11381	False	13	M?:0.8;scores->C:0.3,M:0.8,SP:0.1	NA,-1,NA	Cre16.g677001,2e-11,
XLOC_000582	2	TCONS_00001170	g590	NA	scaffold00042	-	46601	50604	2629	46601	3189	False	1	O:0.0;scores->C:0.1,M:0.4,SP:0.0	NA,-1,NA	NA,-1,NA
XLOC_000583	1	TCONS_00001171	XLOC_000583	NA	scaffold00043	+	3	388	386	3	53552	True	14	NA:1.0;scores->None:1.0	NA,-1,NA	NA,-1,NA
XLOC_000584	2	TCONS_00001172	g594	serine threonine-protein kinase snt7	scaffold00043	+	17148	21858	2752	17148	32082	False	5	O:0.0;scores->C:0.0,M:0.0,SP:0.0	AT5G01920,3e-41,Protein kinase superfamily protein	Cre16.g688526,4e-74,
XLOC_000585	1	TCONS_00001174	g596	NA	scaffold00043	+	23886	24875	489	23886	29065	False	21	SP?:0.5;scores->C:0.0,M:0.1,SP:0.5	AT1G05720,5e-19,selenoprotein family protein	Cre01.g038950,9e-19,
XLOC_000586	2	TCONS_00001175	g598	photosystem i reaction center subunit n	scaffold00043	+	31176	36269	2964	31176	17671	False	21	C?:0.6;scores->C:0.6,M:0.0,SP:0.0	AT1G69420,7e-16,DHHC-type zinc finger family protein	Cre10.g429600,4e-25,
XLOC_000587	1	TCONS_00001177	g600	abc transporter a family member 2	scaffold00043	+	41647	47968	3558	41647	5972	False	6	SP?:0.4;scores->C:0.1,M:0.0,SP:0.4	AT3G47730,7e-96,ATP-binding cassette A2	Cre14.g613950,1e-96,
XLOC_000588	4	TCONS_00001178	g592	NA	scaffold00043	-	467	8445	3161	467	45495	True	6	M?:0.6;scores->C:0.1,M:0.6,SP:0.1	NA,-1,NA	NA,-1,NA
XLOC_000589	2	TCONS_00001182	g593	NA	scaffold00043	-	8727	15337	3970	8727	38603	False	1	C?:0.7;scores->C:0.7,M:0.0,SP:0.0	NA,-1,NA	Cre10.g440350,2e-43,
XLOC_000590	3	TCONS_00001185	g595	NA	scaffold00043	-	21449	23927	1664	21449	30013	False	6	C:1.7;scores->C:1.7,M:1.2,SP:0.4	AT2G46910,2e-20,Plastid-lipid associated protein PAP / fibrillin family protein	Cre01.g039550,1e-33,PLP1__Plastid lipid associated protein
XLOC_000591	2	TCONS_00001187	g597	NA	scaffold00043	-	25029	31020	4009	25029	22920	False	1	O:0.0;scores->C:0.0,M:0.0,SP:0.0	NA,-1,NA	NA,-1,NA
XLOC_000592	3	TCONS_00001190	g599	hydrolase yugf	scaffold00043	-	36382	40541	3091	36382	13399	False	7	O:0.0;scores->C:0.1,M:0.0,SP:0.0	AT1G80280,9e-17,alpha/beta-Hydrolases superfamily protein	Cre01.g039400,5e-41,
XLOC_000593	2	TCONS_00001192	g601	NA	scaffold00043	-	48438	50807	1675	48438	3133	False	26	O:0.0;scores->C:0.0,M:0.1,SP:0.0	AT1G12350,3e-40,4-phospho-panto-thenoylcysteine synthetase	Cre01.g048050,1e-46,
XLOC_000594	1	TCONS_00001194	g602	negative elongation factor b	scaffold00043	-	51372	53940	1223	51372	0	True	13	NA:1.0;scores->None:1.0	NA,-1,NA	Cre14.g610050,2e-12,
XLOC_000595	3	TCONS_00001196	g604	cytochrome p450	scaffold00044	+	37157	41783	2941	37157	12386	False	48	C:2.2;scores->C:2.2,M:0.7,SP:0.0	AT1G31800,1e-22,cytochrome P450, family 97, subfamily A, polypeptide 3	Cre08.g384000,4e-46,__Cytochrome P450, CYP197 superfamily
XLOC_000596	2	TCONS_00001198	g605	serine threonine-protein kinase pats1	scaffold00044	+	42494	53925	6895	42494	244	True	14	M?:1.1;scores->C:0.1,M:1.1,SP:0.0	AT1G16270,1e-29,Protein kinase superfamily protein with octicosapeptide/Phox/Bem1p domain	Cre16.g664850,2e-137,
XLOC_000597	3	TCONS_00001201	g603	NA	scaffold00044	-	3	36026	10410	3	18143	True	3	SP:4.0;scores->C:0.3,M:0.2,SP:4.0	NA,-1,NA	Cre02.g107050,0.0,DHC5__Dynein heavy chain 5, inner arm dynein b (monomeric)
XLOC_000598	3	TCONS_00001203	g608	NA	scaffold00045	+	5044	8675	2680	5044	43818	False	204	O:0.0;scores->C:0.3,M:0.1,SP:0.0	NA,-1,NA	Cre06.g295550,4e-34,
XLOC_000599	1	TCONS_00001206	g609	NA	scaffold00045	+	8849	9994	1146	8849	42499	False	1	NA:1.0;scores->None:1.0	NA,-1,NA	NA,-1,NA
XLOC_000600	4	TCONS_00001207	g614,g615	glycoside hydrolase	scaffold00045	+	28168	38082	6620	28168	14411	False	10	SP?:0.5;scores->C:0.0,M:0.1,SP:0.5	AT1G10050,2e-23,glycosyl hydrolase family 10 protein / carbohydrate-binding domain-containing protein	Cre05.g233850,8e-14,
XLOC_000601	4	TCONS_00001213	g606,g607	mitochondrial trna-specific 2-thiouridylase 1 isoform x1	scaffold00045	-	183	4995	3135	183	47498	True	43	C?:0.6;scores->C:0.6,M:0.0,SP:0.0	AT1G51310,2e-94,transferases;tRNA (5-methylaminomethyl-2-thiouridylate)-methyltransferases	Cre14.g628000,4e-66,
XLOC_000602	1	TCONS_00001215	g609	NA	scaffold00045	-	9495	10357	528	9495	42136	False	0	SP:1.7;scores->C:0.0,M:0.0,SP:1.7	NA,-1,NA	NA,-1,NA
XLOC_000603	1	TCONS_00001216	g610	NA	scaffold00045	-	11563	15232	1287	11563	37261	False	10	M?:0.8;scores->C:0.2,M:0.8,SP:0.1	NA,-1,NA	Cre09.g398300,3e-99,
XLOC_000604	7	TCONS_00001219	g611,g612,g613	mate efflux family protein	scaffold00045	-	16051	28176	4150	16051	24317	False	62	O:0.0;scores->C:0.0,M:0.2,SP:0.0	AT2G04050,7e-47,MATE efflux family protein	Cre01.g027764,1e-99,
XLOC_000605	5	TCONS_00001224	g616	60s ribosomal protein l4	scaffold00045	-	38062	45926	4251	38062	6567	False	1445	SP:1.3;scores->C:0.1,M:0.2,SP:1.3	AT5G02870,5e-129,Ribosomal protein L4/L1 family	Cre09.g397697,4e-154,RPL4__Ribosomal protein L4, component of cytosolic 80S ribosome and 60S large subunit
XLOC_000606	3	TCONS_00001229	g617,g618	mitochondrial substrate carrier protein	scaffold00045	-	46148	49417	1330	46148	3076	False	468	O:0.0;scores->C:0.4,M:0.1,SP:0.0	AT5G19760,2e-85,Mitochondrial substrate carrier family protein	Cre16.g672650,5e-115,__Mitochondrial substrate carrier protein, possible 2-oxoglutarate/malate carrier
XLOC_000607	2	TCONS_00001232	g619	NA	scaffold00045	-	49806	51228	919	49806	1265	False	29	C:1.9;scores->C:1.9,M:0.5,SP:0.0	NA,-1,NA	NA,-1,NA
XLOC_000608	1	TCONS_00001234	g620	hypothetical protein MNEG_0551	scaffold00046	+	1	5594	4696	1	45799	True	5	NA:1.0;scores->None:1.0	NA,-1,NA	NA,-1,NA
XLOC_000609	1	TCONS_00001235	g621	NA	scaffold00046	+	5916	11801	4323	5916	39592	False	1	M?:0.8;scores->C:0.1,M:0.8,SP:0.0	NA,-1,NA	Cre12.g492850,1e-21,
XLOC_000610	6	TCONS_00001238	g622	5 -nucleotidase	scaffold00046	+	12009	18934	2701	12009	32459	False	36	SP:1.4;scores->C:0.0,M:0.0,SP:1.4	AT4G14930,2e-25,Survival protein SurE-like phosphatase/nucleotidase	Cre10.g436500,2e-70,
XLOC_000611	1	TCONS_00001242	g624	NA	scaffold00046	+	23382	51393	12233	23382	0	True	1	O:0.0;scores->C:0.0,M:0.0,SP:0.0	NA,-1,NA	Cre02.g107050,0.0,DHC5__Dynein heavy chain 5, inner arm dynein b (monomeric)
XLOC_000612	1	TCONS_00001243	g621	NA	scaffold00046	-	9331	9686	356	9331	41707	False	0	NA:1.0;scores->None:1.0	NA,-1,NA	NA,-1,NA
XLOC_000613	1	TCONS_00001244	g621	NA	scaffold00046	-	9881	10206	326	9881	41187	False	1	NA:1.0;scores->None:1.0	NA,-1,NA	NA,-1,NA
XLOC_000614	1	TCONS_00001245	g621	NA	scaffold00046	-	10931	11288	358	10931	40105	False	1	NA:1.0;scores->None:1.0	NA,-1,NA	NA,-1,NA
XLOC_000615	2	TCONS_00001246	g623	NA	scaffold00046	-	18798	20963	1513	18798	30430	False	8	C?:0.8;scores->C:0.8,M:0.1,SP:0.3	NA,-1,NA	NA,-1,NA
XLOC_000616	1	TCONS_00001248	g628	NA	scaffold00047	+	25204	26963	696	25204	26994	False	6	O:0.0;scores->C:0.0,M:0.0,SP:0.0	NA,-1,NA	Cre03.g188450,2e-73,
XLOC_000617	1	TCONS_00001249	g629	hypothetical protein MNEG_0559	scaffold00047	+	29712	32656	2079	29712	21301	False	0	M:1.1;scores->C:0.5,M:1.1,SP:0.3	NA,-1,NA	NA,-1,NA
XLOC_000618	1	TCONS_00001250	g630	atpase	scaffold00047	+	33688	36550	1605	33688	17407	False	0	C?:0.7;scores->C:0.7,M:0.2,SP:0.1	AT4G30490,7e-10,AFG1-like ATPase family protein	Cre07.g315550,2e-10,
XLOC_000619	1	TCONS_00001251	g632	NA	scaffold00047	+	42639	43958	462	42639	9999	False	11	O:0.0;scores->C:0.2,M:0.0,SP:0.0	NA,-1,NA	NA,-1,NA
XLOC_000620	1	TCONS_00001252	g634	light-harvesting protein of photosystem i	scaffold00047	+	48180	50146	771	48180	3811	False	59	C:2.8;scores->C:2.8,M:0.4,SP:0.0	AT3G47470,4e-49,light-harvesting chlorophyll-protein complex I subunit A4	Cre10.g425900,3e-97,LHCA5__Light-harvesting protein of photosystem I
XLOC_000621	2	TCONS_00001253	g625	NA	scaffold00047	-	461	6922	2575	461	47035	True	32	SP:1.5;scores->C:0.1,M:0.0,SP:1.5	NA,-1,NA	Cre12.g537150,2e-10,
XLOC_000622	1	TCONS_00001255	g626	NA	scaffold00047	-	8173	21930	8823	8173	32027	False	5	SP?:0.2;scores->C:0.0,M:0.0,SP:0.2	AT5G06600,6e-24,ubiquitin-specific protease 12	Cre03.g191900,4e-117,
XLOC_000623	1	TCONS_00001256	g627	ferredoxin-thioredoxin reductase catalytic chloroplastic	scaffold00047	-	23121	24470	483	23121	29487	False	170	C:3.0;scores->C:3.0,M:1.0,SP:0.0	AT2G04700,9e-48,ferredoxin thioredoxin reductase catalytic beta chain family protein	Cre03.g193950,4e-51,
XLOC_000624	3	TCONS_00001258	g631	NA	scaffold00047	-	37057	42220	2703	37057	11737	False	66	O:0.0;scores->C:0.0,M:0.0,SP:0.0	AT1G20970,4e-12,FUNCTIONS IN: molecular_function unknown; INVOLVED IN: biological_process unknown; LOCATED IN: plasma membrane, vacuole; EXPRESSED IN: guard cell, cultured cell; BEST Arabidopsis thaliana protein match is: proton pump interactor 1 (TAIR:AT4G27500.1); Has 30201 Blast hits to 17322 proteins in 780 species: Archae - 12; Bacteria - 1396; Metazoa - 17338; Fungi - 3422; Plants - 5037; V…	Cre03.g194350,1e-73,
XLOC_000625	2	TCONS_00001260	g633	pre-mrna-splicing factor 38b	scaffold00047	-	44335	47411	1795	44335	6546	False	14	O:0.0;scores->C:0.0,M:0.0,SP:0.0	AT5G37370,6e-44,PRP38 family protein	Cre03.g178300,1e-55,
XLOC_000626	3	TCONS_00001262	g635	NA	scaffold00047	-	51297	53933	1862	51297	24	True	0	O:0.0;scores->C:0.0,M:0.0,SP:0.0	NA,-1,NA	NA,-1,NA
XLOC_000627	1	TCONS_00001265	g636	NA	scaffold00048	+	3	1039	598	3	51191	True	0	NA:1.0;scores->None:1.0	NA,-1,NA	NA,-1,NA
XLOC_000628	1	TCONS_00001266	g639	eppin isoform x1	scaffold00048	+	7166	8554	768	7166	43676	False	0	SP?:0.6;scores->C:0.1,M:0.3,SP:0.6	NA,-1,NA	Cre02.g087666,6e-08,
XLOC_000629	1	TCONS_00001267	XLOC_000629	NA	scaffold00048	+	13264	14322	1059	13264	37908	False	0	NA:1.0;scores->None:1.0	NA,-1,NA	NA,-1,NA
XLOC_000630	2	TCONS_00001268	g641	NA	scaffold00048	+	15533	18479	1415	15533	33751	False	16	C?:1.5;scores->C:1.5,M:0.0,SP:0.0	AT1G51760,3e-60,peptidase M20/M25/M40 family protein	Cre12.g560800,4e-82,
XLOC_000631	1	TCONS_00001270	g644	mitogen-activated protein kinase kinase 1	scaffold00048	+	23651	27657	1629	23651	24573	False	6	O:0.0;scores->C:0.0,M:0.3,SP:0.0	AT5G40440,5e-88,mitogen-activated protein kinase kinase 3	Cre06.g249150,2e-130,
XLOC_000632	2	TCONS_00001271	g645	circadian rna-binding protein chlamy 1 subunit c1	scaffold00048	+	27985	31577	2962	27985	20653	False	38	O:0.0;scores->C:0.0,M:0.0,SP:0.0	AT2G25970,1e-11,KH domain-containing protein	Cre06.g250800,1e-51,CRB1__C1, subunit of the circadian RNA-binding protein CHLAMY1__C1, subunit of the circadian RNA-binding protein CHLAMY1
XLOC_000633	2	TCONS_00001273	g648	mfs transporter	scaffold00048	+	47181	51524	2501	47181	706	False	12	O:0.0;scores->C:0.0,M:0.0,SP:0.0	NA,-1,NA	Cre07.g332650,1e-46,
XLOC_000634	3	TCONS_00001275	g636,g637	NA	scaffold00048	-	10	3704	1349	10	48526	True	5	O:0.0;scores->C:0.0,M:0.0,SP:0.0	NA,-1,NA	NA,-1,NA
XLOC_000635	1	TCONS_00001278	g638	NA	scaffold00048	-	4527	5366	840	4527	46864	False	35	M?:0.8;scores->C:0.3,M:0.8,SP:0.7	NA,-1,NA	NA,-1,NA
XLOC_000636	3	TCONS_00001280	g640	acetylornithine aminotransferase	scaffold00048	-	8502	13099	2260	8502	39131	False	407	O:0.0;scores->C:0.4,M:0.2,SP:0.0	AT1G80600,3e-119,HOPW1-1-interacting 1	Cre06.g278163,1e-154,ARG9__Acetylornithine aminotransferase
XLOC_000637	1	TCONS_00001282	g642	3-isopropylmalate dehydratase	scaffold00048	-	18706	20560	645	18706	31670	False	236	C?:1.3;scores->C:1.3,M:0.0,SP:0.0	AT2G43090,1e-69,Aconitase/3-isopropylmalate dehydratase protein	Cre06.g252650,2e-90,LEU1S__Isopropylmalate dehydratase, small subunit
XLOC_000638	1	TCONS_00001283	g643	low co2 and stress-induced one-helix protein	scaffold00048	-	21642	22867	471	21642	29363	False	37	C?:1.0;scores->C:1.0,M:0.6,SP:0.0	AT1G34000,6e-21,one-helix protein 2	Cre06.g251150,2e-29,OHP1__Low CO2 and stress-induced one-helix protein
XLOC_000639	2	TCONS_00001284	g646	NA	scaffold00048	-	31562	42897	7963	31562	9333	False	1	C?:0.7;scores->C:0.7,M:0.2,SP:0.0	NA,-1,NA	Cre01.g037550,0.0,
XLOC_000640	1	TCONS_00001286	g647	ribosomal protein s12 methylthiotransferase	scaffold00048	-	44105	47306	1557	44105	4924	False	14	C?:0.8;scores->C:0.8,M:0.0,SP:0.1	AT4G36390,3e-32,Methylthiotransferase	Cre06.g278142,0.0,
XLOC_000641	3	TCONS_00001287	g650	NA	scaffold00049	+	5309	8541	2200	5309	44173	False	1	O:0.0;scores->C:0.0,M:0.0,SP:0.0	AT5G26130,9e-18,CAP (Cysteine-rich secretory proteins, Antigen 5, and Pathogenesis-related 1 protein) superfamily protein	Cre11.g467672,3e-21,
XLOC_000642	1	TCONS_00001290	g652	NA	scaffold00049	+	16371	16978	354	16371	35736	False	8	O:0.0;scores->C:0.1,M:0.2,SP:0.0	NA,-1,NA	NA,-1,NA
XLOC_000643	1	TCONS_00001291	g655	hypothetical protein MNEG_0577	scaffold00049	+	25036	28791	3363	25036	23923	False	5	C:2.8;scores->C:2.8,M:0.1,SP:0.0	NA,-1,NA	NA,-1,NA
XLOC_000644	2	TCONS_00001292	g657	NA	scaffold00049	+	32264	36439	2387	32264	16275	False	11	C?:0.7;scores->C:0.7,M:0.4,SP:0.0	NA,-1,NA	Cre16.g684900,4e-20,
XLOC_000645	1	TCONS_00001294	g659	photosystem ii reaction center w protein	scaffold00049	+	40389	41319	345	40389	11395	False	400	C:4.0;scores->C:4.0,M:0.2,SP:0.1	AT2G30570,4e-11,photosystem II reaction center W	NA,-1,NA
XLOC_000646	2	TCONS_00001295	g661	ribose-phosphate pyrophosphokinase	scaffold00049	+	44671	48721	1077	44671	3993	False	126	M?:0.6;scores->C:0.0,M:0.6,SP:0.0	AT2G44530,1e-72,Phosphoribosyltransferase family protein	Cre08.g378850,1e-85,__Ribose-phosphate pyrophosphokinase
XLOC_000647	1	TCONS_00001297	g663	uncharacterized golgi apparatus membrane protein cg5021 isoform x3	scaffold00049	+	51302	52660	630	51302	54	True	46	SP?:0.6;scores->C:0.0,M:0.0,SP:0.6	AT1G09330,4e-19,unknown protein; FUNCTIONS IN: molecular_function unknown; INVOLVED IN: biological_process unknown; LOCATED IN: integral to membrane; EXPRESSED IN: 24 plant structures; EXPRESSED DURING: 15 growth stages; CONTAINS InterPro DOMAIN/s: Protein of unknown function DUF846, eukaryotic (InterPro:IPR008564); Has 518 Blast hits to 518 proteins in 206 species: Archae - 0; Bacteria - 0; Meta…	Cre16.g683250,5e-31,
XLOC_000648	2	TCONS_00001298	g649	NA	scaffold00049	-	160	4379	3209	160	48335	True	31	O:0.0;scores->C:0.0,M:0.0,SP:0.0	AT2G30105,7e-46,CONTAINS InterPro DOMAIN/s: Leucine-rich repeat, typical subtype (InterPro:IPR003591), Leucine-rich repeat (InterPro:IPR001611), Ubiquitin (InterPro:IPR000626), Ubiquitin supergroup (InterPro:IPR019955); BEST Arabidopsis thaliana protein match is: Leucine-rich repeat (LRR) family protein (TAIR:AT5G07910.1).	Cre16.g684800,2e-60,
XLOC_000649	2	TCONS_00001300	g651	dual specificity protein phosphatase phs1-like	scaffold00049	-	8168	14641	3731	8168	38073	False	10	M:1.8;scores->C:0.2,M:1.8,SP:0.0	AT5G23720,2e-36,dual specificity protein phosphatase family protein	Cre08.g375000,2e-70,
XLOC_000650	3	TCONS_00001302	g653,g654	rna methyltransferase at5g10620	scaffold00049	-	17661	25133	5580	17661	27581	False	15	C:2.0;scores->C:2.0,M:0.5,SP:0.0	AT5G10620,8e-35,methyltransferases	Cre16.g680100,5e-47,
XLOC_000651	1	TCONS_00001305	g656	NA	scaffold00049	-	29357	32337	2085	29357	20377	False	5	O:0.0;scores->C:0.0,M:0.2,SP:0.0	AT5G35690,1e-25,CONTAINS InterPro DOMAIN/s: WLM (InterPro:IPR013536), PUB domain (InterPro:IPR018997), PUG domain (InterPro:IPR006567); BEST Arabidopsis thaliana protein match is: zinc ion binding (TAIR:AT1G55915.1); Has 30201 Blast hits to 17322 proteins in 780 species: Archae - 12; Bacteria - 1396; Metazoa - 17338; Fungi - 3422; Plants - 5037; Viruses - 0; Other Eukaryotes - 2996 (source: NCBI …	Cre16.g684000,1e-28,
XLOC_000652	4	TCONS_00001306	g658	NA	scaffold00049	-	36310	39541	1481	36310	13173	False	1	SP:1.7;scores->C:0.0,M:0.0,SP:1.7	AT5G25400,1e-59,Nucleotide-sugar transporter family protein	Cre03.g162000,2e-69,
XLOC_000653	2	TCONS_00001310	g660	dna-3-methyladenine glycosylase 1	scaffold00049	-	41747	43682	1769	41747	9032	False	79	O:0.0;scores->C:0.2,M:0.0,SP:0.0	AT3G50880,9e-32,DNA glycosylase superfamily protein	Cre11.g476400,1e-27,
XLOC_000654	6	TCONS_00001316	g662	hypothetical protein MNEG_0583	scaffold00049	-	48546	51210	1284	48546	1504	False	368	O:0.0;scores->C:0.0,M:0.0,SP:0.0	NA,-1,NA	NA,-1,NA
XLOC_000655	2	TCONS_00001318	g664	classes i and ii	scaffold00050	+	403	6054	1757	403	49420	True	25	O:0.0;scores->C:0.0,M:0.0,SP:0.1	AT1G77670,7e-19,Pyridoxal phosphate (PLP)-dependent transferases superfamily protein	Cre01.g047850,9e-102,
XLOC_000656	2	TCONS_00001320	g666	lipase class 3 family protein	scaffold00050	+	15460	24772	3335	15460	30702	False	66	O:0.0;scores->C:0.1,M:0.3,SP:0.0	AT2G42450,8e-16,alpha/beta-Hydrolases superfamily protein	Cre07.g325150,1e-09,
XLOC_000657	2	TCONS_00001322	g668	n-acyl-phosphatidylethanolamine-hydrolyzing phospholipase d isoform x2	scaffold00050	+	35348	40760	2178	35348	14714	False	11	M?:0.6;scores->C:0.3,M:0.6,SP:0.3	NA,-1,NA	Cre01.g007300,1e-51,
XLOC_000658	2	TCONS_00001324	g665	dna polymerase lambda	scaffold00050	-	5808	15854	4809	5808	39620	False	4	O:0.0;scores->C:0.2,M:0.0,SP:0.0	AT1G10520,1e-25,DNA polymerase lambda (POLL)	Cre17.g716101,4e-29,
XLOC_000659	1	TCONS_00001326	g667	tyramine oxidase	scaffold00050	-	26375	33733	2061	26375	21741	False	112	O:0.0;scores->C:0.2,M:0.2,SP:0.1	AT2G42490,2e-113,Copper amine oxidase family protein	Cre01.g000650,0.0,AMX2__Copper amine oxidase
XLOC_000660	2	TCONS_00001327	g669	NA	scaffold00050	-	40330	42700	2172	40330	12774	False	0	M:1.4;scores->C:0.3,M:1.4,SP:0.4	NA,-1,NA	NA,-1,NA
XLOC_000661	4	TCONS_00001329	g670	NA	scaffold00050	-	43135	44717	1579	43135	10757	False	2	C?:1.1;scores->C:1.1,M:0.1,SP:0.0	NA,-1,NA	NA,-1,NA
XLOC_000662	2	TCONS_00001334	g671	NA	scaffold00050	-	44852	52321	2928	44852	3153	False	8	C?:0.7;scores->C:0.7,M:0.0,SP:0.3	AT1G60890,7e-29,Phosphatidylinositol-4-phosphate 5-kinase family protein	Cre12.g521550,2e-55,
XLOC_000663	2	TCONS_00001335	g672	NA	scaffold00050	-	52885	55472	1402	52885	2	True	2	O:0.0;scores->C:0.0,M:0.1,SP:0.0	NA,-1,NA	Cre03.g162333,2e-24,
XLOC_000664	2	TCONS_00001337	g674	NA	scaffold00051	+	2014	8755	4290	2014	43218	False	8	SP?:0.7;scores->C:0.0,M:0.0,SP:0.7	NA,-1,NA	Cre07.g347650,8e-07,
XLOC_000665	1	TCONS_00001339	g675	flavoprotein oxygenase	scaffold00051	+	9855	12002	855	9855	39971	False	1	M:1.3;scores->C:0.3,M:1.3,SP:0.4	NA,-1,NA	Cre07.g327079,1e-66,
XLOC_000666	1	TCONS_00001340	g677	protease do-like chloroplastic isoform x1	scaffold00051	+	16336	20962	1224	16336	31011	False	16	M:1.6;scores->C:0.3,M:1.6,SP:1.0	AT5G39830,1e-86,Trypsin family protein with PDZ domain	Cre01.g028350,3e-96,DEG8__DegP-type protease
XLOC_000667	2	TCONS_00001341	g678	NA	scaffold00051	+	22293	28696	2555	22293	23277	False	12	C?:0.5;scores->C:0.5,M:0.0,SP:0.2	NA,-1,NA	Cre10.g463900,1e-20,
XLOC_000668	1	TCONS_00001343	g680	transcription initiation factor tfiid subunit 10	scaffold00051	+	34602	35637	384	34602	16336	False	20	O:0.0;scores->C:0.0,M:0.1,SP:0.0	AT4G31720,2e-14,TBP-associated factor II 15	Cre16.g657000,2e-12,
XLOC_000669	1	TCONS_00001344	g682	hypothetical protein MNEG_0604	scaffold00051	+	37544	39892	1248	37544	12081	False	12	M:2.0;scores->C:0.1,M:2.0,SP:0.2	NA,-1,NA	Cre16.g665550,4e-15,
XLOC_000670	1	TCONS_00001345	g685	protein	scaffold00051	+	50141	51784	333	50141	189	True	3119	O:0.0;scores->C:0.1,M:0.0,SP:0.0	AT4G15000,3e-36,Ribosomal L27e protein family	Cre17.g701650,6e-41,RPL27__Ribosomal protein L27, component of cytosolic 80S ribosome and 60S large subunit
XLOC_000671	1	TCONS_00001346	g673	hypothetical protein MNEG_0594, partial	scaffold00051	-	172	1741	768	172	50232	True	13	O:0.0;scores->C:0.3,M:0.4,SP:0.0	AT3G18630,5e-11,uracil dna glycosylase	Cre17.g746347,4e-07,UNG1__Uracil DNA glycosylase__Uracil DNA glycosylase
XLOC_000672	2	TCONS_00001347	g676	NA	scaffold00051	-	13158	16393	1731	13158	35580	False	13	O:0.0;scores->C:0.0,M:0.0,SP:0.0	NA,-1,NA	NA,-1,NA
XLOC_000673	1	TCONS_00001349	g679	intermediate peptidase	scaffold00051	-	28751	34370	2436	28751	17603	False	3	M:1.7;scores->C:0.0,M:1.7,SP:0.7	AT5G51540,2e-68,Zincin-like metalloproteases family protein	Cre02.g073400,7e-87,
XLOC_000674	2	TCONS_00001350	g681	NA	scaffold00051	-	35854	37642	975	35854	14331	False	29	O:0.0;scores->C:0.0,M:0.0,SP:0.0	NA,-1,NA	NA,-1,NA
XLOC_000675	3	TCONS_00001352	g683	dead-box atp-dependent rna helicase 56	scaffold00051	-	40410	45273	1561	40410	6700	False	141	O:0.0;scores->C:0.0,M:0.0,SP:0.0	AT5G11170,1e-163,DEAD/DEAH box RNA helicase family protein	Cre17.g719000,1e-174,__Exon junction complex component, UAP56 DEAD/DEAH box helicase homolog
XLOC_000676	1	TCONS_00001355	g684	splicing factor u2af-associated protein 2	scaffold00051	-	45625	49295	1749	45625	2678	False	13	O:0.0;scores->C:0.0,M:0.0,SP:0.0	AT5G16260,2e-41,RNA binding (RRM/RBD/RNP motifs) family protein	Cre17.g707050,4e-47,
XLOC_000677	2	TCONS_00001356	g692	NA	scaffold00052	+	42884	49961	4214	42884	1629	False	2	SP?:0.9;scores->C:0.6,M:0.0,SP:0.9	NA,-1,NA	Cre06.g298500,2e-28,
XLOC_000678	1	TCONS_00001358	g686	hypothetical protein MNEG_0608, partial	scaffold00052	-	1	1229	960	1	50361	True	6	O:0.0;scores->C:0.0,M:0.3,SP:0.0	NA,-1,NA	Cre10.g454650,5e-13,
XLOC_000679	2	TCONS_00001359	g687	NA	scaffold00052	-	2072	23351	11422	2072	28239	False	0	SP?:1.0;scores->C:0.0,M:0.0,SP:1.0	NA,-1,NA	Cre14.g625600,2e-76,
XLOC_000680	2	TCONS_00001361	g688	hypothetical protein MNEG_0611	scaffold00052	-	24007	27167	2975	24007	24423	False	4	C?:1.4;scores->C:1.4,M:1.0,SP:0.0	NA,-1,NA	NA,-1,NA
XLOC_000681	1	TCONS_00001363	g689	probable protease ii	scaffold00052	-	28432	33089	2784	28432	18501	False	3	SP?:0.4;scores->C:0.0,M:0.0,SP:0.4	AT1G50380,1e-51,Prolyl oligopeptidase family protein	Cre17.g697650,8e-64,
XLOC_000682	3	TCONS_00001365	g690,g691	5-methyltetrahydrofolate-homocysteine methyltransferase reductase	scaffold00052	-	34827	42855	5679	34827	8735	False	2	M?:1.0;scores->C:0.0,M:1.0,SP:0.0	AT4G30210,2e-41,P450 reductase 2	Cre16.g683550,2e-79,
XLOC_000683	2	TCONS_00001367	g693	NA	scaffold00052	-	49666	51590	1440	49666	0	True	8	NA:1.0;scores->None:1.0	NA,-1,NA	NA,-1,NA
XLOC_000684	2	TCONS_00001370	g694	NA	scaffold00053	+	1	2166	1980	1	48261	True	59	NA:1.0;scores->None:1.0	NA,-1,NA	NA,-1,NA
XLOC_000685	4	TCONS_00001372	g697	multicopper ferroxidase	scaffold00053	+	16985	28273	5326	16985	22154	False	3	SP:2.1;scores->C:0.3,M:0.0,SP:2.1	AT4G39830,7e-07,Cupredoxin superfamily protein	Cre09.g393150,1e-174,FOX1__Multicopper ferroxidase
XLOC_000686	2	TCONS_00001375	g698	hypothetical protein MNEG_0619	scaffold00053	+	28557	35594	2937	28557	14833	False	11	SP:1.4;scores->C:0.0,M:0.1,SP:1.4	NA,-1,NA	Cre07.g326600,2e-49,
XLOC_000687	1	TCONS_00001377	g699	NA	scaffold00053	+	36806	38065	1260	36806	12362	False	0	O:0.0;scores->C:0.0,M:0.0,SP:0.0	NA,-1,NA	NA,-1,NA
XLOC_000688	1	TCONS_00001378	g700	NA	scaffold00053	+	39610	42484	1977	39610	7943	False	3	M?:0.7;scores->C:0.0,M:0.7,SP:0.0	NA,-1,NA	Cre01.g048600,1e-14,
XLOC_000689	1	TCONS_00001379	g702	NA	scaffold00053	+	46927	47496	570	46927	2931	False	0	SP:2.4;scores->C:0.0,M:0.1,SP:2.4	NA,-1,NA	NA,-1,NA
XLOC_000690	1	TCONS_00001380	g703	hypothetical protein MNEG_0623	scaffold00053	+	48754	50325	981	48754	102	True	13	NA:1.0;scores->None:1.0	NA,-1,NA	Cre02.g092400,1e-09,
XLOC_000691	2	TCONS_00001381	g695	NA	scaffold00053	-	2428	5409	1982	2428	45018	False	10	C:1.7;scores->C:1.7,M:1.1,SP:0.2	AT4G19100,5e-08,Protein of unknown function (DUF3464)	Cre07.g329000,2e-15,CPLD47__Predicted membrane protein
XLOC_000692	2	TCONS_00001383	g696	multicopper ferroxidase	scaffold00053	-	5628	16205	4871	5628	34222	False	9	SP?:1.0;scores->C:0.5,M:0.1,SP:1.0	NA,-1,NA	Cre09.g393150,9e-172,FOX1__Multicopper ferroxidase
XLOC_000693	3	TCONS_00001387	g701	NA	scaffold00053	-	43215	44744	1403	43215	5683	False	1	M:2.2;scores->C:0.1,M:2.2,SP:0.0	NA,-1,NA	NA,-1,NA
XLOC_000694	1	TCONS_00001388	g704	NA	scaffold00054	+	27	504	225	27	50316	True	33	O:0.0;scores->C:0.0,M:0.0,SP:0.0	NA,-1,NA	Cre01.g017050,1e-11,
XLOC_000695	1	TCONS_00001389	g706	NA	scaffold00054	+	6414	8105	672	6414	42715	False	0	O:0.0;scores->C:0.3,M:0.3,SP:0.0	NA,-1,NA	NA,-1,NA
XLOC_000696	1	TCONS_00001390	g707	NA	scaffold00054	+	8407	9876	339	8407	40944	False	0	O:0.0;scores->C:0.0,M:0.0,SP:0.0	NA,-1,NA	Cre03.g175451,2e-27,
XLOC_000697	2	TCONS_00001391	g713	NA	scaffold00054	+	33688	36137	1449	33688	14683	False	13	SP:2.1;scores->C:0.6,M:0.4,SP:2.1	NA,-1,NA	NA,-1,NA
XLOC_000698	2	TCONS_00001393	g714	NA	scaffold00054	+	36323	39244	2142	36323	11576	False	15	SP:2.5;scores->C:0.1,M:0.6,SP:2.5	NA,-1,NA	NA,-1,NA
XLOC_000699	5	TCONS_00001396	g715	NA	scaffold00054	+	39492	44843	2339	39492	5977	False	140	M?:0.9;scores->C:0.0,M:0.9,SP:0.0	NA,-1,NA	NA,-1,NA
XLOC_000700	2	TCONS_00001400	g716	adp-ribosylation factor-related protein 1	scaffold00054	+	45547	46836	1247	45547	3984	False	21	O:0.0;scores->C:0.0,M:0.0,SP:0.0	AT5G52210,8e-40,GTP-binding protein 1	Cre03.g204353,8e-53,
XLOC_000701	1	TCONS_00001402	g705	protein	scaffold00054	-	1213	6130	1710	1213	44690	False	0	O:0.0;scores->C:0.0,M:0.0,SP:0.0	AT2G30200,4e-48,catalytics;transferases;[acyl-carrier-protein] S-malonyltransferases;binding	Cre02.g088250,5e-87,
XLOC_000702	1	TCONS_00001403	g707	NA	scaffold00054	-	9414	9923	510	9414	40897	False	0	NA:1.0;scores->None:1.0	NA,-1,NA	NA,-1,NA
XLOC_000703	2	TCONS_00001404	g708	glutamate decarboxylase 1	scaffold00054	-	10130	15842	2398	10130	34978	False	10	O:0.0;scores->C:0.0,M:0.2,SP:0.0	AT2G20340,1e-22,Pyridoxal phosphate (PLP)-dependent transferases superfamily protein	Cre01.g028423,1e-20,
XLOC_000704	5	TCONS_00001407	g709,g710	NA	scaffold00054	-	16208	21020	3350	16208	29800	False	35	O:0.0;scores->C:0.3,M:0.0,SP:0.1	NA,-1,NA	NA,-1,NA
XLOC_000705	2	TCONS_00001411	g711	NA	scaffold00054	-	21348	25961	2765	21348	24859	False	3	C:1.9;scores->C:1.9,M:0.1,SP:1.2	NA,-1,NA	NA,-1,NA
XLOC_000706	2	TCONS_00001413	g712	-related protein kinase 3	scaffold00054	-	26382	33145	4007	26382	17675	False	16	M?:0.6;scores->C:0.1,M:0.6,SP:0.0	AT3G20860,5e-44,NIMA-related kinase 5	Cre06.g268150,1e-58,CNK3__NimA-related protein kinase
XLOC_000707	1	TCONS_00001415	g715	NA	scaffold00054	-	41447	42239	793	41447	8581	False	1	NA:1.0;scores->None:1.0	NA,-1,NA	NA,-1,NA
XLOC_000708	2	TCONS_00001416	g717	NA	scaffold00054	-	47155	50820	3208	47155	0	True	8	NA:1.0;scores->None:1.0	NA,-1,NA	NA,-1,NA
XLOC_000709	4	TCONS_00001418	g719	kinesin-associated protein 3 isoform x2	scaffold00055	+	2951	10148	3993	2951	40355	False	7	O:0.0;scores->C:0.2,M:0.0,SP:0.0	NA,-1,NA	Cre10.g449250,2e-85,KAP1__Kinesin-II-associated protein
XLOC_000710	8	TCONS_00001423	g720	NA	scaffold00055	+	10237	22389	10014	10237	28114	False	7	O:0.0;scores->C:0.1,M:0.4,SP:0.0	AT2G03430,6e-20,Ankyrin repeat family protein	Cre10.g449200,9e-57,ANK5__Predicted protein with ankyrin repeats
XLOC_000711	1	TCONS_00001430	g721	photosystem i reaction center subunit v	scaffold00055	+	22908	30253	4446	22908	20250	False	5	O:0.0;scores->C:0.0,M:0.0,SP:0.0	NA,-1,NA	NA,-1,NA
XLOC_000712	2	TCONS_00001431	g722	photosystem i reaction center subunit v	scaffold00055	+	30520	32074	511	30520	18429	False	101	C:3.8;scores->C:3.8,M:0.2,SP:0.2	AT1G55670,6e-12,photosystem I subunit G	Cre12.g560950,2e-21,PSAG__Photosystem I reaction center subunit V
XLOC_000713	1	TCONS_00001433	g724	otu domain-containing protein 6b	scaffold00055	+	34070	36214	1329	34070	14289	False	8	O:0.0;scores->C:0.2,M:0.0,SP:0.0	AT3G62940,1e-24,Cysteine proteinases superfamily protein	Cre01.g028550,7e-51,
XLOC_000714	2	TCONS_00001434	g725	protein	scaffold00055	+	37012	41532	2055	37012	8971	False	1	O:0.0;scores->C:0.0,M:0.0,SP:0.0	NA,-1,NA	Cre14.g611650,2e-68,
XLOC_000715	1	TCONS_00001436	g727	sodium hydrogen exchanger 7	scaffold00055	+	42927	50503	4237	42927	0	True	11	M:1.2;scores->C:0.0,M:1.2,SP:0.9	AT2G01980,8e-29,sodium proton exchanger, putative (NHX7) (SOS1)	Cre01.g034150,3e-79,
XLOC_000716	1	TCONS_00001437	g718	NA	scaffold00055	-	1707	3818	1179	1707	46685	False	3	O:0.0;scores->C:0.0,M:0.0,SP:0.0	NA,-1,NA	NA,-1,NA
XLOC_000717	1	TCONS_00001438	g723	hypothetical protein MNEG_0655	scaffold00055	-	32206	33837	1632	32206	16666	False	7	C?:0.5;scores->C:0.5,M:0.1,SP:0.0	NA,-1,NA	Cre12.g524250,3e-10,
XLOC_000718	1	TCONS_00001439	g726	NA	scaffold00055	-	41615	42450	483	41615	8053	False	17	O:0.0;scores->C:0.0,M:0.0,SP:0.1	NA,-1,NA	Cre03.g143847,2e-08,
XLOC_000719	1	TCONS_00001440	XLOC_000719	NA	scaffold00056	+	3	920	633	3	49633	True	21	NA:1.0;scores->None:1.0	NA,-1,NA	NA,-1,NA
XLOC_000720	1	TCONS_00001441	g730	NA	scaffold00056	+	12561	13163	180	12561	37390	False	0	NA:1.0;scores->None:1.0	NA,-1,NA	NA,-1,NA
XLOC_000721	1	TCONS_00001442	g731	ubiquitin thioesterase otu1	scaffold00056	+	17038	20406	1257	17038	30147	False	7	M:1.7;scores->C:0.0,M:1.7,SP:0.0	AT1G50670,2e-67,OTU-like cysteine protease family protein	Cre09.g409050,3e-76,
XLOC_000722	1	TCONS_00001443	g734	NA	scaffold00056	+	28658	30849	1164	28658	19704	False	3	O:0.0;scores->C:0.0,M:0.1,SP:0.0	AT5G50580,2e-17,SUMO-activating enzyme 1B	Cre09.g408550,1e-32,
XLOC_000723	2	TCONS_00001444	g737	protein	scaffold00056	+	43522	50475	2176	43522	78	True	16	M:2.0;scores->C:1.4,M:2.0,SP:0.2	AT3G48110,3e-174,glycine-tRNA ligases	Cre10.g433000,0.0,
XLOC_000724	1	TCONS_00001446	g728	short-chain dehydrogenase reductase sdr	scaffold00056	-	1132	3329	708	1132	47224	False	9	M?:0.7;scores->C:0.4,M:0.7,SP:0.0	AT4G20760,1e-26,NAD(P)-binding Rossmann-fold superfamily protein	Cre12.g549852,3e-41,
XLOC_000725	1	TCONS_00001447	g729	NA	scaffold00056	-	4255	10356	2682	4255	40197	False	0	O:0.0;scores->C:0.0,M:0.0,SP:0.0	NA,-1,NA	Cre06.g286650,6e-08,
XLOC_000726	2	TCONS_00001448	g730	NA	scaffold00056	-	10977	16051	3384	10977	34502	False	44	C?:1.1;scores->C:1.1,M:0.0,SP:0.0	NA,-1,NA	NA,-1,NA
XLOC_000727	1	TCONS_00001450	g732	NA	scaffold00056	-	21120	23518	525	21120	27035	False	0	SP:1.3;scores->C:0.1,M:0.3,SP:1.3	NA,-1,NA	NA,-1,NA
XLOC_000728	3	TCONS_00001451	g733	NA	scaffold00056	-	24895	28668	1855	24895	21885	False	12	O:0.0;scores->C:0.0,M:0.0,SP:0.0	AT3G16990,3e-19,Haem oxygenase-like, multi-helical	Cre09.g407600,2e-33,
XLOC_000729	2	TCONS_00001454	g735	hypothetical protein MNEG_0667	scaffold00056	-	31051	37659	5227	31051	12894	False	19	O:0.0;scores->C:0.0,M:0.1,SP:0.0	NA,-1,NA	Cre16.g675700,5e-16,
XLOC_000730	2	TCONS_00001456	g736	oxidoreductase	scaffold00056	-	37974	42905	1896	37974	7648	False	127	O:0.0;scores->C:0.2,M:0.0,SP:0.0	AT5G18210,6e-12,NAD(P)-binding Rossmann-fold superfamily protein	Cre09.g388900,4e-59,
XLOC_000731	3	TCONS_00001458	g739	NA	scaffold00057	+	5062	8138	2243	5062	42820	False	66	M?:0.6;scores->C:0.5,M:0.6,SP:0.3	NA,-1,NA	NA,-1,NA
XLOC_000732	2	TCONS_00001461	g740	hypothetical protein MNEG_0672	scaffold00057	+	8718	10826	1322	8718	40132	False	1	O:0.0;scores->C:0.0,M:0.1,SP:0.0	NA,-1,NA	NA,-1,NA
XLOC_000733	1	TCONS_00001463	XLOC_000733	NA	scaffold00057	+	27994	29856	1863	27994	21102	False	0	NA:1.0;scores->None:1.0	NA,-1,NA	NA,-1,NA
XLOC_000734	2	TCONS_00001465	g748	peptidase m20	scaffold00057	+	44065	50544	2517	44065	414	True	35	C?:0.4;scores->C:0.4,M:0.0,SP:0.0	NA,-1,NA	Cre02.g078650,3e-131,
XLOC_000735	1	TCONS_00001466	g738	NA	scaffold00057	-	335	3769	1178	335	47189	True	15	O:0.0;scores->C:0.0,M:0.0,SP:0.0	AT1G47550,2e-25,exocyst complex component sec3A	Cre09.g392000,2e-50,
XLOC_000736	1	TCONS_00001467	XLOC_000736	NA	scaffold00057	-	7270	7806	537	7270	43152	False	0	NA:1.0;scores->None:1.0	NA,-1,NA	NA,-1,NA
XLOC_000737	3	TCONS_00001469	g741	reverse transcriptase	scaffold00057	-	10482	14517	1569	10482	36441	False	21	C?:0.6;scores->C:0.6,M:0.0,SP:0.0	NA,-1,NA	Cre11.g467733,3e-11,
XLOC_000738	1	TCONS_00001471	g742	NA	scaffold00057	-	18848	25552	3129	18848	25406	False	0	SP:2.6;scores->C:0.1,M:0.4,SP:2.6	NA,-1,NA	NA,-1,NA
XLOC_000739	15	TCONS_00001473	g743,g744,g745,g746	hypothetical protein MNEG_0674	scaffold00057	-	29834	34811	3803	29834	16147	False	40	O:0.0;scores->C:0.1,M:0.0,SP:0.0	NA,-1,NA	NA,-1,NA
XLOC_000740	2	TCONS_00001487	g747	NA	scaffold00057	-	35476	43832	4967	35476	7126	False	326	C:1.6;scores->C:1.6,M:0.9,SP:0.5	NA,-1,NA	NA,-1,NA
XLOC_000741	1	TCONS_00001489	XLOC_000741	NA	scaffold00057	-	50490	50955	466	50490	3	True	6	NA:1.0;scores->None:1.0	NA,-1,NA	NA,-1,NA
XLOC_000742	1	TCONS_00001490	g753	molybdate-anion transporter-like	scaffold00058	+	22045	26447	1401	22045	23761	False	25	O:0.0;scores->C:0.0,M:0.0,SP:0.1	AT4G27720,8e-139,Major facilitator superfamily protein	Cre16.g695500,2e-142,
XLOC_000743	1	TCONS_00001491	g755	transcription initiation factor tfiid subunit 12	scaffold00058	+	30336	32094	1275	30336	18114	False	7	M?:0.9;scores->C:0.0,M:0.9,SP:0.0	AT3G10070,2e-13,TBP-associated factor 12	Cre12.g530700,1e-13,
XLOC_000744	1	TCONS_00001492	g759	NA	scaffold00058	+	46064	47780	1545	46064	2428	False	6	M:2.6;scores->C:0.0,M:2.6,SP:0.2	NA,-1,NA	NA,-1,NA
XLOC_000745	2	TCONS_00001493	g760	vacuolar protein sorting-associated protein 52 a	scaffold00058	+	48010	49889	1023	48010	319	True	10	O:0.0;scores->C:0.0,M:0.0,SP:0.0	AT1G71270,7e-46,Vps52 / Sac2 family	Cre08.g367200,2e-64,VPS52__Subunit of GARP complex
XLOC_000746	1	TCONS_00001495	g749	protein fam63a	scaffold00058	-	1	1865	1601	1	48343	True	9	O:0.0;scores->C:0.3,M:0.1,SP:0.1	AT4G11860,8e-29,Protein of unknown function (DUF544)	Cre06.g304850,1e-35,
XLOC_000747	2	TCONS_00001496	g750	ferric-chelate reductase	scaffold00058	-	2561	7665	3414	2561	42543	False	2	SP:2.6;scores->C:0.0,M:0.0,SP:2.6	AT1G01580,4e-24,ferric reduction oxidase 2	Cre04.g227400,1e-33,FRE1__Ferric-chelate reductase/ oxidoreductase
XLOC_000748	2	TCONS_00001498	g751	receptor-like protein kinase at3g47110 isoform x1	scaffold00058	-	8272	19336	6750	8272	30872	False	16	SP:2.8;scores->C:0.2,M:0.2,SP:2.8	AT5G44700,4e-29,Leucine-rich repeat transmembrane protein kinase	Cre07.g318551,2e-52,
XLOC_000749	1	TCONS_00001500	g752	NA	scaffold00058	-	20897	21588	402	20897	28620	False	17	SP?:0.7;scores->C:0.1,M:0.1,SP:0.7	NA,-1,NA	Cre13.g580200,3e-29,
XLOC_000750	2	TCONS_00001501	g754	hypothetical protein MNEG_0682	scaffold00058	-	26866	30135	2161	26866	20073	False	23	C?:0.6;scores->C:0.6,M:0.1,SP:0.0	AT2G41740,7e-08,villin 2	Cre12.g524400,3e-19,
XLOC_000751	2	TCONS_00001504	XLOC_000751	60s ribosomal protein l39	scaffold00058	-	32451	33589	504	32451	16619	False	930	NA:1.0;scores->None:1.0	AT4G31985,2e-20,Ribosomal protein L39 family protein	NA,-1,NA
XLOC_000752	3	TCONS_00001505	g756	initiation factor 2b related protein	scaffold00058	-	33825	37935	2654	33825	12273	False	9	O:0.0;scores->C:0.3,M:0.1,SP:0.0	NA,-1,NA	NA,-1,NA
XLOC_000753	6	TCONS_00001510	g757,g758	tkl protein kinase	scaffold00058	-	38084	45860	5059	38084	4348	False	12	SP?:0.2;scores->C:0.0,M:0.1,SP:0.2	AT5G49470,6e-44,PAS domain-containing protein tyrosine kinase family protein	Cre12.g534650,9e-69,
XLOC_000754	4	TCONS_00001514	g763	NA	scaffold00059	+	3701	8609	2966	3701	41368	False	5	SP?:0.2;scores->C:0.0,M:0.2,SP:0.2	NA,-1,NA	NA,-1,NA
XLOC_000755	2	TCONS_00001518	g768	NA	scaffold00059	+	29361	34475	3445	29361	15502	False	13	M?:0.7;scores->C:0.4,M:0.7,SP:0.1	NA,-1,NA	Cre03.g148300,8e-31,
XLOC_000756	2	TCONS_00001520	g770	carbonic anhydrase	scaffold00059	+	40165	42232	1017	40165	7745	False	1	O:0.0;scores->C:0.1,M:0.0,SP:0.1	NA,-1,NA	Cre05.g243150,9e-21,
XLOC_000757	1	TCONS_00001522	g771	NA	scaffold00059	+	48651	49664	847	48651	313	True	1	NA:1.0;scores->None:1.0	NA,-1,NA	NA,-1,NA
XLOC_000758	1	TCONS_00001523	g761	NA	scaffold00059	-	40	1293	1125	40	48684	True	5	M:2.4;scores->C:0.0,M:2.4,SP:0.0	NA,-1,NA	NA,-1,NA
XLOC_000759	1	TCONS_00001524	g762	NA	scaffold00059	-	2204	3414	816	2204	46563	False	2	O:0.0;scores->C:0.1,M:0.4,SP:0.1	NA,-1,NA	Cre17.g738400,4e-25,
XLOC_000760	1	TCONS_00001525	g763	NA	scaffold00059	-	7128	8160	789	7128	41817	False	1	NA:1.0;scores->None:1.0	NA,-1,NA	NA,-1,NA
XLOC_000761	2	TCONS_00001527	g764	NA	scaffold00059	-	8859	13847	3707	8859	36130	False	2	SP:1.4;scores->C:0.0,M:0.5,SP:1.4	NA,-1,NA	NA,-1,NA
XLOC_000762	2	TCONS_00001528	g765	NA	scaffold00059	-	14594	18887	3142	14594	31090	False	1	O:0.0;scores->C:0.0,M:0.2,SP:0.1	NA,-1,NA	NA,-1,NA
XLOC_000763	2	TCONS_00001530	g766	NA	scaffold00059	-	19953	24268	3356	19953	25709	False	2	SP?:1.2;scores->C:0.0,M:0.5,SP:1.2	NA,-1,NA	NA,-1,NA
XLOC_000764	1	TCONS_00001532	g767	hypothetical protein MNEG_0692	scaffold00059	-	24818	29364	3609	24818	20613	False	2	SP?:0.3;scores->C:0.0,M:0.2,SP:0.3	NA,-1,NA	NA,-1,NA
XLOC_000765	1	TCONS_00001533	g769	guanylate-binding protein 6	scaffold00059	-	34609	39589	2478	34609	10388	False	11	O:0.0;scores->C:0.3,M:0.1,SP:0.0	AT5G46070,3e-83,Guanylate-binding family protein	Cre11.g467610,5e-88,
XLOC_000766	1	TCONS_00001534	g771	NA	scaffold00059	-	42447	48802	5232	42447	1175	False	1	C?:0.7;scores->C:0.7,M:0.2,SP:0.0	NA,-1,NA	NA,-1,NA
XLOC_000767	2	TCONS_00001535	g773	NA	scaffold00060	+	3447	5472	2026	3447	44550	False	22	C:1.8;scores->C:1.8,M:0.3,SP:0.0	NA,-1,NA	Cre03.g144667,2e-39,CLPS4__ClpS-like protein
XLOC_000768	2	TCONS_00001537	g777	uroporphyrinogen iii methyltransferase	scaffold00060	+	19776	23493	1892	19776	26529	False	7	M?:0.6;scores->C:0.0,M:0.6,SP:0.3	NA,-1,NA	Cre16.g675000,8e-70,UPS2__Uroporphyrinogen-III synthase
XLOC_000769	2	TCONS_00001539	g781	sugar transport protein 5	scaffold00060	+	31787	36002	2870	31787	14020	False	8	M?:1.1;scores->C:0.1,M:1.1,SP:0.1	AT1G34580,1e-40,Major facilitator superfamily protein	NA,-1,NA
XLOC_000770	1	TCONS_00001541	g782	NA	scaffold00060	+	36309	37616	792	36309	12406	False	14	SP?:0.5;scores->C:0.0,M:0.1,SP:0.5	NA,-1,NA	NA,-1,NA
XLOC_000771	2	TCONS_00001542	g786	NA	scaffold00060	+	47111	50019	1589	47111	3	True	59	SP:1.6;scores->C:0.0,M:0.1,SP:1.6	NA,-1,NA	NA,-1,NA
XLOC_000772	1	TCONS_00001544	g772	t-complex protein 1 subunit epsilon	scaffold00060	-	391	3267	702	391	46755	True	54	O:0.0;scores->C:0.1,M:0.0,SP:0.0	AT1G24510,2e-85,TCP-1/cpn60 chaperonin family protein	Cre03.g156750,4e-100,CCT5__T-complex protein 1, epsilon subunit
XLOC_000773	4	TCONS_00001545	g774	pheophorbide a oxygenase	scaffold00060	-	5053	10444	2442	5053	39578	False	5	C?:0.5;scores->C:0.5,M:0.0,SP:0.0	AT3G44880,1e-47,Pheophorbide a oxygenase family protein with Rieske [2Fe-2S] domain	Cre10.g450550,2e-113,PAO3__Pheophorbide a oxygenase, Rieske iron-sulfur cluster protein
XLOC_000774	3	TCONS_00001549	g775,g776	protein tas	scaffold00060	-	12634	19214	3522	12634	30808	False	8	C:1.5;scores->C:1.5,M:0.2,SP:0.0	AT1G04420,8e-65,NAD(P)-linked oxidoreductase superfamily protein	Cre03.g195050,1e-123,
XLOC_000775	2	TCONS_00001552	g778	NA	scaffold00060	-	22678	25387	2154	22678	24635	False	21	SP:1.7;scores->C:0.6,M:0.2,SP:1.7	NA,-1,NA	NA,-1,NA
XLOC_000776	1	TCONS_00001554	g779	NA	scaffold00060	-	25712	28489	1119	25712	21533	False	5	C?:0.7;scores->C:0.7,M:0.3,SP:0.3	NA,-1,NA	NA,-1,NA
XLOC_000777	2	TCONS_00001555	g780	l-gulonolactone oxidase	scaffold00060	-	28891	32266	2698	28891	17756	False	7	SP:1.6;scores->C:0.0,M:0.0,SP:1.6	NA,-1,NA	NA,-1,NA
XLOC_000778	7	TCONS_00001559	g783,g784,g785	yip1 domain-containing protein	scaffold00060	-	37907	46769	4529	37907	3253	False	119	O:0.0;scores->C:0.1,M:0.0,SP:0.0	AT3G05280,6e-33,Integral membrane Yip1 family protein	Cre17.g722700,5e-63,
XLOC_000779	8	TCONS_00001567	g788	NA	scaffold00061	+	7662	12558	2562	7662	38392	False	3	O:0.0;scores->C:0.0,M:0.0,SP:0.0	NA,-1,NA	NA,-1,NA
XLOC_000780	1	TCONS_00001572	g790	e3 ubiquitin-protein ligase rnf6	scaffold00061	+	16048	17350	708	16048	33600	False	9	O:0.0;scores->C:0.0,M:0.1,SP:0.0	AT5G66160,2e-09,receptor homology region transmembrane domain ring H2 motif protein 1	Cre10.g442450,2e-09,
XLOC_000781	1	TCONS_00001573	g791	NA	scaffold00061	+	17678	19642	1965	17678	31308	False	0	C?:0.6;scores->C:0.6,M:0.0,SP:0.0	NA,-1,NA	NA,-1,NA
XLOC_000782	3	TCONS_00001574	g794	lmbr1 domain-containing protein 2 homolog a-like isoform x1	scaffold00061	+	29125	36811	3014	29125	14139	False	6	SP:1.7;scores->C:0.0,M:0.0,SP:1.7	AT5G65290,1e-67,LMBR1-like membrane protein	Cre10.g453100,7e-161,
XLOC_000783	1	TCONS_00001577	g796	NA	scaffold00061	+	41314	42083	420	41314	8867	False	25	O:0.0;scores->C:0.0,M:0.0,SP:0.0	NA,-1,NA	NA,-1,NA
XLOC_000784	1	TCONS_00001578	g797	band 7 protein	scaffold00061	+	42653	50478	3753	42653	472	True	1	SP?:1.0;scores->C:0.1,M:0.1,SP:1.0	NA,-1,NA	NA,-1,NA
XLOC_000785	2	TCONS_00001580	g787	uncharacterized atp-dependent helicase -like	scaffold00061	-	1	6734	4204	1	44216	True	6	M:2.0;scores->C:0.1,M:2.0,SP:0.0	AT1G11100,7e-52,SNF2 domain-containing protein / helicase domain-containing protein / zinc finger protein-related	Cre01.g046237,5e-72,
XLOC_000786	1	TCONS_00001581	g789	#NAME?	scaffold00061	-	12648	15613	1302	12648	35337	False	4	O:0.0;scores->C:0.0,M:0.0,SP:0.0	AT4G28706,2e-51,pfkB-like carbohydrate kinase family protein	Cre01.g045640,4e-102,
XLOC_000787	2	TCONS_00001582	g792	ubiquitin-conjugating enzyme e2 5	scaffold00061	-	20518	23353	1601	20518	27597	False	19	O:0.0;scores->C:0.0,M:0.0,SP:0.0	AT1G63800,6e-62,ubiquitin-conjugating enzyme 5	Cre01.g027200,5e-61,
XLOC_000788	2	TCONS_00001584	g793	cca trna nucleotidyltransferase 2	scaffold00061	-	24100	28321	2126	24100	22629	False	8	O:0.0;scores->C:0.0,M:0.0,SP:0.0	AT1G22660,2e-69,Polynucleotide adenylyltransferase family protein	Cre17.g726100,3e-72,
XLOC_000789	2	TCONS_00001586	g795	NA	scaffold00061	-	36698	39820	2958	36698	11130	False	3	C?:0.5;scores->C:0.5,M:0.0,SP:0.0	NA,-1,NA	NA,-1,NA
XLOC_000790	2	TCONS_00001589	g798	snf2 super family	scaffold00062	+	1	10486	3368	1	41177	True	1	NA:1.0;scores->None:1.0	AT1G05120,7e-21,Helicase protein with RING/U-box domain	Cre03.g210625,5e-28,
XLOC_000791	2	TCONS_00001590	g799	glutathione s-transferase	scaffold00062	+	11041	14917	1791	11041	36746	False	89	O:0.0;scores->C:0.0,M:0.0,SP:0.0	AT5G17220,2e-13,glutathione S-transferase phi 12	Cre13.g584850,1e-42,
XLOC_000792	4	TCONS_00001592	g800	glutathione s-transferase	scaffold00062	+	15338	18744	1906	15338	32919	False	103	O:0.0;scores->C:0.0,M:0.0,SP:0.0	AT2G30860,1e-11,glutathione S-transferase PHI 9	Cre15.g636750,3e-45,
XLOC_000793	1	TCONS_00001596	XLOC_000793	NA	scaffold00062	+	40175	40729	555	40175	10934	False	1	NA:1.0;scores->None:1.0	NA,-1,NA	NA,-1,NA
XLOC_000794	1	TCONS_00001597	g802	glutathione s-transferase	scaffold00062	+	41995	43973	561	41995	7690	False	5	O:0.0;scores->C:0.0,M:0.0,SP:0.0	AT2G30860,2e-11,glutathione S-transferase PHI 9	Cre15.g636750,1e-40,
XLOC_000795	1	TCONS_00001598	XLOC_000795	NA	scaffold00062	-	14286	15199	914	14286	36464	False	0	NA:1.0;scores->None:1.0	NA,-1,NA	NA,-1,NA
XLOC_000796	2	TCONS_00001599	g801	NA	scaffold00062	-	18466	38135	13497	18466	13528	False	0	NA:1.0;scores->None:1.0	AT4G11820,1e-29,hydroxymethylglutaryl-CoA synthase / HMG-CoA synthase / 3-hydroxy-3-methylglutaryl coenzyme A synthase	Cre10.g449750,8e-32,
XLOC_000797	1	TCONS_00001601	g803	30s ribosomal protein s13	scaffold00062	-	44721	45355	372	44721	6308	False	38	O:0.0;scores->C:0.0,M:0.0,SP:0.0	AT1G77750,9e-12,Ribosomal protein S13/S18 family	Cre16.g674350,4e-25,MRPS13__Mitochondrial ribosomal protein S13
XLOC_000798	2	TCONS_00001602	g804	ribosome biogenesis protein bop1	scaffold00062	-	46140	51642	1718	46140	21	True	11	O:0.0;scores->C:0.0,M:0.0,SP:0.0	AT2G40360,1e-105,Transducin/WD40 repeat-like superfamily protein	Cre10.g417950,3e-165,
XLOC_000799	2	TCONS_00001604	g805	NA	scaffold00063	+	11	2130	1497	11	49380	True	1	NA:1.0;scores->None:1.0	NA,-1,NA	Cre04.g226750,1e-14,
XLOC_000800	2	TCONS_00001606	g806	NA	scaffold00063	+	2936	7485	2418	2936	44025	False	13	O:0.0;scores->C:0.0,M:0.2,SP:0.1	AT5G51980,7e-27,Transducin/WD40 repeat-like superfamily protein	Cre12.g510150,1e-34,
XLOC_000801	3	TCONS_00001610	g808	camp-binding domain-like protein	scaffold00063	+	13377	20768	1911	13377	30742	False	10	O:0.0;scores->C:0.0,M:0.0,SP:0.0	NA,-1,NA	Cre02.g144950,1e-19,KCN4__Voltage-gated K+ channel
XLOC_000802	1	TCONS_00001611	g809	NA	scaffold00063	+	21878	24574	1965	21878	26936	False	0	O:0.0;scores->C:0.1,M:0.1,SP:0.0	NA,-1,NA	Cre12.g495000,1e-10,
XLOC_000803	2	TCONS_00001613	g812	ubiquitin-conjugating enzyme e2 1-like	scaffold00063	+	36099	38586	1434	36099	12924	False	33	C:1.8;scores->C:1.8,M:1.7,SP:0.2	AT1G14400,2e-30,ubiquitin carrier protein 1	Cre12.g515450,1e-44,
XLOC_000804	1	TCONS_00001614	g814	NA	scaffold00063	+	43481	44756	606	43481	6754	False	0	M?:0.9;scores->C:0.2,M:0.9,SP:0.0	NA,-1,NA	NA,-1,NA
XLOC_000805	1	TCONS_00001615	g815	NA	scaffold00063	+	45208	46725	993	45208	4785	False	0	O:0.0;scores->C:0.2,M:0.2,SP:0.0	NA,-1,NA	NA,-1,NA
XLOC_000806	2	TCONS_00001616	g807	metallo-dependent phosphatase	scaffold00063	-	7515	11742	2258	7515	39768	False	1	M:1.4;scores->C:0.0,M:1.4,SP:1.0	AT5G50400,2e-44,purple acid phosphatase 27	Cre12.g500200,2e-95,MPA2__Metallophosphoesterase/metallo-dependent phosphatase
XLOC_000807	2	TCONS_00001618	g810	phosphorus starvation response 1 transcriptional regulator	scaffold00063	-	24613	27745	2714	24613	23765	False	20	M?:0.9;scores->C:0.0,M:0.9,SP:0.0	AT3G13040,7e-18,myb-like HTH transcriptional regulator family protein	Cre12.g495100,8e-34,PSR1__Phosphorus starvation response protein, Myb-like transcriptional regulator
XLOC_000808	1	TCONS_00001620	g811	NA	scaffold00063	-	28725	33632	2109	28725	17878	False	21	O:0.0;scores->C:0.1,M:0.1,SP:0.0	NA,-1,NA	Cre12.g495650,2e-40,
XLOC_000809	2	TCONS_00001621	g813	hypothetical protein MNEG_0736	scaffold00063	-	38290	41480	2084	38290	10030	False	11	O:0.0;scores->C:0.2,M:0.0,SP:0.0	AT1G53800,1e-12,unknown protein; BEST Arabidopsis thaliana protein match is: unknown protein (TAIR:AT1G53250.1); Has 35333 Blast hits to 34131 proteins in 2444 species: Archae - 798; Bacteria - 22429; Metazoa - 974; Fungi - 991; Plants - 531; Viruses - 0; Other Eukaryotes - 9610 (source: NCBI BLink).	Cre12.g516333,4e-14,
XLOC_000810	1	TCONS_00001623	g816	NA	scaffold00063	-	50473	51328	856	50473	182	True	0	NA:1.0;scores->None:1.0	NA,-1,NA	NA,-1,NA
XLOC_000811	1	TCONS_00001624	g818	fmn-linked oxidoreductases superfamily partial	scaffold00064	+	2863	7141	2508	2863	41903	False	10	O:0.0;scores->C:0.0,M:0.0,SP:0.0	AT4G38890,2e-129,FMN-linked oxidoreductases superfamily protein	Cre04.g229948,8e-139,
XLOC_000812	2	TCONS_00001625	g819	trna-dihydrouridine synthase 3	scaffold00064	+	8195	10527	747	8195	38517	False	43	C:2.9;scores->C:2.9,M:0.1,SP:0.0	NA,-1,NA	NA,-1,NA
XLOC_000813	3	TCONS_00001627	g821	NA	scaffold00064	+	18226	24668	4953	18226	24376	False	13	SP:2.2;scores->C:0.1,M:0.1,SP:2.2	NA,-1,NA	NA,-1,NA
XLOC_000814	1	TCONS_00001630	g823	chlorophyll a-b binding protein	scaffold00064	+	31118	32957	771	31118	16087	False	322	C:3.2;scores->C:3.2,M:0.1,SP:0.0	AT1G29910,3e-91,chlorophyll A/B binding protein 3	Cre12.g548400,1e-98,LHCBM2__Light-harvesting protein of photosystem II
XLOC_000815	3	TCONS_00001631	g825	NA	scaffold00064	+	39225	41700	1664	39225	7344	False	12	M?:0.5;scores->C:0.1,M:0.5,SP:0.0	NA,-1,NA	NA,-1,NA
XLOC_000816	1	TCONS_00001634	g826	NA	scaffold00064	+	42320	44348	1551	42320	4696	False	18	SP:2.6;scores->C:0.0,M:0.0,SP:2.6	NA,-1,NA	Cre06.g255050,1e-06,
XLOC_000817	2	TCONS_00001635	g817	NA	scaffold00064	-	137	2961	1329	137	46083	True	14	O:0.0;scores->C:0.0,M:0.0,SP:0.1	AT4G02900,7e-10,ERD (early-responsive to dehydration stress) family protein	Cre13.g574850,6e-34,ERM6__ERD4-related membrane protein__ERD4-related membrane protein
XLOC_000818	1	TCONS_00001637	g820	NA	scaffold00064	-	10802	17329	4728	10802	31715	False	11	O:0.0;scores->C:0.0,M:0.0,SP:0.0	NA,-1,NA	Cre04.g212050,9e-10,
XLOC_000819	2	TCONS_00001638	g822	NA	scaffold00064	-	24321	29880	5069	24321	19164	False	3	SP:2.7;scores->C:0.5,M:0.0,SP:2.7	NA,-1,NA	NA,-1,NA
XLOC_000820	1	TCONS_00001640	g824	NA	scaffold00064	-	34252	35766	1515	34252	13278	False	0	O:0.0;scores->C:0.2,M:0.1,SP:0.0	NA,-1,NA	NA,-1,NA
XLOC_000821	1	TCONS_00001641	g827	NA	scaffold00064	-	44763	45692	366	44763	3352	False	5	M?:0.6;scores->C:0.3,M:0.6,SP:0.0	NA,-1,NA	NA,-1,NA
XLOC_000822	2	TCONS_00001642	g828	ubiquitin-like modifier-activating enzyme 5	scaffold00064	-	46164	49026	2017	46164	18	True	31	O:0.0;scores->C:0.1,M:0.0,SP:0.0	AT1G05350,2e-76,NAD(P)-binding Rossmann-fold superfamily protein	Cre13.g582350,3e-91,
XLOC_000823	1	TCONS_00001644	g832	NA	scaffold00065	+	25703	27418	987	25703	21719	False	0	SP:1.9;scores->C:0.1,M:0.1,SP:1.9	NA,-1,NA	NA,-1,NA
XLOC_000824	1	TCONS_00001645	g833	NA	scaffold00065	+	28183	29938	834	28183	19199	False	55	C:1.8;scores->C:1.8,M:0.4,SP:0.3	NA,-1,NA	Cre06.g288850,3e-17,
XLOC_000825	2	TCONS_00001646	g836	NA	scaffold00065	+	38454	43636	3190	38454	5501	False	9	M:2.4;scores->C:1.0,M:2.4,SP:0.0	NA,-1,NA	Cre01.g047350,3e-13,
XLOC_000826	1	TCONS_00001648	g837	lipid kinase	scaffold00065	+	47783	48940	721	47783	197	True	8	NA:1.0;scores->None:1.0	NA,-1,NA	NA,-1,NA
XLOC_000827	3	TCONS_00001651	g829	histidine kinase- dna gyrase b	scaffold00065	-	196	10559	5352	196	38578	True	1	O:0.0;scores->C:0.0,M:0.1,SP:0.0	AT4G13750,9e-41,Histidine kinase-, DNA gyrase B-, and HSP90-like ATPase family protein	Cre14.g608150,4e-52,
XLOC_000828	2	TCONS_00001653	g830	abc transporter g family protein	scaffold00065	-	11395	16336	3456	11395	32801	False	0	C?:0.5;scores->C:0.5,M:0.1,SP:0.0	AT3G55090,2e-51,ABC-2 type transporter family protein	Cre01.g029900,2e-71,
XLOC_000829	2	TCONS_00001654	g831	abc transporter g family protein	scaffold00065	-	16976	24722	5165	16976	24415	False	5	SP?:1.1;scores->C:0.0,M:0.0,SP:1.1	AT3G21090,3e-47,ABC-2 type transporter family protein	Cre07.g327800,1e-47,
XLOC_000830	1	TCONS_00001656	g833	NA	scaffold00065	-	29741	30302	562	29741	18835	False	1	NA:1.0;scores->None:1.0	NA,-1,NA	NA,-1,NA
XLOC_000831	1	TCONS_00001657	g834	caleosin-domain-containing protein	scaffold00065	-	31983	34539	732	31983	14598	False	9	O:0.0;scores->C:0.2,M:0.0,SP:0.0	AT2G33380,1e-45,Caleosin-related family protein	Cre06.g287000,2e-73,
XLOC_000832	3	TCONS_00001659	g835	mitochondrial phosphate carrier protein mitochondrial-like	scaffold00065	-	34926	39097	1992	34926	10040	False	391	M:1.9;scores->C:0.4,M:1.9,SP:0.0	AT5G14040,9e-126,phosphate transporter 3;1	Cre03.g172300,3e-142,__Mitochondrial phosphate carrier protein
XLOC_000833	1	TCONS_00001661	g837	lipid kinase	scaffold00065	-	44128	48388	1647	44128	749	False	3	SP?:0.5;scores->C:0.3,M:0.0,SP:0.5	NA,-1,NA	Cre10.g448650,9e-32,
XLOC_000834	1	TCONS_00001662	XLOC_000834	NA	scaffold00066	+	16084	16664	581	16084	32310	False	0	NA:1.0;scores->None:1.0	NA,-1,NA	NA,-1,NA
XLOC_000835	1	TCONS_00001663	g841	NA	scaffold00066	+	17740	19992	1419	17740	28982	False	0	O:0.0;scores->C:0.1,M:0.1,SP:0.0	NA,-1,NA	NA,-1,NA
XLOC_000836	2	TCONS_00001664	g843	short-chain dehydrogenase reductase sdr	scaffold00066	+	25519	29339	2124	25519	19635	False	47	O:0.0;scores->C:0.1,M:0.1,SP:0.0	AT1G01800,9e-18,NAD(P)-binding Rossmann-fold superfamily protein	Cre17.g731350,3e-16,
XLOC_000837	5	TCONS_00001667	g844	NA	scaffold00066	+	29831	36028	2340	29831	12946	False	2	C:1.5;scores->C:1.5,M:0.9,SP:0.2	NA,-1,NA	Cre12.g496900,1e-44,
XLOC_000838	1	TCONS_00001671	g848	NA	scaffold00066	+	44408	45820	687	44408	3154	False	8	O:0.0;scores->C:0.0,M:0.0,SP:0.0	NA,-1,NA	Cre07.g349450,7e-10,
XLOC_000839	2	TCONS_00001672	g849	NA	scaffold00066	+	46420	48950	1922	46420	24	True	35	SP?:1.0;scores->C:0.0,M:0.1,SP:1.0	NA,-1,NA	NA,-1,NA
XLOC_000840	4	TCONS_00001674	g838,g839	digalactosyldiacylglycerol synthase chloroplastic-like	scaffold00066	-	38	5070	3247	38	43904	True	54	SP:2.5;scores->C:0.1,M:0.3,SP:2.5	AT3G11670,6e-18,UDP-Glycosyltransferase superfamily protein	Cre13.g583600,8e-28,DGD1__Galactolipid galactosyltransferase
XLOC_000841	2	TCONS_00001678	g840	transporter associated with antigen processing protein 2 isoform 1	scaffold00066	-	5591	13139	2879	5591	35835	False	5	M?:0.5;scores->C:0.0,M:0.5,SP:0.0	AT5G39040,2e-118,transporter associated with antigen processing protein 2	Cre02.g083354,2e-85,
XLOC_000842	2	TCONS_00001680	g842	quinone oxidoreductase	scaffold00066	-	20728	25507	1765	20728	23467	False	38	O:0.0;scores->C:0.1,M:0.0,SP:0.0	AT5G61510,7e-56,GroES-like zinc-binding alcohol dehydrogenase family protein	Cre16.g677950,2e-19,
XLOC_000843	1	TCONS_00001682	g845	NA	scaffold00066	-	36427	37945	927	36427	11029	False	0	O:0.0;scores->C:0.0,M:0.0,SP:0.0	NA,-1,NA	NA,-1,NA
XLOC_000844	4	TCONS_00001685	g846	NA	scaffold00066	-	38724	41133	1291	38724	7841	False	1	O:0.0;scores->C:0.3,M:0.2,SP:0.0	NA,-1,NA	Cre13.g563050,5e-08,
XLOC_000845	2	TCONS_00001687	g847	NA	scaffold00066	-	41893	44419	1505	41893	4555	False	4	O:0.0;scores->C:0.1,M:0.0,SP:0.0	NA,-1,NA	Cre13.g563050,4e-07,
XLOC_000846	2	TCONS_00001689	g851	hypothetical protein MNEG_0771	scaffold00067	+	2374	10755	5340	2374	37608	False	5	O:0.0;scores->C:0.0,M:0.0,SP:0.0	AT5G67180,7e-09,target of early activation tagged (EAT) 3	Cre08.g385350,4e-10,
XLOC_000847	3	TCONS_00001692	g853	NA	scaffold00067	+	19338	31889	3617	19338	16474	False	15	O:0.0;scores->C:0.0,M:0.1,SP:0.0	AT1G15130,1e-128,Endosomal targeting BRO1-like domain-containing protein	Cre01.g004350,0.0,
XLOC_000848	2	TCONS_00001694	g855	ubiquinone biosynthesis methyltransferase	scaffold00067	+	39015	45426	2561	39015	2937	False	15	C?:0.7;scores->C:0.7,M:0.1,SP:0.0	NA,-1,NA	Cre06.g286350,6e-129,
XLOC_000849	1	TCONS_00001696	g850	NA	scaffold00067	-	30	1223	678	30	47140	True	7	SP:1.4;scores->C:0.1,M:0.9,SP:1.4	NA,-1,NA	NA,-1,NA
XLOC_000850	1	TCONS_00001697	g852	NA	scaffold00067	-	10890	18218	6192	10890	30145	False	1	M?:0.6;scores->C:0.3,M:0.6,SP:0.2	NA,-1,NA	NA,-1,NA
XLOC_000851	3	TCONS_00001699	g854	heterogeneous nuclear ribonucleoprotein r	scaffold00067	-	31290	38420	3439	31290	9943	False	7	NA:1.0;scores->None:1.0	AT4G00830,8e-41,RNA-binding (RRM/RBD/RNP motifs) family protein	Cre03.g169150,1e-45,
XLOC_000852	1	TCONS_00001701	g856	NA	scaffold00067	-	47958	48308	351	47958	55	True	0	M?:0.8;scores->C:0.8,M:0.8,SP:0.0	NA,-1,NA	NA,-1,NA
XLOC_000853	2	TCONS_00001702	g857	nadp-malate dehydrogenase	scaffold00068	+	1	3038	1804	1	47128	True	210	O:0.0;scores->C:0.0,M:0.0,SP:0.0	AT5G58330,2e-136,lactate/malate dehydrogenase family protein	Cre09.g410700,7e-166,MDH5__NADP-dependent malate dehydrogenase, chloroplastic
XLOC_000854	2	TCONS_00001704	g858	thioredoxin-like chloroplastic	scaffold00068	+	4546	6647	1498	4546	43519	False	67	O:0.0;scores->C:0.0,M:0.0,SP:0.0	AT4G26160,2e-35,atypical CYS HIS rich thioredoxin 1	Cre03.g157800,2e-44,__Thioredoxin-like protein
XLOC_000855	3	TCONS_00001707	g865	NA	scaffold00068	+	46110	49589	2338	46110	577	False	17	O:0.0;scores->C:0.0,M:0.3,SP:0.0	AT3G09890,4e-08,Ankyrin repeat family protein	Cre06.g283300,1e-15,
XLOC_000856	4	TCONS_00001711	g859,g860	spx domain-containing protein 2	scaffold00068	-	7607	15704	2931	7607	34462	False	32	O:0.0;scores->C:0.0,M:0.0,SP:0.0	AT5G20150,1e-11,SPX domain gene 1	Cre02.g111650,2e-19,CGL8__Predicted protein with SPX domain
XLOC_000857	2	TCONS_00001713	g861	NA	scaffold00068	-	15845	22722	5307	15845	27444	False	1	M:1.2;scores->C:1.1,M:1.2,SP:1.1	AT1G15240,1e-14,Phox-associated domain;Phox-like;Sorting nexin, C-terminal	Cre02.g088450,1e-10,__Conserved expressed protein
XLOC_000858	1	TCONS_00001715	g862	NA	scaffold00068	-	24356	25507	381	24356	24659	False	29	O:0.0;scores->C:0.0,M:0.3,SP:0.0	NA,-1,NA	Cre09.g405600,4e-21,__Intra-Golgi Qc-SNARE protein, Gs15/Sft1 family (Qc.II)
XLOC_000859	3	TCONS_00001716	g863	NA	scaffold00068	-	26217	39078	9086	26217	11088	False	5	SP?:0.8;scores->C:0.3,M:0.5,SP:0.8	AT1G55860,1e-46,ubiquitin-protein ligase 1	Cre10.g433900,0.0,
XLOC_000860	2	TCONS_00001719	g864	histone acetyltransferase	scaffold00068	-	39370	44377	1827	39370	5789	False	21	O:0.0;scores->C:0.4,M:0.0,SP:0.0	AT5G09740,2e-138,histone acetyltransferase of the MYST family 2	Cre03.g143907,4e-166,
XLOC_000861	2	TCONS_00001721	g868	NA	scaffold00069	+	20394	23009	2349	20394	25084	False	1	O:0.0;scores->C:0.0,M:0.0,SP:0.0	NA,-1,NA	NA,-1,NA
XLOC_000862	3	TCONS_00001723	g870	NA	scaffold00069	+	30099	36996	3618	30099	11097	False	25	M?:1.0;scores->C:0.0,M:1.0,SP:0.8	NA,-1,NA	NA,-1,NA
XLOC_000863	1	TCONS_00001726	g872	intramembrane metalloprotease	scaffold00069	+	40341	43415	1449	40341	4678	False	17	C?:1.3;scores->C:1.3,M:0.6,SP:0.0	AT1G05140,6e-63,Peptidase M50 family protein	Cre03.g144164,2e-84,RSE2__Intramembrane metalloprotease
XLOC_000864	3	TCONS_00001727	g873	NA	scaffold00069	+	44286	46331	773	44286	1762	False	235	O:0.0;scores->C:0.3,M:0.0,SP:0.0	NA,-1,NA	NA,-1,NA
XLOC_000865	1	TCONS_00001730	g874	NA	scaffold00069	+	46642	47961	513	46642	132	True	9	O:0.0;scores->C:0.0,M:0.0,SP:0.0	AT1G15730,1e-30,Cobalamin biosynthesis CobW-like protein	Cre05.g234652,4e-39,
XLOC_000866	1	TCONS_00001731	g866	NA	scaffold00069	-	1	16834	9002	1	31259	True	0	O:0.0;scores->C:0.1,M:0.0,SP:0.0	NA,-1,NA	Cre09.g404500,2e-17,SFI1__Spindle pole body protein
XLOC_000867	1	TCONS_00001732	g867	NA	scaffold00069	-	17544	20409	2388	17544	27684	False	0	O:0.0;scores->C:0.0,M:0.0,SP:0.0	NA,-1,NA	NA,-1,NA
XLOC_000868	3	TCONS_00001734	g869	putative lipoprotein	scaffold00069	-	22980	29283	3840	22980	18810	False	1	C?:1.1;scores->C:1.1,M:0.0,SP:0.1	NA,-1,NA	NA,-1,NA
XLOC_000869	2	TCONS_00001736	g871	NA	scaffold00069	-	36662	38576	1544	36662	9517	False	0	O:0.0;scores->C:0.2,M:0.0,SP:0.0	NA,-1,NA	NA,-1,NA
XLOC_000870	1	TCONS_00001738	g875	NA	scaffold00070	+	70	1083	346	70	48827	True	17	NA:1.0;scores->None:1.0	NA,-1,NA	Cre17.g724600,4e-07,PAO2__Pheophorbide a oxygenase, Rieske iron-sulfur cluster protein__Pheophorbide a oxygenase, Rieske iron-sulfur cluster protein
XLOC_000871	2	TCONS_00001739	g877	chloroplast stem-loop binding protein of 41 kda chloroplastic	scaffold00070	+	3904	10647	2097	3904	39263	False	34	C:3.4;scores->C:3.4,M:0.2,SP:0.0	AT1G09340,4e-126,chloroplast RNA binding	Cre10.g435800,1e-137,__NAD-dependent epimerase/dehydratase
XLOC_000872	1	TCONS_00001741	g878	NA	scaffold00070	+	11265	13514	1041	11265	36396	False	5	SP:2.4;scores->C:0.2,M:0.1,SP:2.4	NA,-1,NA	Cre10.g434650,7e-18,CTR3__Copper transport accessory protein
XLOC_000873	1	TCONS_00001742	g880	protein p80	scaffold00070	+	15381	17334	813	15381	32576	False	0	O:0.0;scores->C:0.0,M:0.0,SP:0.0	NA,-1,NA	Cre10.g434650,3e-22,CTR3__Copper transport accessory protein
XLOC_000874	2	TCONS_00001743	g881	protein p80	scaffold00070	+	17949	22542	2967	17949	27368	False	20	SP:1.5;scores->C:0.0,M:0.5,SP:1.5	NA,-1,NA	Cre10.g434350,2e-21,CTR2__CTR type copper ion transporter
XLOC_000875	4	TCONS_00001748	g884	NA	scaffold00070	+	30490	33890	1163	30490	16020	False	9	O:0.0;scores->C:0.0,M:0.0,SP:0.0	AT3G12170,1e-14,Chaperone DnaJ-domain superfamily protein	Cre09.g389550,2e-12,DNJ13__DnaJ-like protein
XLOC_000876	1	TCONS_00001749	g886	brefeldin a-inhibited guanine nucleotide-exchange protein 2	scaffold00070	+	43032	49910	2742	43032	0	True	4	M?:1.0;scores->C:0.2,M:1.0,SP:0.1	AT3G60860,7e-69,SEC7-like guanine nucleotide exchange family protein	Cre09.g390319,1e-79,
XLOC_000877	1	TCONS_00001750	g876	NA	scaffold00070	-	1450	3024	1314	1450	46886	False	6	SP?:0.2;scores->C:0.0,M:0.1,SP:0.2	NA,-1,NA	NA,-1,NA
XLOC_000878	2	TCONS_00001751	g879	photosystem i subunit o	scaffold00070	-	13817	15477	902	13817	34433	False	120	C:3.6;scores->C:3.6,M:0.1,SP:0.0	AT1G08380,4e-24,photosystem I subunit O	Cre07.g334550,6e-36,PSAO__Photosystem I subunit O
XLOC_000879	1	TCONS_00001753	g882	peptidase m38	scaffold00070	-	22699	26676	1416	22699	23234	False	7	C?:1.3;scores->C:1.3,M:0.0,SP:0.1	NA,-1,NA	Cre02.g147700,6e-131,
XLOC_000880	1	TCONS_00001754	g883	hypothetical protein MNEG_0802	scaffold00070	-	27182	30011	2085	27182	19899	False	4	O:0.0;scores->C:0.0,M:0.0,SP:0.0	NA,-1,NA	NA,-1,NA
XLOC_000881	1	TCONS_00001755	g885	sodium-coupled neutral amino acid transporter 10 isoform x1	scaffold00070	-	34017	41160	4437	34017	8750	False	4	O:0.0;scores->C:0.2,M:0.0,SP:0.0	AT5G38820,1e-12,Transmembrane amino acid transporter family protein	Cre02.g115300,7e-91,AOT6__Amino acid transporter
XLOC_000882	2	TCONS_00001756	g887	protein transport protein sec24	scaffold00071	+	1286	7107	2983	1286	40135	False	19	O:0.0;scores->C:0.0,M:0.0,SP:0.0	AT2G27460,2e-44,sec23/sec24 transport family protein	NA,-1,NA
XLOC_000883	2	TCONS_00001758	g888	mitochondrial carnitine acylcarnitine carrier-like protein	scaffold00071	+	7794	11764	2028	7794	35478	False	23	O:0.0;scores->C:0.3,M:0.2,SP:0.1	AT5G46800,5e-68,Mitochondrial substrate carrier family protein	Cre06.g295400,1e-31,__Mitochondrial substrate carrier protein
XLOC_000884	8	TCONS_00001763	g892,g893	hypothetical protein MNEG_5898	scaffold00071	+	20515	23231	1834	20515	24011	False	1	O:0.0;scores->C:0.0,M:0.1,SP:0.0	NA,-1,NA	Cre16.g659800,2e-09,
XLOC_000885	2	TCONS_00001768	g894	kinase-like partial	scaffold00071	+	23712	29121	3068	23712	18121	False	12	C?:1.0;scores->C:1.0,M:0.3,SP:0.0	AT3G44850,2e-58,Protein kinase superfamily protein	Cre06.g278254,4e-69,
XLOC_000886	1	TCONS_00001770	g897	NA	scaffold00071	+	42808	46617	3810	42808	625	False	2	M?:0.9;scores->C:0.0,M:0.9,SP:0.1	NA,-1,NA	NA,-1,NA
XLOC_000887	4	TCONS_00001772	g889,g890	beta-carotene ketolase	scaffold00071	-	13131	19689	2754	13131	27553	False	28	C:1.8;scores->C:1.8,M:0.6,SP:0.1	NA,-1,NA	Cre04.g215000,1e-76,BKT1__Beta-carotene ketolase
XLOC_000888	1	TCONS_00001775	g891	NA	scaffold00071	-	19893	20459	351	19893	26783	False	0	M:1.6;scores->C:0.2,M:1.6,SP:0.0	NA,-1,NA	NA,-1,NA
XLOC_000889	3	TCONS_00001777	g895	biotin carboxylase chloroplastic	scaffold00071	-	30187	37624	3456	30187	9618	False	219	C:2.3;scores->C:2.3,M:2.0,SP:0.0	AT5G35360,0.0,acetyl Co-enzyme a carboxylase biotin carboxylase subunit	Cre08.g359350,0.0,
XLOC_000890	2	TCONS_00001779	g896	NA	scaffold00071	-	38325	41794	3132	38325	5448	False	0	O:0.0;scores->C:0.4,M:0.3,SP:0.1	NA,-1,NA	NA,-1,NA
XLOC_000891	1	TCONS_00001781	g900	aldo-keto reductase family 4 member c9-like	scaffold00072	+	11506	14945	1071	11506	32410	False	64	O:0.0;scores->C:0.0,M:0.2,SP:0.0	AT3G53880,9e-71,NAD(P)-linked oxidoreductase superfamily protein	Cre09.g394658,6e-105,LCI28__Low-CO2-induced aldose reductase
XLOC_000892	2	TCONS_00001782	g902	60s ribosomal protein l6	scaffold00072	+	18098	20643	1409	18098	26712	False	518	O:0.0;scores->C:0.0,M:0.0,SP:0.0	AT1G74050,4e-50,Ribosomal protein L6 family protein	Cre01.g011000,6e-69,RPL6__Ribosomal protein L6, component of cytosolic 80S ribosome and 60S large subunit
XLOC_000893	2	TCONS_00001784	g903	NA	scaffold00072	+	21100	23951	1900	21100	23404	False	5	SP:2.0;scores->C:0.4,M:0.2,SP:2.0	NA,-1,NA	NA,-1,NA
XLOC_000894	6	TCONS_00001788	g905	NA	scaffold00072	+	27678	30506	1469	27678	16849	False	9	O:0.0;scores->C:0.0,M:0.3,SP:0.0	NA,-1,NA	NA,-1,NA
XLOC_000895	1	TCONS_00001792	g907	leishmanolysin-like peptidase	scaffold00072	+	41269	47355	2433	41269	0	True	9	SP:1.5;scores->C:0.2,M:1.0,SP:1.5	AT5G42620,4e-31,metalloendopeptidases;zinc ion binding	Cre01.g001400,4e-106,ZMP1__Zinc-metallopeptidase-like protein
XLOC_000896	2	TCONS_00001794	g898	abc transporter g family protein	scaffold00072	-	219	5632	2283	219	41723	True	1	SP:2.3;scores->C:0.1,M:0.1,SP:2.3	AT1G53270,9e-35,ABC-2 type transporter family protein	Cre03.g162333,3e-59,
XLOC_000897	2	TCONS_00001795	g899	o-methyltransferase	scaffold00072	-	5825	10779	2183	5825	36576	False	9	SP:3.5;scores->C:0.0,M:0.0,SP:3.5	AT5G53810,5e-09,O-methyltransferase family protein	Cre08.g365800,9e-12,
XLOC_000898	1	TCONS_00001797	g901	50s ribosomal protein chloroplastic	scaffold00072	-	16120	17981	723	16120	29374	False	37	C:1.6;scores->C:1.6,M:0.4,SP:0.0	AT3G25920,1e-25,ribosomal protein L15	Cre14.g612450,3e-36,PRPL15__Plastid ribosomal protein L15
XLOC_000899	1	TCONS_00001798	g904	50s ribosomal protein l11	scaffold00072	-	24264	25689	510	24264	21666	False	78	C:2.3;scores->C:2.3,M:0.2,SP:0.0	AT1G32990,1e-47,plastid ribosomal protein l11	Cre10.g423650,3e-62,PRPL11__Plastid ribosomal protein L11
XLOC_000900	2	TCONS_00001800	g906	NA	scaffold00072	-	31124	40478	6924	31124	6877	False	0	M:1.7;scores->C:0.1,M:1.7,SP:0.0	AT4G23050,3e-10,PAS domain-containing protein tyrosine kinase family protein	Cre16.g683650,1e-11,
XLOC_000901	1	TCONS_00001801	g909	rna-binding domain-containing protein	scaffold00073	+	4066	6451	1305	4066	40117	False	8	O:0.0;scores->C:0.0,M:0.0,SP:0.0	AT3G55340,4e-24,phragmoplastin interacting protein 1	Cre10.g466450,4e-54,
XLOC_000902	1	TCONS_00001802	g913	NA	scaffold00073	+	19635	21742	888	19635	24826	False	31	O:0.0;scores->C:0.1,M:0.3,SP:0.0	AT5G43280,8e-53,delta(3,5),delta(2,4)-dienoyl-CoA isomerase 1	Cre10.g463150,1e-48,
XLOC_000903	3	TCONS_00001804	g914	NA	scaffold00073	+	22538	33228	6453	22538	13340	False	23	O:0.0;scores->C:0.1,M:0.3,SP:0.1	AT4G20140,4e-35,Leucine-rich repeat transmembrane protein kinase	Cre07.g318551,8e-54,
XLOC_000904	2	TCONS_00001807	g915	NA	scaffold00073	+	33435	37243	1664	33435	9325	False	22	O:0.0;scores->C:0.4,M:0.3,SP:0.0	NA,-1,NA	NA,-1,NA
XLOC_000905	4	TCONS_00001808	g916	serine threonine-protein kinase ctr1	scaffold00073	+	37447	46281	6821	37447	287	True	8	O:0.0;scores->C:0.1,M:0.3,SP:0.0	AT1G73660,1e-37,protein tyrosine kinase family protein	Cre13.g576600,6e-94,
XLOC_000906	1	TCONS_00001812	g908	protein strawberry notch	scaffold00073	-	21	3768	1421	21	42800	True	4	M:3.5;scores->C:0.1,M:3.5,SP:0.2	AT1G79350,1e-34,RING/FYVE/PHD zinc finger superfamily protein	Cre01.g053250,1e-100,
XLOC_000907	1	TCONS_00001813	g910	NA	scaffold00073	-	6766	7071	306	6766	39497	False	0	O:0.0;scores->C:0.0,M:0.1,SP:0.1	NA,-1,NA	NA,-1,NA
XLOC_000908	3	TCONS_00001815	g911	NA	scaffold00073	-	7819	11853	2740	7819	34715	False	113	C:1.8;scores->C:1.8,M:0.9,SP:0.0	AT5G40670,2e-25,PQ-loop repeat family protein / transmembrane family protein	NA,-1,NA
XLOC_000909	3	TCONS_00001818	g912	5 -nucleotidase domain-containing protein 4 isoform x1	scaffold00073	-	12214	19626	3409	12214	26942	False	18	C?:1.5;scores->C:1.5,M:0.5,SP:0.0	AT5G48960,6e-121,HAD-superfamily hydrolase, subfamily IG, 5'-nucleotidase	Cre13.g573150,0.0,
XLOC_000910	2	TCONS_00001821	g917	NA	scaffold00074	+	1	1872	1872	1	45013	True	3	NA:1.0;scores->None:1.0	NA,-1,NA	NA,-1,NA
XLOC_000911	1	TCONS_00001822	g918	ap2-like ethylene-responsive transcription factor	scaffold00074	+	2434	7974	2976	2434	38911	False	0	O:0.0;scores->C:0.0,M:0.0,SP:0.0	AT4G36920,2e-18,Integrase-type DNA-binding superfamily protein	Cre16.g667900,9e-13,
XLOC_000912	1	TCONS_00001823	g919	NA	scaffold00074	+	12832	13377	546	12832	33508	False	1	NA:1.0;scores->None:1.0	NA,-1,NA	NA,-1,NA
XLOC_000913	1	TCONS_00001824	g921	NA	scaffold00074	+	17478	20948	1506	17478	25937	False	22	SP:2.6;scores->C:0.4,M:0.0,SP:2.6	NA,-1,NA	Cre02.g078000,7e-55,
XLOC_000914	3	TCONS_00001826	g923	dual-specificity tyrosine- -phosphorylation regulated kinase	scaffold00074	+	25592	32431	3625	25592	14454	False	4	O:0.0;scores->C:0.2,M:0.1,SP:0.0	AT5G35980,1e-62,yeast YAK1-related gene 1	Cre02.g146500,5e-141,__Dual-specificity tyrosine regulated protein kinase
XLOC_000915	2	TCONS_00001829	g924	zinc finger ccch domain-containing protein 2-like	scaffold00074	+	33077	36805	2852	33077	10080	False	0	O:0.0;scores->C:0.0,M:0.0,SP:0.0	AT1G03790,7e-34,Zinc finger C-x8-C-x5-C-x3-H type family protein	Cre13.g566200,3e-34,
XLOC_000916	3	TCONS_00001830	g926	glycosyl transferase	scaffold00074	+	41719	45492	2183	41719	1393	False	2	M?:0.9;scores->C:0.2,M:0.9,SP:0.0	AT2G23260,1e-15,UDP-glucosyl transferase 84B1	Cre07.g322884,2e-16,
XLOC_000917	4	TCONS_00001833	g927	-related protein kinase 2	scaffold00074	+	45721	46885	581	45721	0	True	1	O:0.0;scores->C:0.3,M:0.1,SP:0.0	AT1G07650,2e-08,Leucine-rich repeat transmembrane protein kinase	Cre12.g560350,2e-23,CNK2__NimA-related protein kinase__NimA-related protein kinase
XLOC_000918	2	TCONS_00001837	g919	NA	scaffold00074	-	9058	13115	3687	9058	33770	False	1	O:0.0;scores->C:0.0,M:0.1,SP:0.0	NA,-1,NA	NA,-1,NA
XLOC_000919	3	TCONS_00001840	g920	NA	scaffold00074	-	13466	17173	2461	13466	29712	False	35	SP:3.0;scores->C:0.0,M:0.1,SP:3.0	NA,-1,NA	Cre02.g078000,4e-23,
XLOC_000920	1	TCONS_00001842	g922	glutamine amidotransferase	scaffold00074	-	22229	24997	747	22229	21888	False	67	O:0.0;scores->C:0.0,M:0.0,SP:0.0	NA,-1,NA	Cre01.g004950,8e-66,
XLOC_000921	1	TCONS_00001843	g925	zinc finger ccch domain-containing protein 20-like	scaffold00074	-	37866	40318	1506	37866	6567	False	0	O:0.0;scores->C:0.0,M:0.0,SP:0.0	AT1G03790,3e-31,Zinc finger C-x8-C-x5-C-x3-H type family protein	Cre13.g566200,2e-31,
XLOC_000922	1	TCONS_00001844	g931	atp-dependent helicase sth1 snf2	scaffold00075	+	15092	16938	1650	15092	29652	False	0	C:2.9;scores->C:2.9,M:0.0,SP:0.0	NA,-1,NA	NA,-1,NA
XLOC_000923	1	TCONS_00001845	g932	NA	scaffold00075	+	17969	18546	447	17969	28044	False	0	O:0.0;scores->C:0.1,M:0.2,SP:0.0	NA,-1,NA	NA,-1,NA
XLOC_000924	1	TCONS_00001846	g933	NA	scaffold00075	+	19873	21036	1164	19873	25554	False	0	C?:1.1;scores->C:1.1,M:0.1,SP:0.0	NA,-1,NA	NA,-1,NA
XLOC_000925	1	TCONS_00001847	g935	NA	scaffold00075	+	23867	25109	738	23867	21481	False	1	NA:1.0;scores->None:1.0	NA,-1,NA	NA,-1,NA
XLOC_000926	1	TCONS_00001848	g940	NA	scaffold00075	+	43353	46590	1023	43353	0	True	27	O:0.0;scores->C:0.0,M:0.0,SP:0.0	AT2G03430,6e-18,Ankyrin repeat family protein	Cre01.g001650,2e-28,
XLOC_000927	1	TCONS_00001849	g928	NA	scaffold00075	-	64	5506	1503	64	41084	True	5	O:0.0;scores->C:0.0,M:0.0,SP:0.0	AT4G01400,9e-46,FUNCTIONS IN: molecular_function unknown; INVOLVED IN: biological_process unknown; LOCATED IN: cellular_component unknown; EXPRESSED IN: 23 plant structures; EXPRESSED DURING: 15 growth stages; CONTAINS InterPro DOMAIN/s: Pentatricopeptide repeat (InterPro:IPR002885); BEST Arabidopsis thaliana protein match is: Pentatricopeptide repeat (PPR) superfamily protein (TAIR:AT5G46100.1);…	Cre06.g287250,4e-69,COG4__Component of oligomeric golgi complex
XLOC_000928	1	TCONS_00001850	g929	NA	scaffold00075	-	6717	10241	3348	6717	36349	False	5	O:0.0;scores->C:0.0,M:0.2,SP:0.0	NA,-1,NA	NA,-1,NA
XLOC_000929	3	TCONS_00001852	g930	acetyltransferase nsi	scaffold00075	-	10616	14803	1929	10616	31787	False	24	C?:1.2;scores->C:1.2,M:0.4,SP:0.0	AT1G26220,5e-30,Acyl-CoA N-acyltransferases (NAT) superfamily protein	Cre01.g002250,9e-63,
XLOC_000930	1	TCONS_00001854	XLOC_000930	NA	scaffold00075	-	16942	17548	607	16942	29042	False	0	NA:1.0;scores->None:1.0	NA,-1,NA	NA,-1,NA
XLOC_000931	3	TCONS_00001855	g934,g935	hydroxyacyl-thioester dehydratase type mitochondrial	scaffold00075	-	20949	26067	3894	20949	20523	False	2	O:0.0;scores->C:0.2,M:0.3,SP:0.0	AT5G60335,9e-09,Thioesterase superfamily protein	Cre12.g560100,3e-12,
XLOC_000932	1	TCONS_00001858	g936	atp-dependent helicase sth1 snf2	scaffold00075	-	26467	27720	1053	26467	18870	False	0	M:1.7;scores->C:0.4,M:1.7,SP:0.0	NA,-1,NA	NA,-1,NA
XLOC_000933	1	TCONS_00001859	g937	atp-dependent helicase sth1 snf2	scaffold00075	-	29067	38721	4470	29067	7869	False	1	O:0.0;scores->C:0.1,M:0.2,SP:0.0	AT2G28290,3e-138,P-loop containing nucleoside triphosphate hydrolases superfamily protein	Cre03.g162701,1e-163,
XLOC_000934	3	TCONS_00001860	g938,g939	NA	scaffold00075	-	39173	43222	3346	39173	3368	False	9	C:2.7;scores->C:2.7,M:0.4,SP:0.1	NA,-1,NA	NA,-1,NA
XLOC_000935	1	TCONS_00001863	XLOC_000935	NA	scaffold00076	+	1	417	417	1	45943	True	14	NA:1.0;scores->None:1.0	NA,-1,NA	NA,-1,NA
XLOC_000936	2	TCONS_00001864	g942	NA	scaffold00076	+	7049	8137	961	7049	38223	False	20	O:0.0;scores->C:0.1,M:0.0,SP:0.0	NA,-1,NA	NA,-1,NA
XLOC_000937	2	TCONS_00001866	g944	ion channel	scaffold00076	+	10576	21914	4785	10576	24446	False	7	M?:0.7;scores->C:0.3,M:0.7,SP:0.0	AT5G49960,6e-23,unknown protein; CONTAINS InterPro DOMAIN/s: Protein of unknown function DUF1012 (InterPro:IPR010420); BEST Arabidopsis thaliana protein match is: Protein of unknown function (DUF1012) (TAIR:AT5G02940.1); Has 1807 Blast hits to 1807 proteins in 277 species: Archae - 0; Bacteria - 0; Metazoa - 736; Fungi - 347; Plants - 385; Viruses - 0; Other Eukaryotes - 339 (source: NCBI BLink).	Cre09.g390208,5e-80,
XLOC_000938	2	TCONS_00001868	g945	NA	scaffold00076	+	22350	27401	3081	22350	18959	False	1	O:0.0;scores->C:0.3,M:0.3,SP:0.0	NA,-1,NA	Cre17.g747897,2e-12,
XLOC_000939	1	TCONS_00001870	g946	NA	scaffold00076	+	28267	30441	1722	28267	15919	False	24	O:0.0;scores->C:0.1,M:0.4,SP:0.1	NA,-1,NA	NA,-1,NA
XLOC_000940	3	TCONS_00001871	g948,g949	o-phosphoseryl-trna selenium transferase	scaffold00076	+	33036	38799	3721	33036	7561	False	8	M:1.4;scores->C:0.9,M:1.4,SP:0.1	NA,-1,NA	Cre12.g547750,2e-71,SCS1__Selenocysteine synthase
XLOC_000941	1	TCONS_00001874	g941	atpase aaa	scaffold00076	-	647	5765	3855	647	40595	False	0	O:0.0;scores->C:0.1,M:0.1,SP:0.1	AT1G73170,8e-55,P-loop containing nucleoside triphosphate hydrolases superfamily protein	Cre06.g300450,1e-66,
XLOC_000942	2	TCONS_00001875	g943	NA	scaffold00076	-	8288	10765	1910	8288	35595	False	225	SP:1.3;scores->C:0.2,M:1.0,SP:1.3	NA,-1,NA	NA,-1,NA
XLOC_000943	1	TCONS_00001877	g947	NA	scaffold00076	-	31522	33119	618	31522	13241	False	15	M?:0.5;scores->C:0.0,M:0.5,SP:0.0	NA,-1,NA	NA,-1,NA
XLOC_000944	2	TCONS_00001878	g950	tpr and ankyrin repeat-containing protein 1-like	scaffold00076	-	38348	46360	4773	38348	0	True	5	NA:1.0;scores->None:1.0	NA,-1,NA	Cre13.g606750,6e-37,
XLOC_000945	3	TCONS_00001880	g955	3-hydroxybutyryl- dehydrogenase	scaffold00077	+	36706	43260	4018	36706	3410	False	4	M?:0.6;scores->C:0.1,M:0.6,SP:0.4	NA,-1,NA	NA,-1,NA
XLOC_000946	2	TCONS_00001883	g956	hypothetical protein MNEG_0864, partial	scaffold00077	+	43915	46587	909	43915	83	True	2	M:1.8;scores->C:0.7,M:1.8,SP:0.0	NA,-1,NA	NA,-1,NA
XLOC_000947	2	TCONS_00001886	g951	calcium-activated potassium channel protein	scaffold00077	-	1	8542	3018	1	38128	True	2	O:0.0;scores->C:0.0,M:0.0,SP:0.0	NA,-1,NA	Cre02.g146300,5e-37,
XLOC_000948	8	TCONS_00001890	g952	hypothetical protein MNEG_0859	scaffold00077	-	8666	15873	3925	8666	30797	False	2	SP?:0.2;scores->C:0.0,M:0.1,SP:0.2	NA,-1,NA	NA,-1,NA
XLOC_000949	1	TCONS_00001895	g953	calcium-activated potassium channel protein	scaffold00077	-	17317	29743	5007	17317	16927	False	0	O:0.0;scores->C:0.0,M:0.0,SP:0.1	NA,-1,NA	Cre02.g146300,5e-40,
XLOC_000950	1	TCONS_00001896	g954	metal tolerance protein c4	scaffold00077	-	32065	36305	1749	32065	10365	False	18	C?:1.5;scores->C:1.5,M:0.1,SP:0.7	AT1G51610,3e-60,Cation efflux family protein	Cre06.g289150,6e-77,MTP5__Cation efflux transporter, membrane protein
XLOC_000951	1	TCONS_00001897	XLOC_000951	NA	scaffold00078	+	3989	5394	592	3989	39610	False	1	NA:1.0;scores->None:1.0	NA,-1,NA	NA,-1,NA
XLOC_000952	1	TCONS_00001898	g958	NA	scaffold00078	+	8374	10406	1533	8374	34598	False	0	C?:0.9;scores->C:0.9,M:0.2,SP:0.0	NA,-1,NA	NA,-1,NA
XLOC_000953	8	TCONS_00001904	g959	NA	scaffold00078	+	10920	14147	1955	10920	30857	False	14	O:0.0;scores->C:0.1,M:0.0,SP:0.0	AT1G61780,1e-12,postsynaptic protein-related	Cre16.g689376,3e-12,
XLOC_000954	2	TCONS_00001907	g960	set1 ash2 histone methyltransferase complex subunit ash2	scaffold00078	+	14222	16883	1569	14222	28121	False	109	C?:0.5;scores->C:0.5,M:0.3,SP:0.0	AT1G51450,3e-51,TRAUCO	Cre16.g670250,4e-74,
XLOC_000955	1	TCONS_00001909	g961	oxygen evolving enhancer 2 of photosystem ii	scaffold00078	+	18039	19925	756	18039	25079	False	114	C:2.6;scores->C:2.6,M:0.1,SP:0.0	AT1G06680,5e-54,photosystem II subunit P-1	Cre12.g550850,5e-71,PSBP1__Oxygen-evolving enhancer protein 2 of photosystem II
XLOC_000956	1	TCONS_00001910	g962	glycine cleavage system protein t	scaffold00078	+	20651	24377	1488	20651	20627	False	10	C:3.6;scores->C:3.6,M:0.1,SP:0.0	AT1G60990,5e-76,Glycine cleavage T-protein family	Cre12.g552850,1e-96,CGL77__Predicted protein
XLOC_000957	1	TCONS_00001911	g964	NA	scaffold00078	+	27680	28521	291	27680	16483	False	0	M?:0.4;scores->C:0.2,M:0.4,SP:0.4	NA,-1,NA	NA,-1,NA
XLOC_000958	1	TCONS_00001912	XLOC_000958	NA	scaffold00078	+	37105	37505	401	37105	7499	False	0	NA:1.0;scores->None:1.0	NA,-1,NA	NA,-1,NA
XLOC_000959	1	TCONS_00001913	g967	NA	scaffold00078	+	38604	40538	1935	38604	4466	False	1	C:1.5;scores->C:1.5,M:0.6,SP:0.0	NA,-1,NA	NA,-1,NA
XLOC_000960	1	TCONS_00001914	g969	calcium-dependent protein kinase	scaffold00078	+	43894	45004	556	43894	0	True	25	C:3.5;scores->C:3.5,M:2.2,SP:0.1	AT2G38910,1e-10,calcium-dependent protein kinase 20	Cre08.g382800,9e-46,
XLOC_000961	2	TCONS_00001915	g957	NA	scaffold00078	-	36	2440	1032	36	42564	True	6	O:0.0;scores->C:0.0,M:0.4,SP:0.0	NA,-1,NA	Cre16.g668400,3e-31,
XLOC_000962	1	TCONS_00001917	XLOC_000962	NA	scaffold00078	-	3040	3268	229	3040	41736	False	6	NA:1.0;scores->None:1.0	NA,-1,NA	NA,-1,NA
XLOC_000963	1	TCONS_00001918	g963	NA	scaffold00078	-	24847	26980	1791	24847	18024	False	0	SP?:1.0;scores->C:0.0,M:0.5,SP:1.0	NA,-1,NA	NA,-1,NA
XLOC_000964	1	TCONS_00001919	g965	NA	scaffold00078	-	28959	31138	1827	28959	13866	False	2	SP?:0.5;scores->C:0.2,M:0.2,SP:0.5	NA,-1,NA	NA,-1,NA
XLOC_000965	1	TCONS_00001920	g966	NA	scaffold00078	-	33565	35657	1773	33565	9347	False	0	M?:0.8;scores->C:0.5,M:0.8,SP:0.1	NA,-1,NA	NA,-1,NA
XLOC_000966	2	TCONS_00001921	g968	NA	scaffold00078	-	40673	42757	1476	40673	2247	False	7	O:0.0;scores->C:0.1,M:0.3,SP:0.0	NA,-1,NA	NA,-1,NA
XLOC_000967	1	TCONS_00001923	g972	hydroxyneurosporene methyltransferase	scaffold00079	+	13831	16761	1395	13831	30108	False	0	SP:1.8;scores->C:0.0,M:0.1,SP:1.8	AT1G51990,1e-11,O-methyltransferase family protein	Cre08.g365800,2e-14,
XLOC_000968	2	TCONS_00001925	g973	NA	scaffold00079	+	17489	20589	1851	17489	26280	False	1	M:1.7;scores->C:0.0,M:1.7,SP:0.0	NA,-1,NA	Cre15.g634800,8e-16,__RAP-domain containing protein
XLOC_000969	2	TCONS_00001926	g976	NA	scaffold00079	+	33987	39666	5013	33987	7203	False	0	O:0.0;scores->C:0.2,M:0.2,SP:0.0	NA,-1,NA	NA,-1,NA
XLOC_000970	1	TCONS_00001928	g970	NA	scaffold00079	-	1	1648	835	1	45221	True	0	M?:0.5;scores->C:0.1,M:0.5,SP:0.0	NA,-1,NA	Cre12.g531400,3e-12,NPH4__Nephrocystin-4-like protein
XLOC_000971	4	TCONS_00001930	g971	serine threonine-protein kinase pats1	scaffold00079	-	2932	12119	4556	2932	34750	False	8	O:0.0;scores->C:0.0,M:0.0,SP:0.0	AT3G46920,2e-20,Protein kinase superfamily protein with octicosapeptide/Phox/Bem1p domain	Cre16.g664850,1e-75,
XLOC_000972	4	TCONS_00001934	g974	serine threonine-protein	scaffold00079	-	20549	32712	4423	20549	14157	False	31	O:0.0;scores->C:0.2,M:0.0,SP:0.0	AT1G62400,2e-22,Protein kinase superfamily protein	Cre13.g574300,2e-112,
XLOC_000973	1	TCONS_00001937	g975	NA	scaffold00079	-	32848	33918	543	32848	12951	False	0	SP?:0.4;scores->C:0.3,M:0.0,SP:0.4	NA,-1,NA	NA,-1,NA
XLOC_000974	2	TCONS_00001938	g977	NA	scaffold00079	-	39743	42504	2638	39743	4365	False	0	M?:0.6;scores->C:0.3,M:0.6,SP:0.0	NA,-1,NA	Cre15.g634800,2e-21,__RAP-domain containing protein
XLOC_000975	3	TCONS_00001941	g978	NA	scaffold00079	-	43385	46694	2965	43385	175	True	2	SP?:0.3;scores->C:0.0,M:0.1,SP:0.3	NA,-1,NA	Cre10.g459350,7e-18,
XLOC_000976	1	TCONS_00001943	g980	NA	scaffold00080	+	15447	18290	2349	15447	27995	False	7	M?:1.1;scores->C:0.1,M:1.1,SP:0.0	NA,-1,NA	NA,-1,NA
XLOC_000977	5	TCONS_00001946	g981	3-methylcrotonyl- carboxylase	scaffold00080	+	19664	30097	3942	19664	16188	False	7	SP?:0.2;scores->C:0.0,M:0.0,SP:0.2	AT1G03090,8e-119,methylcrotonyl-CoA carboxylase alpha chain, mitochondrial / 3-methylcrotonyl-CoA carboxylase 1 (MCCA)	Cre06.g278098,1e-163,MCC1__Methylcrotonoyl-CoA carboxylase alpha subunit
XLOC_000978	3	TCONS_00001951	g985	NA	scaffold00080	+	40780	46103	1740	40780	182	True	7	O:0.0;scores->C:0.0,M:0.0,SP:0.0	AT5G01270,3e-23,carboxyl-terminal domain (ctd) phosphatase-like 2	Cre06.g280500,2e-24,
XLOC_000979	1	TCONS_00001952	g979	NA	scaffold00080	-	1	13077	9062	1	33208	True	0	SP:2.5;scores->C:0.0,M:0.1,SP:2.5	NA,-1,NA	Cre10.g441650,2e-08,
XLOC_000980	2	TCONS_00001953	g982	NA	scaffold00080	-	29879	33007	2239	29879	13278	False	9	M?:0.6;scores->C:0.0,M:0.6,SP:0.1	NA,-1,NA	NA,-1,NA
XLOC_000981	3	TCONS_00001956	g983	NA	scaffold00080	-	33463	36748	2434	33463	9537	False	13	O:0.0;scores->C:0.1,M:0.4,SP:0.0	NA,-1,NA	NA,-1,NA
XLOC_000982	2	TCONS_00001958	g984	NA	scaffold00080	-	37399	39979	2320	37399	6306	False	6	O:0.0;scores->C:0.0,M:0.1,SP:0.0	NA,-1,NA	NA,-1,NA
XLOC_000983	1	TCONS_00001960	g986	NA	scaffold00081	+	1	1174	1174	1	44738	True	1	NA:1.0;scores->None:1.0	NA,-1,NA	Cre08.g368550,2e-07,
XLOC_000984	4	TCONS_00001962	g989	NA	scaffold00081	+	18164	21236	1645	18164	24676	False	2	C?:0.9;scores->C:0.9,M:0.8,SP:0.0	NA,-1,NA	Cre06.g308650,1e-44,
XLOC_000985	1	TCONS_00001965	g990	NA	scaffold00081	+	21822	24919	1164	21822	20993	False	4	C?:0.8;scores->C:0.8,M:0.2,SP:0.7	NA,-1,NA	NA,-1,NA
XLOC_000986	2	TCONS_00001966	g991	NA	scaffold00081	+	25393	29103	2952	25393	16809	False	3	NA:1.0;scores->None:1.0	NA,-1,NA	NA,-1,NA
XLOC_000987	5	TCONS_00001968	g993	60s ribosomal protein l30-1	scaffold00081	+	30151	31674	679	30151	14238	False	3838	O:0.0;scores->C:0.0,M:0.0,SP:0.0	AT1G36240,1e-41,Ribosomal protein L7Ae/L30e/S12e/Gadd45 family protein	Cre10.g420750,4e-47,RPL30__Ribosomal protein L30, component of cytosolic 80S ribosome and 60S large subunit
XLOC_000988	2	TCONS_00001973	g994	trna-specific adenosine deaminase	scaffold00081	+	33863	37752	2290	33863	8160	False	14	O:0.0;scores->C:0.0,M:0.0,SP:0.0	AT5G28050,6e-15,Cytidine/deoxycytidylate deaminase family protein	Cre13.g573300,5e-10,
XLOC_000989	1	TCONS_00001975	g995	NA	scaffold00081	+	37888	39958	2071	37888	5954	False	1	NA:1.0;scores->None:1.0	NA,-1,NA	NA,-1,NA
XLOC_000990	1	TCONS_00001976	g987	NA	scaffold00081	-	1356	1631	276	1356	44281	False	0	O:0.0;scores->C:0.2,M:0.0,SP:0.0	NA,-1,NA	NA,-1,NA
XLOC_000991	1	TCONS_00001977	g988	NA	scaffold00081	-	3917	17312	3921	3917	28600	False	6	O:0.0;scores->C:0.0,M:0.0,SP:0.0	NA,-1,NA	Cre10.g418250,6e-88,BLD10__Basal body protein
XLOC_000992	1	TCONS_00001978	g992	NA	scaffold00081	-	29323	30197	594	29323	15715	False	3	O:0.0;scores->C:0.2,M:0.0,SP:0.0	NA,-1,NA	NA,-1,NA
XLOC_000993	2	TCONS_00001979	g995	NA	scaffold00081	-	36586	42759	2957	36586	3153	False	11	SP?:1.1;scores->C:0.8,M:0.1,SP:1.1	NA,-1,NA	Cre09.g386747,3e-27,
XLOC_000994	2	TCONS_00001981	g996	hypothetical protein MNEG_0896	scaffold00081	-	43441	45912	1925	43441	0	True	8	NA:1.0;scores->None:1.0	AT5G05520,2e-08,Outer membrane OMP85 family protein	Cre06.g308900,6e-20,TOB55__Complex of the outer membrane that mediates the topogenesis of beta-barrel proteins.
XLOC_000995	1	TCONS_00001983	g997	NA	scaffold00082	+	1	95	95	1	45106	True	0	NA:1.0;scores->None:1.0	NA,-1,NA	NA,-1,NA
XLOC_000996	4	TCONS_00001986	g998	NA	scaffold00082	+	1255	4192	2327	1255	41009	False	6	M?:0.7;scores->C:0.0,M:0.7,SP:0.3	NA,-1,NA	NA,-1,NA
XLOC_000997	2	TCONS_00001988	g999	NA	scaffold00082	+	4770	7044	1867	4770	38157	False	8	SP?:0.9;scores->C:0.0,M:0.0,SP:0.9	NA,-1,NA	NA,-1,NA
XLOC_000998	2	TCONS_00001990	g1000	NA	scaffold00082	+	8122	9641	1324	8122	35560	False	1	C?:1.2;scores->C:1.2,M:0.0,SP:0.2	NA,-1,NA	NA,-1,NA
XLOC_000999	2	TCONS_00001992	g1001	NA	scaffold00082	+	10052	11355	1108	10052	33846	False	0	C?:0.6;scores->C:0.6,M:0.4,SP:0.0	NA,-1,NA	NA,-1,NA
XLOC_001000	1	TCONS_00001994	g1003	kinesin-like protein	scaffold00082	+	15366	18974	2958	15366	26227	False	0	O:0.0;scores->C:0.0,M:0.2,SP:0.0	AT5G60930,7e-24,P-loop containing nucleoside triphosphate hydrolases superfamily protein	Cre13.g586500,2e-48,
XLOC_001001	1	TCONS_00001995	g1005	histidine biosynthesis hisie protein	scaffold00082	+	25875	28162	804	25875	17039	False	21	O:0.0;scores->C:0.4,M:0.0,SP:0.1	AT1G31860,1e-57,histidine biosynthesis bifunctional protein (HISIE)	Cre13.g576650,9e-87,HIS4__Bifunctional phosphoribosyl-AMP cyclohydrolase/phosphoribosyl-ATP pyrophosphatase
XLOC_001002	1	TCONS_00001996	g1007	NA	scaffold00082	+	33306	33863	558	33306	11338	False	0	C?:1.1;scores->C:1.1,M:0.1,SP:0.0	NA,-1,NA	NA,-1,NA
XLOC_001003	1	TCONS_00001997	g1002	NA	scaffold00082	-	11543	14331	2049	11543	30870	False	0	O:0.0;scores->C:0.2,M:0.0,SP:0.0	AT2G26420,2e-14,1-phosphatidylinositol-4-phosphate 5-kinase 3	Cre13.g567363,2e-48,
XLOC_001004	1	TCONS_00001998	g1004	peptidase s8	scaffold00082	-	19500	25443	2727	19500	19758	False	1	SP:1.3;scores->C:0.0,M:0.1,SP:1.3	AT4G21650,7e-07,Subtilase family protein	Cre13.g585800,1e-93,SUB2__Secreted serine protease, subtilase-type
XLOC_001005	1	TCONS_00001999	g1006	NA	scaffold00082	-	28906	32176	1194	28906	13025	False	0	O:0.0;scores->C:0.0,M:0.2,SP:0.0	NA,-1,NA	Cre17.g723100,1e-14,
XLOC_001006	2	TCONS_00002000	g1008	qa-snare sso1 pm-type	scaffold00082	-	33968	37277	1321	33968	7924	False	21	O:0.0;scores->C:0.0,M:0.0,SP:0.0	AT5G08080,8e-62,syntaxin of plants 132	Cre13.g588550,3e-94,__Plasma membrane Qa-SNARE, Syx1/Sso1/Syntaxin1/Syp1 family (Qa.IV)
XLOC_001007	2	TCONS_00002002	g1009	mitochondrial arginine transporter bac2	scaffold00082	-	37764	41366	2234	37764	3835	False	10	M?:0.4;scores->C:0.0,M:0.4,SP:0.0	AT1G79900,4e-27,Mitochondrial substrate carrier family protein	Cre16.g683259,7e-17,
XLOC_001008	1	TCONS_00002004	g1010	NA	scaffold00082	-	41492	45123	1866	41492	78	True	0	SP?:0.5;scores->C:0.0,M:0.0,SP:0.5	NA,-1,NA	Cre06.g269865,7e-47,
XLOC_001009	2	TCONS_00002005	g1015	NA	scaffold00083	+	15679	17740	1732	15679	28154	False	5	M?:0.9;scores->C:0.6,M:0.9,SP:0.0	NA,-1,NA	NA,-1,NA
XLOC_001010	1	TCONS_00002007	g1021	kda vesicle transport protein	scaffold00083	+	44140	45894	478	44140	0	True	35	O:0.0;scores->C:0.1,M:0.0,SP:0.0	AT1G11890,4e-48,Synaptobrevin family protein	Cre12.g554700,8e-57,__Endoplasmic reticulum R-SNARE protein, Sec22-family (R.I)
XLOC_001011	2	TCONS_00002009	g1011	fumarate hydratase	scaffold00083	-	210	1148	451	210	44746	True	65	NA:1.0;scores->None:1.0	AT5G50950,3e-25,FUMARASE 2	Cre01.g020223,3e-19,
XLOC_001012	4	TCONS_00002010	g1012,g1013	palmitoyl-monogalactosyldiacylglycerol delta-7 chloroplastic	scaffold00083	-	2131	13593	5251	2131	32301	False	602	O:0.0;scores->C:0.0,M:0.2,SP:0.0	AT3G15850,4e-94,fatty acid desaturase 5	Cre09.g397250,2e-126,__Delta-9 desaturase
XLOC_001013	1	TCONS_00002014	g1014	NA	scaffold00083	-	13959	15620	978	13959	30274	False	8	M:1.1;scores->C:0.0,M:1.1,SP:0.1	AT2G35790,2e-07,unknown protein; CONTAINS InterPro DOMAIN/s: Protein of unknown function DUF1301 (InterPro:IPR009724); Has 116 Blast hits to 116 proteins in 49 species: Archae - 0; Bacteria - 0; Metazoa - 53; Fungi - 6; Plants - 49; Viruses - 0; Other Eukaryotes - 8 (source: NCBI BLink).	Cre12.g540051,2e-16,
XLOC_001014	4	TCONS_00002017	g1016	NA	scaffold00083	-	17567	24190	4232	17567	21704	False	5	SP?:0.6;scores->C:0.3,M:0.0,SP:0.6	NA,-1,NA	NA,-1,NA
XLOC_001015	2	TCONS_00002019	g1017	zygote-specific protein	scaffold00083	-	24664	28273	2342	24664	17621	False	92	O:0.0;scores->C:0.1,M:0.0,SP:0.0	NA,-1,NA	Cre01.g055100,1e-42,
XLOC_001016	3	TCONS_00002022	g1018	NA	scaffold00083	-	28659	38567	6681	28659	7327	False	1	SP?:1.2;scores->C:0.2,M:1.1,SP:1.2	NA,-1,NA	NA,-1,NA
XLOC_001017	4	TCONS_00002024	g1019,g1020	acyl- n-acyltransferase	scaffold00083	-	39222	43834	1891	39222	2060	False	13	M?:0.5;scores->C:0.2,M:0.5,SP:0.0	AT2G38130,2e-37,Acyl-CoA N-acyltransferases (NAT) superfamily protein	Cre14.g623800,2e-49,
XLOC_001018	1	TCONS_00002028	g1026	NA	scaffold00084	+	11702	15089	1668	11702	30010	False	10	O:0.0;scores->C:0.1,M:0.2,SP:0.1	NA,-1,NA	Cre09.g400960,9e-48,
XLOC_001019	3	TCONS_00002030	g1028	NA	scaffold00084	+	17177	19268	1541	17177	25831	False	14	SP?:0.2;scores->C:0.0,M:0.3,SP:0.2	NA,-1,NA	Cre07.g344300,2e-09,
XLOC_001020	2	TCONS_00002032	g1029	mlo-like protein 12	scaffold00084	+	19887	29465	6162	19887	15634	False	0	SP?:0.7;scores->C:0.0,M:0.0,SP:0.7	AT5G65970,8e-09,Seven transmembrane MLO family protein	Cre08.g358572,4e-17,__Integral membrane protein, plant GCPR-like Mlo family
XLOC_001021	1	TCONS_00002034	g1033	mitochondrial carrier family	scaffold00084	+	42020	44834	672	42020	265	True	14	O:0.0;scores->C:0.0,M:0.3,SP:0.0	NA,-1,NA	Cre01.g017050,3e-54,
XLOC_001022	7	TCONS_00002040	g1022	NA	scaffold00084	-	15	4125	1191	15	40974	True	45	C:3.1;scores->C:3.1,M:0.4,SP:0.0	NA,-1,NA	NA,-1,NA
XLOC_001023	1	TCONS_00002042	g1023	NA	scaffold00084	-	4537	4971	435	4537	40128	False	27	SP?:1.3;scores->C:0.0,M:0.0,SP:1.3	NA,-1,NA	NA,-1,NA
XLOC_001024	2	TCONS_00002043	g1024	iron-sulfur assembly mitochondrial	scaffold00084	-	5986	8308	1735	5986	36791	False	72	C?:1.4;scores->C:1.4,M:0.9,SP:0.6	AT2G16710,6e-43,Iron-sulphur cluster biosynthesis family protein	Cre09.g400775,2e-34,ISC1__Iron-sulfur cluster assembly protein
XLOC_001025	1	TCONS_00002045	g1025	NA	scaffold00084	-	9202	10330	387	9202	34769	False	145	SP?:0.2;scores->C:0.3,M:0.3,SP:0.2	AT2G16710,2e-18,Iron-sulphur cluster biosynthesis family protein	Cre09.g400775,1e-19,ISC1__Iron-sulfur cluster assembly protein
XLOC_001026	1	TCONS_00002046	g1027	NA	scaffold00084	-	15414	16394	450	15414	28705	False	4	O:0.0;scores->C:0.0,M:0.0,SP:0.0	NA,-1,NA	Cre03.g144827,4e-13,
XLOC_001027	1	TCONS_00002047	g1030	agmatine deiminase	scaffold00084	-	29851	33601	1221	29851	11498	False	21	M:2.9;scores->C:0.1,M:2.9,SP:0.0	AT5G08170,2e-112,porphyromonas-type peptidyl-arginine deiminase family protein	Cre01.g009350,2e-78,AIH2__Agmatine iminohydrolase
XLOC_001028	1	TCONS_00002048	g1031	NA	scaffold00084	-	34743	37354	615	34743	7745	False	0	SP:2.4;scores->C:0.0,M:0.0,SP:2.4	NA,-1,NA	NA,-1,NA
XLOC_001029	1	TCONS_00002049	g1032	protein	scaffold00084	-	39087	41390	621	39087	3709	False	29	C:3.8;scores->C:3.8,M:2.1,SP:0.0	AT1G55480,2e-11,protein containing PDZ domain, a K-box domain, and a TPR region	Cre10.g439350,3e-18,
XLOC_001030	1	TCONS_00002050	g1040	epimerase	scaffold00085	+	28191	30237	918	28191	15805	False	11	O:0.0;scores->C:0.1,M:0.0,SP:0.1	AT2G34460,2e-30,NAD(P)-binding Rossmann-fold superfamily protein	Cre07.g349700,2e-71,
XLOC_001031	1	TCONS_00002051	g1042	NA	scaffold00085	+	36051	37169	960	36051	8873	False	4	SP:1.5;scores->C:0.1,M:0.3,SP:1.5	NA,-1,NA	Cre03.g200400,4e-16,
XLOC_001032	2	TCONS_00002052	g1043	brown fat uncoupling protein 1	scaffold00085	+	38235	39638	1079	38235	6404	False	14	SP:1.4;scores->C:0.0,M:0.1,SP:1.4	NA,-1,NA	NA,-1,NA
XLOC_001033	1	TCONS_00002054	g1044	mitochondrial carrier	scaffold00085	+	40786	42972	984	40786	3070	False	2	M?:1.0;scores->C:0.1,M:1.0,SP:0.0	AT4G03115,4e-39,Mitochondrial substrate carrier family protein	Cre15.g641200,2e-67,
XLOC_001034	1	TCONS_00002055	g1034	NA	scaffold00085	-	1	305	71	1	45737	True	0	NA:1.0;scores->None:1.0	NA,-1,NA	NA,-1,NA
XLOC_001035	1	TCONS_00002056	g1035	NA	scaffold00085	-	2921	9246	2037	2921	36796	False	4	M?:0.6;scores->C:0.3,M:0.6,SP:0.1	NA,-1,NA	NA,-1,NA
XLOC_001036	3	TCONS_00002057	g1036	trna (guanine -n2)-methyltransferase homolog	scaffold00085	-	9538	17313	5849	9538	28729	False	22	O:0.0;scores->C:0.0,M:0.3,SP:0.0	AT3G26410,3e-61,methyltransferases;nucleic acid binding	Cre08.g359100,7e-70,
XLOC_001037	5	TCONS_00002063	g1037	NA	scaffold00085	-	17571	22038	3508	17571	24004	False	5	SP:1.5;scores->C:0.4,M:0.8,SP:1.5	NA,-1,NA	NA,-1,NA
XLOC_001038	1	TCONS_00002065	g1038	NA	scaffold00085	-	22764	23033	270	22764	23009	False	0	M:2.7;scores->C:0.1,M:2.7,SP:0.0	NA,-1,NA	NA,-1,NA
XLOC_001039	2	TCONS_00002066	g1039	NA	scaffold00085	-	23046	27895	4310	23046	18147	False	3	M:1.4;scores->C:1.1,M:1.4,SP:0.0	NA,-1,NA	Cre07.g348800,1e-21,
XLOC_001040	2	TCONS_00002068	g1041	NA	scaffold00085	-	30447	35971	4889	30447	10071	False	3	O:0.0;scores->C:0.1,M:0.0,SP:0.0	NA,-1,NA	NA,-1,NA
XLOC_001041	5	TCONS_00002071	g1045	amino-acid permease bat1 homolog	scaffold00085	-	43469	46041	2060	43469	1	True	61	NA:1.0;scores->None:1.0	AT2G01170,5e-19,bidirectional amino acid transporter 1	Cre02.g108550,5e-15,AOC3__Amino acid carrier
XLOC_001042	2	TCONS_00002075	g1048	NA	scaffold00086	+	8888	13388	3383	8888	30735	False	1	O:0.0;scores->C:0.0,M:0.0,SP:0.0	NA,-1,NA	Cre17.g737150,5e-07,
XLOC_001043	5	TCONS_00002080	g1050	NA	scaffold00086	+	17613	34955	9828	17613	9168	False	7	M:1.3;scores->C:0.2,M:1.3,SP:0.0	AT4G25120,5e-16,P-loop containing nucleoside triphosphate hydrolases superfamily protein	Cre07.g343333,6e-40,
XLOC_001044	1	TCONS_00002082	g1052	flagellar basal body specific protein	scaffold00086	+	38980	40496	570	38980	3627	False	2	O:0.0;scores->C:0.1,M:0.3,SP:0.0	NA,-1,NA	Cre05.g237100,5e-25,MOT52__Predicted protein
XLOC_001045	2	TCONS_00002084	g1054	NA	scaffold00086	+	42991	44123	473	42991	0	True	18	C?:0.6;scores->C:0.6,M:0.1,SP:0.0	NA,-1,NA	NA,-1,NA
XLOC_001046	1	TCONS_00002085	g1046	abc-1 domain-containing protein	scaffold00086	-	28	1251	609	28	42872	True	3	M:1.2;scores->C:0.5,M:1.2,SP:0.0	AT1G79600,3e-16,Protein kinase superfamily protein	Cre03.g158500,6e-44,
XLOC_001047	1	TCONS_00002086	g1047	hypothetical protein MNEG_0937	scaffold00086	-	2504	6746	2148	2504	37377	False	0	O:0.0;scores->C:0.1,M:0.1,SP:0.0	AT2G19470,3e-09,casein kinase I-like 5	Cre16.g666200,8e-10,
XLOC_001048	1	TCONS_00002087	g1048	NA	scaffold00086	-	8146	9220	863	8146	34903	False	2	NA:1.0;scores->None:1.0	NA,-1,NA	NA,-1,NA
XLOC_001049	2	TCONS_00002088	g1049	NA	scaffold00086	-	13245	16737	2209	13245	27386	False	11	M?:0.7;scores->C:0.0,M:0.7,SP:0.0	NA,-1,NA	Cre06.g270550,8e-18,
XLOC_001050	2	TCONS_00002090	g1051	NA	scaffold00086	-	34924	38807	2243	34924	5316	False	27	M?:0.8;scores->C:0.3,M:0.8,SP:0.0	AT5G67370,4e-39,Protein of unknown function (DUF1230)	Cre05.g237050,1e-71,CGLD27__Predicted protein
XLOC_001051	1	TCONS_00002092	g1053	NA	scaffold00086	-	40927	42064	336	40927	2059	False	25	O:0.0;scores->C:0.2,M:0.1,SP:0.0	NA,-1,NA	Cre05.g237150,1e-06,
XLOC_001052	3	TCONS_00002093	g1055,g1056	NA	scaffold00087	+	18	3996	2821	18	40317	True	129	O:0.0;scores->C:0.0,M:0.0,SP:0.0	AT3G29180,6e-39,Protein of unknown function (DUF1336)	Cre13.g571800,4e-71,
XLOC_001053	1	TCONS_00002096	g1058	NA	scaffold00087	+	8340	10962	1275	8340	33351	False	6	O:0.0;scores->C:0.0,M:0.1,SP:0.0	AT2G17320,1e-70,Uncharacterised conserved protein (UCP030210)	Cre13.g572500,2e-69,__Putative pantothenate kinase
XLOC_001054	2	TCONS_00002097	g1060	2-hydroxyacylsphingosine 1-beta-galactosyltransferase	scaffold00087	+	14785	20835	2330	14785	23478	False	9	SP:2.0;scores->C:0.0,M:0.0,SP:2.0	NA,-1,NA	Cre02.g080500,1e-13,
XLOC_001055	2	TCONS_00002099	g1063	NA	scaffold00087	+	32293	34087	1615	32293	10226	False	6	O:0.0;scores->C:0.1,M:0.1,SP:0.0	NA,-1,NA	Cre07.g351350,5e-08,CSG8__Predicted protein of CSG family
XLOC_001056	10	TCONS_00002106	g1064	NA	scaffold00087	+	34289	43230	4442	34289	1083	False	18	O:0.0;scores->C:0.0,M:0.0,SP:0.0	NA,-1,NA	Cre05.g245101,1e-11,
XLOC_001057	1	TCONS_00002111	g1057	NA	scaffold00087	-	4351	8042	1842	4351	36271	False	4	SP:1.6;scores->C:0.0,M:0.1,SP:1.6	NA,-1,NA	NA,-1,NA
XLOC_001058	1	TCONS_00002112	g1059	NA	scaffold00087	-	13519	14617	639	13519	29696	False	0	O:0.0;scores->C:0.0,M:0.1,SP:0.0	NA,-1,NA	Cre13.g573500,1e-16,FAP95__Flagellar Associated Protein
XLOC_001059	2	TCONS_00002113	g1061	NA	scaffold00087	-	20566	23108	1489	20566	21205	False	91	M?:0.6;scores->C:0.0,M:0.6,SP:0.0	NA,-1,NA	Cre16.g649650,4e-12,
XLOC_001060	5	TCONS_00002116	g1062	mfs-type transporter ydgk	scaffold00087	-	23164	31280	3581	23164	13033	False	33	C:1.8;scores->C:1.8,M:0.9,SP:0.0	AT2G15290,2e-26,translocon at inner membrane of chloroplasts 21	Cre10.g454734,1e-54,
XLOC_001061	1	TCONS_00002120	g1065	NA	scaffold00087	-	43523	44293	480	43523	20	True	9	SP:2.6;scores->C:0.0,M:0.0,SP:2.6	NA,-1,NA	NA,-1,NA
XLOC_001062	1	TCONS_00002121	XLOC_001062	NA	scaffold00088	+	84	407	324	84	43330	True	20	NA:1.0;scores->None:1.0	NA,-1,NA	NA,-1,NA
XLOC_001063	1	TCONS_00002122	g1066	aldehyde dehydrogenase	scaffold00088	+	1603	5039	1059	1603	38698	False	0	SP?:0.3;scores->C:0.1,M:0.1,SP:0.3	AT3G48000,5e-97,aldehyde dehydrogenase 2B4	Cre12.g500150,2e-109,
XLOC_001064	1	TCONS_00002123	g1067	aldehyde dehydrogenase family 2 member mitochondrial-like	scaffold00088	+	5446	11242	1449	5446	32495	False	0	O:0.0;scores->C:0.0,M:0.0,SP:0.0	AT3G48000,1e-138,aldehyde dehydrogenase 2B4	Cre12.g500150,1e-156,
XLOC_001065	2	TCONS_00002124	g1069	aldehyde dehydrogenase family 2 member	scaffold00088	+	13866	18078	1739	13866	25659	False	1	O:0.0;scores->C:0.1,M:0.0,SP:0.1	AT3G48000,8e-62,aldehyde dehydrogenase 2B4	Cre12.g500150,2e-66,
XLOC_001066	2	TCONS_00002126	g1071	tetratricopeptide repeat protein 1	scaffold00088	+	20261	22722	2059	20261	21015	False	2	O:0.0;scores->C:0.0,M:0.0,SP:0.0	AT4G30480,4e-12,Tetratricopeptide repeat (TPR)-like superfamily protein	Cre02.g075100,2e-19,
XLOC_001067	1	TCONS_00002128	g1073	NA	scaffold00088	+	25170	27048	993	25170	16689	False	19	O:0.0;scores->C:0.1,M:0.4,SP:0.0	AT4G30480,9e-38,Tetratricopeptide repeat (TPR)-like superfamily protein	Cre02.g075100,1e-50,
XLOC_001068	1	TCONS_00002129	g1076	protease do-like chloroplastic isoform x1	scaffold00088	+	32634	34650	1074	32634	9087	False	7	C?:0.9;scores->C:0.9,M:0.8,SP:0.0	AT4G18370,4e-40,DEGP protease 5	Cre02.g110600,1e-41,DEG5__DegP-type protease
XLOC_001069	2	TCONS_00002130	g1077	ubiquitin carboxyl-terminal hydrolase 26	scaffold00088	+	35010	43716	3298	35010	21	True	3	O:0.0;scores->C:0.0,M:0.0,SP:0.0	AT3G49600,1e-74,ubiquitin-specific protease 26	Cre01.g030450,1e-91,
XLOC_001070	1	TCONS_00002132	g1068	cystathionine gamma-synthase	scaffold00088	-	11836	13990	1713	11836	29747	False	2	M:1.2;scores->C:0.0,M:1.2,SP:0.0	NA,-1,NA	NA,-1,NA
XLOC_001071	4	TCONS_00002133	g1070	cystathionine gamma-synthase	scaffold00088	-	18286	20545	2012	18286	23192	False	9	O:0.0;scores->C:0.0,M:0.1,SP:0.0	NA,-1,NA	NA,-1,NA
XLOC_001072	1	TCONS_00002137	g1072	cystathionine gamma-synthase	scaffold00088	-	22991	24807	1668	22991	18930	False	6	O:0.0;scores->C:0.1,M:0.0,SP:0.0	NA,-1,NA	NA,-1,NA
XLOC_001073	2	TCONS_00002138	g1074	NA	scaffold00088	-	27273	29975	1936	27273	13762	False	11	C:1.9;scores->C:1.9,M:1.3,SP:0.0	NA,-1,NA	Cre02.g143635,1e-25,
XLOC_001074	1	TCONS_00002140	g1075	NA	scaffold00088	-	30717	32353	627	30717	11384	False	27	C:2.2;scores->C:2.2,M:1.1,SP:0.0	NA,-1,NA	Cre01.g005001,9e-45,
XLOC_001075	1	TCONS_00002141	g1082	rna 3 -terminal phosphate cyclase	scaffold00089	+	19120	26384	3660	19120	17668	False	5	C?:1.1;scores->C:1.1,M:0.9,SP:0.0	NA,-1,NA	Cre01.g053288,4e-85,
XLOC_001076	3	TCONS_00002142	g1078,g1079	26s proteasome non-atpase regulatory subunit 7 homolog a	scaffold00089	-	198	7662	2866	198	36390	True	129	O:0.0;scores->C:0.0,M:0.0,SP:0.0	AT2G37500,2e-107,arginine biosynthesis protein ArgJ family	Cre16.g694850,7e-119,NGS1__N-acetylglutamate synthase
XLOC_001077	1	TCONS_00002145	g1080	heat-shock protein	scaffold00089	-	8059	9337	513	8059	34715	False	3	O:0.0;scores->C:0.0,M:0.0,SP:0.0	AT5G12020,5e-09,17.6 kDa class II heat shock protein	Cre07.g318600,6e-16,HSP22H__Heat shock protein 22H
XLOC_001078	3	TCONS_00002147	g1081	protein zgrf1	scaffold00089	-	9894	18546	5943	9894	25506	False	3	O:0.0;scores->C:0.0,M:0.0,SP:0.0	AT5G47010,4e-16,RNA helicase, putative	Cre01.g048200,5e-68,
XLOC_001079	2	TCONS_00002149	g1083	kinase-like protein	scaffold00089	-	27711	35195	5240	27711	8857	False	2	M?:0.4;scores->C:0.0,M:0.4,SP:0.0	AT2G41860,6e-32,calcium-dependent protein kinase 14	Cre01.g036700,2e-79,
XLOC_001080	1	TCONS_00002151	g1084	NA	scaffold00089	-	36036	40068	1302	36036	3984	False	0	SP:2.2;scores->C:0.0,M:0.0,SP:2.2	NA,-1,NA	Cre15.g636004,8e-07,
XLOC_001081	1	TCONS_00002152	g1085	dehydroascorbate reductase	scaffold00089	-	40995	43798	590	40995	254	True	59	NA:1.0;scores->None:1.0	AT1G19570,4e-20,dehydroascorbate reductase	Cre10.g456750,5e-32,
XLOC_001082	4	TCONS_00002155	g1086	probable udp-n-acetylglucosamine--peptide n-acetylglucosaminyltransferase spindly	scaffold00090	+	16	10834	5052	16	34050	True	19	O:0.0;scores->C:0.0,M:0.0,SP:0.1	AT3G11540,0.0,Tetratricopeptide repeat (TPR)-like superfamily protein	Cre12.g552851,0.0,
XLOC_001083	3	TCONS_00002157	g1087,g1088	NA	scaffold00090	+	11982	21709	7226	11982	23175	False	10	O:0.0;scores->C:0.0,M:0.0,SP:0.0	AT1G53165,4e-73,Protein kinase superfamily protein	Cre12.g544400,2e-107,
XLOC_001084	1	TCONS_00002160	g1089	NA	scaffold00090	+	23676	26053	1884	23676	18831	False	0	M:1.8;scores->C:0.1,M:1.8,SP:0.0	NA,-1,NA	NA,-1,NA
XLOC_001085	1	TCONS_00002161	g1090	NA	scaffold00090	+	26643	28821	1488	26643	16063	False	19	SP?:1.1;scores->C:0.1,M:0.3,SP:1.1	NA,-1,NA	NA,-1,NA
XLOC_001086	1	TCONS_00002162	g1091	NA	scaffold00090	+	29376	33522	1722	29376	11362	False	1	O:0.0;scores->C:0.0,M:0.2,SP:0.0	NA,-1,NA	Cre12.g504400,8e-24,
XLOC_001087	2	TCONS_00002163	g1093	eukaryotic translation initiation factor 4e	scaffold00090	+	38794	42840	1579	38794	2044	False	30	O:0.0;scores->C:0.0,M:0.0,SP:0.0	AT4G18040,5e-37,eukaryotic translation initiation factor 4E	Cre03.g199900,2e-55,EIF4E__Eukaryotic translation initiation factor 4E
XLOC_001088	3	TCONS_00002166	g1094	hypothetical protein MNEG_0976	scaffold00090	+	43619	44643	747	43619	241	True	25	SP:2.1;scores->C:0.0,M:0.1,SP:2.1	NA,-1,NA	NA,-1,NA
XLOC_001089	1	TCONS_00002168	g1092	alcohol dehydrogenase class-3	scaffold00090	-	34063	37999	1137	34063	6885	False	112	O:0.0;scores->C:0.0,M:0.0,SP:0.0	AT5G43940,3e-123,GroES-like zinc-binding dehydrogenase family protein	Cre12.g543350,9e-163,FDH2__Formaldehyde dehydrogenase__Formaldehyde dehydrogenase__Formaldehyde dehydrogenase
XLOC_001090	1	TCONS_00002169	g1098	NA	scaffold00091	+	15938	17018	921	15938	26489	False	3	SP?:0.7;scores->C:0.0,M:0.0,SP:0.7	NA,-1,NA	NA,-1,NA
XLOC_001091	1	TCONS_00002170	g1100	NA	scaffold00091	+	19214	21322	1533	19214	22185	False	9	C?:1.3;scores->C:1.3,M:0.1,SP:0.0	NA,-1,NA	Cre09.g399150,3e-29,
XLOC_001092	2	TCONS_00002171	g1103	40s ribosomal protein s20	scaffold00091	+	28544	30065	831	28544	13442	False	1690	C?:0.6;scores->C:0.6,M:0.0,SP:0.0	AT3G45030,3e-49,Ribosomal protein S10p/S20e family protein	Cre16.g660150,4e-55,
XLOC_001093	1	TCONS_00002173	g1105	NA	scaffold00091	+	32911	36374	2379	32911	7133	False	1	O:0.0;scores->C:0.0,M:0.4,SP:0.0	NA,-1,NA	Cre03.g201700,2e-16,
XLOC_001094	2	TCONS_00002174	g1106	NA	scaffold00091	+	36748	39311	2317	36748	4196	False	2	C?:1.5;scores->C:1.5,M:0.1,SP:0.1	NA,-1,NA	NA,-1,NA
XLOC_001095	1	TCONS_00002176	g1107	NA	scaffold00091	+	41314	43507	1385	41314	0	True	0	M?:0.9;scores->C:0.2,M:0.9,SP:0.0	NA,-1,NA	NA,-1,NA
XLOC_001096	1	TCONS_00002177	g1095	NA	scaffold00091	-	1	2458	1652	1	41049	True	1	O:0.0;scores->C:0.0,M:0.0,SP:0.1	NA,-1,NA	NA,-1,NA
XLOC_001097	1	TCONS_00002178	g1096	3-ketoacyl- synthase 6	scaffold00091	-	3016	7350	1308	3016	36157	False	0	O:0.0;scores->C:0.0,M:0.0,SP:0.0	AT1G01120,5e-55,3-ketoacyl-CoA synthase 1	Cre07.g320550,5e-71,
XLOC_001098	1	TCONS_00002179	g1097	NA	scaffold00091	-	8426	14586	5322	8426	28921	False	0	O:0.0;scores->C:0.1,M:0.3,SP:0.0	NA,-1,NA	NA,-1,NA
XLOC_001099	1	TCONS_00002180	g1099	NA	scaffold00091	-	17507	18629	753	17507	24878	False	1	SP?:0.4;scores->C:0.0,M:0.3,SP:0.4	NA,-1,NA	NA,-1,NA
XLOC_001100	2	TCONS_00002181	g1101	diaminohydroxyphosphoribosylaminopyrimidine deaminase	scaffold00091	-	21469	26015	2328	21469	17492	False	12	O:0.0;scores->C:0.3,M:0.0,SP:0.1	AT1G09510,7e-37,NAD(P)-binding Rossmann-fold superfamily protein	Cre12.g497700,3e-63,
XLOC_001101	2	TCONS_00002183	g1102	NA	scaffold00091	-	26380	28075	1196	26380	15432	False	37	O:0.0;scores->C:0.0,M:0.1,SP:0.0	NA,-1,NA	NA,-1,NA
XLOC_001102	4	TCONS_00002186	g1104	histone deacetylase 14 isoform x2	scaffold00091	-	30045	32995	1801	30045	10512	False	2	SP?:0.2;scores->C:0.0,M:0.1,SP:0.2	AT4G33470,1e-64,histone deacetylase 14	Cre06.g290400,2e-74,
XLOC_001103	3	TCONS_00002189	g1108,g1110	cytochrome p450 chloroplastic	scaffold00092	+	318	5723	2603	318	40188	True	14	O:0.0;scores->C:0.0,M:0.1,SP:0.0	AT1G31800,6e-115,cytochrome P450, family 97, subfamily A, polypeptide 3	Cre02.g142266,1e-128,__Cytochrome P450, CYP97 superfamily; carotenoid hydroxylase
XLOC_001104	1	TCONS_00002192	g1111	hypothetical protein MNEG_0988	scaffold00092	+	6140	8542	1839	6140	37369	False	0	SP?:0.7;scores->C:0.1,M:0.2,SP:0.7	NA,-1,NA	NA,-1,NA
XLOC_001105	1	TCONS_00002193	g1117	40s ribosomal protein s25-2-like	scaffold00092	+	42502	44015	324	42502	1896	False	1290	O:0.0;scores->C:0.0,M:0.0,SP:0.0	AT4G34555,5e-24,Ribosomal protein S25 family protein	Cre08.g382500,1e-22,RPS25__Ribosomal protein S25, component of cytosolic 80S ribosome and 40S small subunit
XLOC_001106	1	TCONS_00002194	g1109	NA	scaffold00092	-	2452	3213	762	2452	42698	False	0	NA:1.0;scores->None:1.0	NA,-1,NA	Cre02.g142266,3e-10,__Cytochrome P450, CYP97 superfamily; carotenoid hydroxylase
XLOC_001107	2	TCONS_00002195	g1112	NA	scaffold00092	-	10019	15196	2792	10019	30715	False	0	SP:2.3;scores->C:0.2,M:0.2,SP:2.3	NA,-1,NA	NA,-1,NA
XLOC_001108	3	TCONS_00002198	g1113	NA	scaffold00092	-	16360	24558	5170	16360	21353	False	1	SP:2.2;scores->C:0.0,M:0.1,SP:2.2	NA,-1,NA	NA,-1,NA
XLOC_001109	2	TCONS_00002200	g1114	NA	scaffold00092	-	25243	30592	3064	25243	15319	False	0	SP:1.4;scores->C:0.8,M:0.6,SP:1.4	NA,-1,NA	NA,-1,NA
XLOC_001110	3	TCONS_00002202	g1115	NA	scaffold00092	-	33263	36838	2477	33263	9073	False	10	O:0.0;scores->C:0.1,M:0.1,SP:0.1	NA,-1,NA	Cre06.g262000,2e-13,
XLOC_001111	1	TCONS_00002205	g1116	NA	scaffold00092	-	37395	42192	2235	37395	3719	False	0	M?:0.6;scores->C:0.3,M:0.6,SP:0.1	NA,-1,NA	Cre06.g278650,3e-07,
XLOC_001112	1	TCONS_00002206	g1118	NA	scaffold00092	-	44624	45850	603	44624	61	True	0	SP?:0.5;scores->C:0.2,M:0.1,SP:0.5	NA,-1,NA	NA,-1,NA
XLOC_001113	1	TCONS_00002207	g1120	NA	scaffold00093	+	4435	7920	2544	4435	35832	False	9	O:0.0;scores->C:0.0,M:0.0,SP:0.0	NA,-1,NA	NA,-1,NA
XLOC_001114	1	TCONS_00002208	g1121	NA	scaffold00093	+	8875	9880	819	8875	33872	False	0	O:0.0;scores->C:0.3,M:0.1,SP:0.0	NA,-1,NA	Cre03.g167500,8e-08,
XLOC_001115	2	TCONS_00002209	g1123	NA	scaffold00093	+	12424	15485	1965	12424	28267	False	7	O:0.0;scores->C:0.0,M:0.0,SP:0.0	NA,-1,NA	Cre03.g195450,2e-52,POC11__Centriole proteome protein
XLOC_001116	1	TCONS_00002211	g1124	NA	scaffold00093	+	15903	16640	441	15903	27112	False	2	SP:2.3;scores->C:0.5,M:0.1,SP:2.3	NA,-1,NA	NA,-1,NA
XLOC_001117	2	TCONS_00002212	g1126	a-type cyclin	scaffold00093	+	18147	20839	1865	18147	22913	False	5	O:0.0;scores->C:0.1,M:0.1,SP:0.0	AT1G44110,4e-52,Cyclin A1;1	Cre03.g207900,3e-59,CYCA1__A-type cyclin
XLOC_001118	6	TCONS_00002214	g1128	NA	scaffold00093	+	24047	26245	1551	24047	17507	False	6	M?:0.8;scores->C:0.2,M:0.8,SP:0.0	NA,-1,NA	NA,-1,NA
XLOC_001119	2	TCONS_00002220	g1130	NA	scaffold00093	+	31408	33634	1266	31408	10118	False	12	SP:1.7;scores->C:0.0,M:0.0,SP:1.7	NA,-1,NA	NA,-1,NA
XLOC_001120	4	TCONS_00002223	g1131	NA	scaffold00093	+	35009	38114	1714	35009	5638	False	6	O:0.0;scores->C:0.0,M:0.0,SP:0.0	AT3G05250,6e-07,RING/U-box superfamily protein	Cre03.g200651,3e-18,
XLOC_001121	1	TCONS_00002226	g1132	protein	scaffold00093	+	38876	43752	2349	38876	0	True	2	M?:1.0;scores->C:0.2,M:1.0,SP:0.0	AT4G21270,2e-38,kinesin 1	Cre03.g200600,5e-56,
XLOC_001122	1	TCONS_00002227	g1119	NA	scaffold00093	-	409	3954	1191	409	39798	True	12	O:0.0;scores->C:0.0,M:0.1,SP:0.0	AT5G13940,7e-19,aminopeptidases	Cre07.g318350,2e-60,CGL64__Predicted protein
XLOC_001123	1	TCONS_00002228	g1122	hypothetical protein MNEG_0999	scaffold00093	-	10205	11401	570	10205	32351	False	25	O:0.0;scores->C:0.3,M:0.1,SP:0.0	NA,-1,NA	Cre02.g077650,1e-20,
XLOC_001124	1	TCONS_00002229	g1125	NA	scaffold00093	-	16892	17887	621	16892	25865	False	5	SP?:0.2;scores->C:0.3,M:0.3,SP:0.2	NA,-1,NA	Cre03.g202339,8e-07,
XLOC_001125	1	TCONS_00002230	g1127	NA	scaffold00093	-	21050	23941	1698	21050	19811	False	0	C?:0.9;scores->C:0.9,M:0.4,SP:0.0	NA,-1,NA	NA,-1,NA
XLOC_001126	2	TCONS_00002231	g1129	NA	scaffold00093	-	26100	30400	3811	26100	13352	False	3	O:0.0;scores->C:0.0,M:0.0,SP:0.0	NA,-1,NA	NA,-1,NA
XLOC_001127	2	TCONS_00002233	g1133	rna-binding protein celf family	scaffold00094	+	13	2066	1358	13	42131	True	10	O:0.0;scores->C:0.0,M:0.0,SP:0.0	AT2G23350,5e-08,poly(A) binding protein 4	Cre03.g177200,7e-17,CRB3__RNA-binding protein C3, CELF family, subunit of CHLAMY1
XLOC_001128	3	TCONS_00002235	g1135	cyanate hydratase	scaffold00094	+	5718	8325	1275	5718	35872	False	196	M?:0.9;scores->C:0.1,M:0.9,SP:0.3	AT3G23490,3e-40,cyanase	NA,-1,NA
XLOC_001129	4	TCONS_00002238	g1143	cytosolic phosphoglucose isomerase	scaffold00094	+	30456	39907	2909	30456	4290	False	110	SP?:0.2;scores->C:0.3,M:0.0,SP:0.2	AT5G42740,0.0,Sugar isomerase (SIS) family protein	Cre03.g175400,0.0,PGI1__Phosphoglucose isomerase__Phosphoglucose isomerase
XLOC_001130	2	TCONS_00002242	g1144	NA	scaffold00094	+	42748	44197	737	42748	0	True	7	O:0.0;scores->C:0.0,M:0.0,SP:0.0	AT5G58850,2e-29,myb domain protein 119	Cre03.g197100,6e-36,
XLOC_001131	3	TCONS_00002244	g1134	NA	scaffold00094	-	2203	5767	2739	2203	38430	False	5	O:0.0;scores->C:0.1,M:0.2,SP:0.0	NA,-1,NA	Cre07.g321250,3e-23,
XLOC_001132	4	TCONS_00002248	g1136,g1137	NA	scaffold00094	-	8350	13931	3918	8350	30266	False	43	SP:2.9;scores->C:0.0,M:0.6,SP:2.9	NA,-1,NA	Cre17.g700450,3e-47,
XLOC_001133	3	TCONS_00002251	g1138,g1139	inner membrane protein	scaffold00094	-	14126	19639	3812	14126	24558	False	5	M?:0.6;scores->C:0.6,M:0.6,SP:0.0	AT1G01920,2e-10,SET domain-containing protein	Cre07.g321200,6e-44,
XLOC_001134	5	TCONS_00002254	g1140,g1141	mbr-related protein	scaffold00094	-	19743	27193	4726	19743	17004	False	66	O:0.0;scores->C:0.0,M:0.0,SP:0.0	AT4G26650,9e-24,RNA-binding (RRM/RBD/RNP motifs) family protein	Cre03.g175500,8e-40,
XLOC_001135	1	TCONS_00002259	g1142	NA	scaffold00094	-	27471	29268	1188	27471	14929	False	9	O:0.0;scores->C:0.0,M:0.0,SP:0.0	AT3G51980,3e-11,ARM repeat superfamily protein	Cre07.g323500,8e-32,
XLOC_001136	2	TCONS_00002261	g1145	NA	scaffold00095	+	1	2893	1255	1	42843	True	41	NA:1.0;scores->None:1.0	AT3G14110,5e-12,Tetratricopeptide repeat (TPR)-like superfamily protein	Cre10.g460050,2e-44,
XLOC_001137	1	TCONS_00002262	g1146	NA	scaffold00095	+	5072	6608	459	5072	39128	False	0	C?:0.6;scores->C:0.6,M:0.5,SP:0.0	NA,-1,NA	NA,-1,NA
XLOC_001138	2	TCONS_00002263	g1149	d-lactate dehydrogenase	scaffold00095	+	19330	27061	1744	19330	18675	False	2	O:0.0;scores->C:0.0,M:0.4,SP:0.0	AT4G34200,2e-30,D-3-phosphoglycerate dehydrogenase	Cre07.g324550,3e-97,
XLOC_001139	2	TCONS_00002265	g1150	NA	scaffold00095	+	28156	37002	3204	28156	8734	False	46	SP:1.4;scores->C:0.1,M:1.1,SP:1.4	NA,-1,NA	NA,-1,NA
XLOC_001140	2	TCONS_00002267	g1152	NA	scaffold00095	+	41685	44173	1971	41685	1563	False	31	M?:0.6;scores->C:0.1,M:0.6,SP:0.5	NA,-1,NA	NA,-1,NA
XLOC_001141	1	TCONS_00002269	XLOC_001141	NA	scaffold00095	+	45026	45529	504	45026	207	True	21	NA:1.0;scores->None:1.0	NA,-1,NA	NA,-1,NA
XLOC_001142	1	TCONS_00002270	XLOC_001142	40s ribosomal protein s28	scaffold00095	-	2898	4530	759	2898	41206	False	155	NA:1.0;scores->None:1.0	AT3G10090,4e-15,Nucleic acid-binding, OB-fold-like protein	Cre12.g510450,1e-17,RPS28__Ribosomal protein S28, component of cytosolic 80S ribosome and 40S small subunit
XLOC_001143	1	TCONS_00002271	g1147	NA	scaffold00095	-	7307	11692	1794	7307	34044	False	1	C?:1.3;scores->C:1.3,M:0.6,SP:0.0	NA,-1,NA	NA,-1,NA
XLOC_001144	2	TCONS_00002272	g1148	glutathione reductase	scaffold00095	-	12237	19493	3576	12237	26243	False	49	C?:0.9;scores->C:0.9,M:0.0,SP:0.0	AT3G54660,1e-48,glutathione reductase	Cre09.g396252,5e-66,GSR2__Glutathione reductase
XLOC_001145	3	TCONS_00002274	g1151	NA	scaffold00095	-	36626	40955	2089	36626	4781	False	13	C?:0.9;scores->C:0.9,M:0.5,SP:0.0	AT1G28960,9e-31,nudix hydrolase homolog 15	Cre02.g081300,1e-30,
XLOC_001146	3	TCONS_00002277	g1154,g1155	protein	scaffold00096	+	2111	10163	4744	2111	33507	False	9	O:0.0;scores->C:0.1,M:0.0,SP:0.1	AT5G67240,3e-10,small RNA degrading nuclease 3	Cre07.g340750,2e-65,
XLOC_001147	3	TCONS_00002280	g1156	NA	scaffold00096	+	10705	14200	1939	10705	29470	False	34	SP:1.4;scores->C:0.2,M:0.4,SP:1.4	NA,-1,NA	NA,-1,NA
XLOC_001148	2	TCONS_00002283	g1157	NA	scaffold00096	+	14724	16771	1560	14724	26899	False	34	SP:1.9;scores->C:0.2,M:0.7,SP:1.9	NA,-1,NA	NA,-1,NA
XLOC_001149	3	TCONS_00002285	g1161,g1162	NA	scaffold00096	+	32382	40870	5281	32382	2800	False	22	M?:0.5;scores->C:0.0,M:0.5,SP:0.2	AT3G13320,2e-42,cation exchanger 2	Cre16.g649466,7e-58,
XLOC_001150	2	TCONS_00002289	g1163	vacuolar cation proton exchanger 3	scaffold00096	+	41128	43665	1091	41128	5	True	30	O:0.0;scores->C:0.0,M:0.1,SP:0.0	NA,-1,NA	Cre09.g394954,1e-64,
XLOC_001151	3	TCONS_00002290	g1153	protein-s-isoprenylcysteine o-methyltransferase	scaffold00096	-	43	2530	1599	43	41140	True	15	SP:2.5;scores->C:0.0,M:0.1,SP:2.5	AT5G08335,2e-23,Isoprenylcysteine carboxyl methyltransferase (ICMT) family	NA,-1,NA
XLOC_001152	2	TCONS_00002293	g1158	NA	scaffold00096	-	16761	22965	4457	16761	20705	False	4	C?:0.4;scores->C:0.4,M:0.4,SP:0.0	AT5G52820,2e-07,WD-40 repeat family protein / notchless protein, putative	Cre16.g692902,3e-30,
XLOC_001153	1	TCONS_00002295	g1159	hypothetical protein MNEG_1031	scaffold00096	-	23639	24642	309	23639	19028	False	467	C:4.3;scores->C:4.3,M:0.2,SP:0.0	NA,-1,NA	Cre02.g082750,3e-07,PSBX__4.1 kDa photosystem II subunit
XLOC_001154	1	TCONS_00002296	g1160	cop9 signalosome complex subunit 5b-like	scaffold00096	-	25317	29268	1152	25317	14402	False	47	M:1.1;scores->C:0.0,M:1.1,SP:0.0	AT1G71230,1e-113,COP9-signalosome 5B	Cre09.g399178,4e-132,CSN5__COP signalosome subunit
XLOC_001155	1	TCONS_00002297	g1164	NA	scaffold00097	+	1	446	446	1	42627	True	1	NA:1.0;scores->None:1.0	AT1G04900,5e-19,Protein of unknown function (DUF185)	Cre13.g584700,6e-21,
XLOC_001156	2	TCONS_00002298	g1166	hypothetical protein MNEG_1036	scaffold00097	+	2880	7055	1969	2880	36018	False	3	O:0.0;scores->C:0.0,M:0.0,SP:0.0	NA,-1,NA	NA,-1,NA
XLOC_001157	2	TCONS_00002300	g1167	NA	scaffold00097	+	7213	9840	1638	7213	33233	False	4	C?:1.4;scores->C:1.4,M:0.0,SP:0.0	NA,-1,NA	Cre03.g180100,2e-71,
XLOC_001158	2	TCONS_00002302	g1170	cellulose synthase-like protein a1	scaffold00097	+	16986	22562	3581	16986	20511	False	2	SP?:0.5;scores->C:0.0,M:0.0,SP:0.5	AT3G07330,2e-67,Cellulose-synthase-like C6	Cre06.g268550,5e-116,
XLOC_001159	1	TCONS_00002304	g1175	alpha-tubulin n-acetyltransferase	scaffold00097	+	39442	42675	1926	39442	398	True	1	O:0.0;scores->C:0.0,M:0.1,SP:0.0	NA,-1,NA	Cre07.g345150,6e-35,
XLOC_001160	1	TCONS_00002305	g1165	NA	scaffold00097	-	754	2570	1005	754	40503	False	11	O:0.0;scores->C:0.0,M:0.0,SP:0.0	AT4G12130,2e-25,Glycine cleavage T-protein family	Cre10.g459000,1e-40,__Iron-sulfur cluster assembly factor, mitochondrial precursor??
XLOC_001161	1	TCONS_00002306	g1168	hypothetical protein MNEG_1038	scaffold00097	-	10038	11011	429	10038	32062	False	0	O:0.0;scores->C:0.0,M:0.1,SP:0.0	NA,-1,NA	NA,-1,NA
XLOC_001162	1	TCONS_00002307	g1169	glycoside hydrolase	scaffold00097	-	12586	16797	2607	12586	26276	False	3	O:0.0;scores->C:0.0,M:0.0,SP:0.0	NA,-1,NA	NA,-1,NA
XLOC_001163	11	TCONS_00002311	g1171,g1172,g1173	cytochrome p450	scaffold00097	-	22524	32173	4616	22524	10900	False	23	SP:2.3;scores->C:0.0,M:0.0,SP:2.3	AT1G35190,3e-56,2-oxoglutarate (2OG) and Fe(II)-dependent oxygenase superfamily protein	Cre10.g466700,3e-87,
XLOC_001164	2	TCONS_00002319	g1174	cytochrome p450	scaffold00097	-	33042	39336	2815	33042	3737	False	46	SP:1.4;scores->C:0.0,M:0.0,SP:1.4	AT2G26170,3e-28,cytochrome P450, family 711, subfamily A, polypeptide 1	Cre07.g340850,1e-99,__Cytochrome P450, CYP197 superfamily
XLOC_001165	3	TCONS_00002322	XLOC_001165	NA	scaffold00098	+	39	1164	491	39	42357	True	45	NA:1.0;scores->None:1.0	NA,-1,NA	NA,-1,NA
XLOC_001166	6	TCONS_00002326	g1181,g1182,g1183	ribosomal rna methyltransferase nop2	scaffold00098	+	29947	43186	7752	29947	335	True	14	O:0.0;scores->C:0.0,M:0.0,SP:0.0	AT5G55920,3e-131,S-adenosyl-L-methionine-dependent methyltransferases superfamily protein	Cre06.g273413,7e-164,
XLOC_001167	4	TCONS_00002331	g1176	nadph-dependent 1-acyldihydroxyacetone phosphate reductase-like	scaffold00098	-	1227	3956	1867	1227	39565	False	3	O:0.0;scores->C:0.0,M:0.0,SP:0.1	AT5G65205,1e-19,NAD(P)-binding Rossmann-fold superfamily protein	Cre12.g559350,7e-23,
XLOC_001168	3	TCONS_00002335	g1177	phosphatidylinositol 4-kinase gamma 7-like	scaffold00098	-	4127	8555	3166	4127	34966	False	29	O:0.0;scores->C:0.0,M:0.2,SP:0.0	AT2G03890,3e-75,phosphoinositide 4-kinase gamma 7	Cre02.g100300,1e-121,
XLOC_001169	3	TCONS_00002338	g1178	e3 sumo-protein ligase 2	scaffold00098	-	8706	11358	1614	8706	32163	False	29	O:0.0;scores->C:0.1,M:0.0,SP:0.0	AT1G52380,4e-14,NUP50 (Nucleoporin 50 kDa) protein	Cre15.g641000,6e-17,
XLOC_001170	4	TCONS_00002342	g1179	protein	scaffold00098	-	12897	25961	7153	12897	17560	False	3	M?:0.6;scores->C:0.5,M:0.6,SP:0.0	NA,-1,NA	Cre02.g142166,0.0,
XLOC_001171	1	TCONS_00002344	g1180	NA	scaffold00098	-	26543	29817	1614	26543	13704	False	45	O:0.0;scores->C:0.0,M:0.0,SP:0.0	AT2G17200,2e-39,ubiquitin family protein	Cre15.g637100,1e-43,
XLOC_001172	1	TCONS_00002345	g1184	NA	scaffold00099	+	1	3462	1878	1	39682	True	10	NA:1.0;scores->None:1.0	NA,-1,NA	Cre13.g605800,9e-21,
XLOC_001173	1	TCONS_00002346	g1186	methylosome subunit picln	scaffold00099	+	13341	15407	828	13341	27737	False	9	O:0.0;scores->C:0.0,M:0.0,SP:0.0	AT5G62290,6e-16,nucleotide-sensitive chloride conductance regulator (ICln) family protein	Cre12.g538150,6e-40,
XLOC_001174	2	TCONS_00002347	g1187	NA	scaffold00099	+	16139	19939	3238	16139	23205	False	34	O:0.0;scores->C:0.2,M:0.3,SP:0.0	NA,-1,NA	NA,-1,NA
XLOC_001175	3	TCONS_00002349	g1191	NA	scaffold00099	+	29821	36136	3592	29821	7008	False	52	O:0.0;scores->C:0.4,M:0.2,SP:0.0	AT2G45870,1e-44,Bestrophin-like protein	Cre16.g663450,6e-67,__Low-CO2-inducible membrane protein
XLOC_001176	2	TCONS_00002352	g1192	NA	scaffold00099	+	36655	41849	2526	36655	1295	False	3	C?:0.5;scores->C:0.5,M:0.3,SP:0.1	AT2G45870,2e-44,Bestrophin-like protein	Cre16.g663450,1e-67,__Low-CO2-inducible membrane protein
XLOC_001177	4	TCONS_00002354	g1185	uncharacterized gtp-binding	scaffold00099	-	3979	13436	4648	3979	29708	False	3	M?:1.1;scores->C:0.1,M:1.1,SP:0.0	AT1G09280,1e-13,CONTAINS InterPro DOMAIN/s: Rhodanese-like (InterPro:IPR001763), Serine hydrolase (InterPro:IPR005645); BEST Arabidopsis thaliana protein match is: Rhodanese/Cell cycle control phosphatase superfamily protein (TAIR:AT2G40760.1); Has 5925 Blast hits to 5912 proteins in 1592 species: Archae - 0; Bacteria - 2946; Metazoa - 156; Fungi - 408; Plants - 229; Viruses - 0; Other Eukaryotes…	Cre12.g538200,1e-72,
XLOC_001178	2	TCONS_00002358	g1188	NA	scaffold00099	-	19841	24608	2124	19841	18536	False	4	O:0.0;scores->C:0.4,M:0.1,SP:0.0	NA,-1,NA	NA,-1,NA
XLOC_001179	3	TCONS_00002360	g1189,g1190	NA	scaffold00099	-	24955	30125	3554	24955	13019	False	1203	C?:0.7;scores->C:0.7,M:0.5,SP:0.0	NA,-1,NA	NA,-1,NA
XLOC_001180	1	TCONS_00002363	g1191	NA	scaffold00099	-	35355	36135	781	35355	7009	False	0	NA:1.0;scores->None:1.0	NA,-1,NA	NA,-1,NA
XLOC_001181	2	TCONS_00002364	g1193	NA	scaffold00099	-	41716	43144	1056	41716	0	True	9	O:0.0;scores->C:0.0,M:0.0,SP:0.0	NA,-1,NA	Cre12.g530000,8e-15,
XLOC_001182	2	TCONS_00002366	g1195	maf-like protein	scaffold00100	+	5056	8309	1665	5056	35540	False	18	M:1.2;scores->C:0.8,M:1.2,SP:0.0	NA,-1,NA	Cre05.g243451,2e-54,
XLOC_001183	3	TCONS_00002368	g1197	NA	scaffold00100	+	13392	16908	2802	13392	26941	False	6	NA:1.0;scores->None:1.0	NA,-1,NA	Cre17.g721650,2e-08,
XLOC_001184	2	TCONS_00002371	g1198	hypothetical protein MNEG_1062	scaffold00100	+	17102	20556	3181	17102	23293	False	11	C?:0.8;scores->C:0.8,M:0.0,SP:0.0	AT4G17570,2e-10,GATA transcription factor 26	Cre05.g242600,5e-19,
XLOC_001185	2	TCONS_00002373	g1201	NA	scaffold00100	+	33793	36235	2051	33793	7614	False	21	C:2.2;scores->C:2.2,M:0.0,SP:0.0	NA,-1,NA	NA,-1,NA
XLOC_001186	2	TCONS_00002375	g1202	NA	scaffold00100	+	37284	40988	2792	37284	2861	False	9	SP?:0.7;scores->C:0.0,M:0.0,SP:0.7	NA,-1,NA	NA,-1,NA
XLOC_001187	1	TCONS_00002377	g1194	eukaryotic translation initiation factor 3 subunit d-like	scaffold00100	-	16	5124	1405	16	38725	True	36	O:0.0;scores->C:0.0,M:0.0,SP:0.0	AT4G20980,6e-95,Eukaryotic translation initiation factor 3 subunit 7 (eIF-3)	Cre05.g242300,7e-121,EIF3D__Eukaryotic translation initiation factor 3, subunit D
XLOC_001188	1	TCONS_00002378	g1196	radial spoke head protein 4 homolog a isoform x1	scaffold00100	-	8501	12493	1335	8501	31356	False	0	O:0.0;scores->C:0.0,M:0.0,SP:0.0	NA,-1,NA	Cre05.g242500,3e-114,RSP4__Radial spoke protein 4
XLOC_001189	1	TCONS_00002379	g1199	fatty acid amide hydrolase-like protein	scaffold00100	-	20835	26018	1962	20835	17831	False	16	O:0.0;scores->C:0.1,M:0.0,SP:0.0	AT5G64440,4e-29,fatty acid amide hydrolase	Cre02.g103350,3e-52,
XLOC_001190	3	TCONS_00002381	g1200	fatty acid amide hydrolase	scaffold00100	-	26652	32558	2596	26652	11291	False	10	M?:0.5;scores->C:0.0,M:0.5,SP:0.0	AT5G64440,3e-33,fatty acid amide hydrolase	Cre02.g103350,4e-28,
XLOC_001191	2	TCONS_00002383	g1203	NA	scaffold00100	-	40736	43276	2008	40736	573	False	30	SP?:0.5;scores->C:0.0,M:0.2,SP:0.5	NA,-1,NA	NA,-1,NA
XLOC_001192	1	TCONS_00002385	XLOC_001192	NA	scaffold00100	-	43330	43761	432	43330	88	True	32	NA:1.0;scores->None:1.0	NA,-1,NA	NA,-1,NA
XLOC_001193	2	TCONS_00002386	g1212	aarf domain-containing protein kinase	scaffold00101	+	36358	45777	4494	36358	578	False	5	C?:1.3;scores->C:1.3,M:0.3,SP:0.0	AT3G24190,7e-106,Protein kinase superfamily protein	Cre06.g269801,0.0,
XLOC_001194	4	TCONS_00002389	g1204	NA	scaffold00101	-	12	8516	2069	12	37839	True	6	M:1.2;scores->C:0.0,M:1.2,SP:0.0	NA,-1,NA	Cre12.g504400,1e-07,
XLOC_001195	2	TCONS_00002392	g1205	NA	scaffold00101	-	9143	12553	2734	9143	33802	False	4	O:0.0;scores->C:0.0,M:0.0,SP:0.0	NA,-1,NA	NA,-1,NA
XLOC_001196	1	TCONS_00002394	g1206	NA	scaffold00101	-	13105	15533	1134	13105	30822	False	1	O:0.0;scores->C:0.0,M:0.0,SP:0.1	NA,-1,NA	NA,-1,NA
XLOC_001197	5	TCONS_00002396	g1207,g1208	NA	scaffold00101	-	16850	21412	3192	16850	24943	False	2	SP?:1.1;scores->C:0.0,M:0.2,SP:1.1	NA,-1,NA	NA,-1,NA
XLOC_001198	2	TCONS_00002400	g1209	cystathionine gamma-synthase	scaffold00101	-	21626	26233	2252	21626	20122	False	69	M?:1.1;scores->C:0.2,M:1.1,SP:0.0	AT3G01120,2e-144,Pyridoxal phosphate (PLP)-dependent transferases superfamily protein	Cre03.g144627,8e-157,CGS1__Cystathionine gamma-synthase
XLOC_001199	2	TCONS_00002402	g1210	dead-box atp-dependent rna helicase 7	scaffold00101	-	26361	33134	2894	26361	13221	False	10	O:0.0;scores->C:0.0,M:0.0,SP:0.0	AT5G62190,2e-131,DEAD box RNA helicase (PRH75)	Cre02.g118300,1e-149,__DEAD box ATP-dependent RNA helicase
XLOC_001200	2	TCONS_00002404	g1211	NA	scaffold00101	-	33468	36802	2763	33468	9553	False	7	C:1.8;scores->C:1.8,M:0.0,SP:0.9	NA,-1,NA	NA,-1,NA
XLOC_001201	1	TCONS_00002406	g1213	NA	scaffold00101	-	46048	46355	308	46048	0	True	4	NA:1.0;scores->None:1.0	NA,-1,NA	NA,-1,NA
XLOC_001202	1	TCONS_00002407	g1214	hypothetical protein MNEG_1077	scaffold00102	+	49	5825	5191	49	39017	True	3	NA:1.0;scores->None:1.0	AT3G04740,4e-08,RNA polymerase II transcription mediators	Cre03.g190550,5e-14,
XLOC_001203	3	TCONS_00002408	g1216	protein phosphatase 2c 12	scaffold00102	+	11471	15889	3036	11471	28953	False	10	O:0.0;scores->C:0.0,M:0.0,SP:0.0	AT3G16800,4e-13,Protein phosphatase 2C family protein	Cre03.g198000,1e-53,
XLOC_001204	1	TCONS_00002411	g1217	NA	scaffold00102	+	16577	19523	1527	16577	25319	False	0	O:0.0;scores->C:0.1,M:0.0,SP:0.0	NA,-1,NA	Cre03.g199500,6e-11,FAP129__Flagellar Associated Protein
XLOC_001205	2	TCONS_00002412	g1220	serine threonine-protein phosphatase 6 regulatory ankyrin repeat subunit b-like	scaffold00102	+	24837	31335	4494	24837	13507	False	2	O:0.0;scores->C:0.0,M:0.0,SP:0.0	AT5G60070,2e-14,ankyrin repeat family protein	Cre05.g245700,1e-30,ANK25__Predicted protein with ankyrin repeats
XLOC_001206	1	TCONS_00002414	g1222	NA	scaffold00102	+	38059	41009	1047	38059	3833	False	1	C:2.8;scores->C:2.8,M:0.1,SP:0.0	NA,-1,NA	Cre09.g402849,4e-09,
XLOC_001207	2	TCONS_00002415	g1215	NA	scaffold00102	-	6396	8985	2564	6396	35857	False	6	M?:1.0;scores->C:0.1,M:1.0,SP:0.0	NA,-1,NA	Cre03.g198050,9e-19,
XLOC_001208	1	TCONS_00002417	XLOC_001208	NA	scaffold00102	-	10932	11477	390	10932	33365	False	4	NA:1.0;scores->None:1.0	NA,-1,NA	NA,-1,NA
XLOC_001209	1	TCONS_00002418	g1218	origin recognition complex subunit 2	scaffold00102	-	19995	22472	1323	19995	22370	False	3	C?:0.6;scores->C:0.6,M:0.0,SP:0.0	AT2G37560,1e-48,origin recognition complex second largest subunit 2	Cre03.g199400,1e-42,ORC2__Origin recognition complex subunit 2
XLOC_001210	1	TCONS_00002419	g1219	NA	scaffold00102	-	22950	23894	684	22950	20948	False	0	C?:0.9;scores->C:0.9,M:0.2,SP:0.8	NA,-1,NA	NA,-1,NA
XLOC_001211	1	TCONS_00002420	g1221	psbp domain-containing protein chloroplastic isoform x1	scaffold00102	-	35552	37526	669	35552	7316	False	1	SP:1.6;scores->C:0.2,M:0.7,SP:1.6	AT1G77090,2e-46,Mog1/PsbP/DUF1795-like photosystem II reaction center PsbP family protein	Cre03.g198950,9e-65,CGL30__Predicted protein
XLOC_001212	1	TCONS_00002421	g1223	NA	scaffold00102	-	41879	44671	1326	41879	171	True	20	NA:1.0;scores->None:1.0	NA,-1,NA	Cre03.g207400,2e-153,
XLOC_001213	1	TCONS_00002422	g1226	clp protease adaptor protein	scaffold00103	+	5075	6557	522	5075	36828	False	3	C:3.4;scores->C:3.4,M:0.2,SP:0.0	NA,-1,NA	Cre12.g559150,2e-22,CLPS2__Clp protease adaptor protein
XLOC_001214	2	TCONS_00002423	g1229	NA	scaffold00103	+	14572	18369	2835	14572	25016	False	18	C:2.0;scores->C:2.0,M:0.1,SP:0.0	NA,-1,NA	NA,-1,NA
XLOC_001215	1	TCONS_00002425	g1231	adenylate kinase	scaffold00103	+	22602	25398	720	22602	17987	False	26	O:0.0;scores->C:0.0,M:0.0,SP:0.0	AT5G63400,5e-88,adenylate kinase 1	Cre12.g557600,2e-92,ADK4__Adenylate kinase
XLOC_001216	1	TCONS_00002426	g1232	NA	scaffold00103	+	26338	28180	1500	26338	15205	False	0	O:0.0;scores->C:0.0,M:0.1,SP:0.0	AT2G28340,7e-11,GATA transcription factor 13	Cre10.g435450,2e-13,CPL2__Transcription factor-like protein
XLOC_001217	1	TCONS_00002427	g1233	NA	scaffold00103	+	28905	31352	1839	28905	12033	False	9	O:0.0;scores->C:0.1,M:0.1,SP:0.0	NA,-1,NA	NA,-1,NA
XLOC_001218	1	TCONS_00002428	g1234	elongation factor ts	scaffold00103	+	32402	34368	1062	32402	9017	False	3	O:0.0;scores->C:0.0,M:0.0,SP:0.0	AT4G11120,7e-25,translation elongation factor Ts (EF-Ts), putative	Cre10.g435500,8e-33,EFT2__Elongation factor Ts-like protein
XLOC_001219	3	TCONS_00002429	g1235,g1236	NA	scaffold00103	+	34800	40278	2854	34800	3107	False	174	O:0.0;scores->C:0.1,M:0.3,SP:0.0	AT1G34220,6e-36,Regulator of Vps4 activity in the MVB pathway protein	Cre10.g435400,6e-59,
XLOC_001220	1	TCONS_00002432	g1224	3-ketoacyl- synthase 4	scaffold00103	-	26	934	350	26	42451	True	24	SP?:0.3;scores->C:0.0,M:0.0,SP:0.3	AT1G19440,1e-06,3-ketoacyl-CoA synthase 4	Cre17.g722150,4e-16,PKS3__Type III polyketide synthase
XLOC_001221	2	TCONS_00002433	g1225	glycerophosphodiester phosphodiesterase gde1-like	scaffold00103	-	1881	5230	2820	1881	38155	False	15	M?:0.6;scores->C:0.0,M:0.6,SP:0.0	AT3G02040,2e-28,senescence-related gene 3	Cre03.g203600,2e-32,GDP6__Glycerophosphoryl diester phosphodiesterase, probably a phospholipase C
XLOC_001222	6	TCONS_00002435	g1227,g1228	lysine histidine transporter 1-like	scaffold00103	-	7129	14674	3742	7129	28711	False	9	O:0.0;scores->C:0.0,M:0.0,SP:0.0	AT1G24400,5e-88,lysine histidine transporter 2	Cre12.g559100,1e-15,
XLOC_001223	1	TCONS_00002441	g1230	fe-s oxidoreductase	scaffold00103	-	18774	21388	1407	18774	21997	False	28	C?:1.4;scores->C:1.4,M:0.3,SP:0.0	NA,-1,NA	Cre12.g561450,7e-126,
XLOC_001224	2	TCONS_00002442	g1237	NA	scaffold00103	-	40023	43385	3363	40023	0	True	4	NA:1.0;scores->None:1.0	NA,-1,NA	NA,-1,NA
XLOC_001225	1	TCONS_00002444	g1238	dna mismatch repair protein msh3	scaffold00104	+	1	1084	763	1	43298	True	4	NA:1.0;scores->None:1.0	AT4G25540,3e-11,homolog of DNA mismatch repair protein MSH3	Cre05.g235750,1e-14,MSH6__DNA mismatch repair protein, MutS homolog
XLOC_001226	2	TCONS_00002445	g1242	NA	scaffold00104	+	19446	22026	2115	19446	22356	False	2	M:1.3;scores->C:0.0,M:1.3,SP:0.0	NA,-1,NA	Cre12.g511750,9e-17,
XLOC_001227	1	TCONS_00002447	g1243	gtp binding protein	scaffold00104	+	22401	27512	2046	22401	16870	False	314	C:2.4;scores->C:2.4,M:0.3,SP:0.0	AT5G13650,0.0,elongation factor family protein	Cre07.g335200,0.0,__Translation elongation factor EFG/EF2 related to membrane GTP-binding protein LepA
XLOC_001228	1	TCONS_00002448	XLOC_001228	NA	scaffold00104	+	30018	30314	297	30018	14068	False	8	NA:1.0;scores->None:1.0	NA,-1,NA	NA,-1,NA
XLOC_001229	3	TCONS_00002450	g1244	NA	scaffold00104	+	30842	35536	2832	30842	8846	False	62	SP?:0.8;scores->C:0.0,M:0.0,SP:0.8	NA,-1,NA	NA,-1,NA
XLOC_001230	3	TCONS_00002452	g1245	erd4-related membrane protein	scaffold00104	+	35953	44376	3318	35953	6	True	12	SP?:0.2;scores->C:0.0,M:0.0,SP:0.2	AT1G11960,5e-10,ERD (early-responsive to dehydration stress) family protein	Cre13.g574850,3e-38,ERM6__ERD4-related membrane protein__ERD4-related membrane protein
XLOC_001231	3	TCONS_00002456	g1239	zinc finger ccch domain-containing protein 54	scaffold00104	-	1220	7906	5487	1220	36476	False	109	O:0.0;scores->C:0.0,M:0.0,SP:0.0	AT5G07500,1e-31,Zinc finger C-x8-C-x5-C-x3-H type family protein	Cre07.g326150,5e-30,
XLOC_001232	1	TCONS_00002458	g1240	chlorophyll a-b binding protein	scaffold00104	-	9060	11908	786	9060	32474	False	47	C:3.3;scores->C:3.3,M:0.1,SP:0.0	AT2G05070,1e-91,photosystem II light harvesting complex gene 2.2	Cre12.g548950,2e-98,LHCBM7__Chlorophyll a/b binding protein of LHCII
XLOC_001233	3	TCONS_00002460	g1241	NA	scaffold00104	-	12095	19354	4860	12095	25028	False	18	SP?:1.1;scores->C:0.1,M:0.0,SP:1.1	AT4G01985,1e-06,unknown protein; FUNCTIONS IN: molecular_function unknown; INVOLVED IN: biological_process unknown; LOCATED IN: endomembrane system; Has 35333 Blast hits to 34131 proteins in 2444 species: Archae - 798; Bacteria - 22429; Metazoa - 974; Fungi - 991; Plants - 531; Viruses - 0; Other Eukaryotes - 9610 (source: NCBI BLink).	Cre01.g055432,9e-07,__Protein with mechanosensitive ion channel domain
XLOC_001234	4	TCONS_00002462	g1247,g1248	lipid kinase	scaffold00105	+	3726	13636	5371	3726	29942	False	54	SP?:0.5;scores->C:0.0,M:0.3,SP:0.5	NA,-1,NA	Cre10.g448650,6e-31,
XLOC_001235	3	TCONS_00002467	g1249	NA	scaffold00105	+	14156	16590	1747	14156	26988	False	5	M?:0.7;scores->C:0.1,M:0.7,SP:0.0	NA,-1,NA	NA,-1,NA
XLOC_001236	3	TCONS_00002469	g1250	NA	scaffold00105	+	16708	19100	1866	16708	24478	False	10	O:0.0;scores->C:0.3,M:0.0,SP:0.1	NA,-1,NA	NA,-1,NA
XLOC_001237	2	TCONS_00002472	g1251	NA	scaffold00105	+	20249	22667	2009	20249	20911	False	5	C?:0.7;scores->C:0.7,M:0.1,SP:0.3	NA,-1,NA	NA,-1,NA
XLOC_001238	1	TCONS_00002474	g1252	NA	scaffold00105	+	23931	25871	1488	23931	17707	False	1	SP?:0.2;scores->C:0.2,M:0.1,SP:0.2	NA,-1,NA	NA,-1,NA
XLOC_001239	1	TCONS_00002475	XLOC_001239	NA	scaffold00105	+	31385	33439	1211	31385	10139	False	8	NA:1.0;scores->None:1.0	AT1G65000,1e-09,unknown protein; BEST Arabidopsis thaliana protein match is: unknown protein (TAIR:AT5G38060.1); Has 49 Blast hits to 49 proteins in 14 species: Archae - 0; Bacteria - 0; Metazoa - 0; Fungi - 0; Plants - 49; Viruses - 0; Other Eukaryotes - 0 (source: NCBI BLink).	Cre13.g605700,7e-33,
XLOC_001240	3	TCONS_00002476	g1255,g1256	3-hydroxybutyryl- dehydrogenase	scaffold00105	+	37678	43578	4703	37678	0	True	5	C:2.7;scores->C:2.7,M:0.6,SP:0.0	NA,-1,NA	NA,-1,NA
XLOC_001241	1	TCONS_00002479	g1246	NA	scaffold00105	-	47	1861	1668	47	41717	True	2	C?:0.6;scores->C:0.6,M:0.4,SP:0.0	NA,-1,NA	NA,-1,NA
XLOC_001242	2	TCONS_00002480	g1253	NA	scaffold00105	-	26142	29990	3423	26142	13588	False	8	SP?:0.2;scores->C:0.0,M:0.1,SP:0.2	NA,-1,NA	NA,-1,NA
XLOC_001243	1	TCONS_00002482	g1254	NA	scaffold00105	-	33798	35575	1314	33798	8003	False	0	C?:0.8;scores->C:0.8,M:0.1,SP:0.0	NA,-1,NA	NA,-1,NA
XLOC_001244	2	TCONS_00002484	g1257	NA	scaffold00106	+	1	5626	4294	1	36608	True	7	NA:1.0;scores->None:1.0	NA,-1,NA	NA,-1,NA
XLOC_001245	2	TCONS_00002485	g1259	NA	scaffold00106	+	14069	19398	2700	14069	22836	False	1	O:0.0;scores->C:0.0,M:0.1,SP:0.0	NA,-1,NA	NA,-1,NA
XLOC_001246	1	TCONS_00002487	g1263	hypothetical protein MNEG_1122	scaffold00106	+	34356	36397	1170	34356	5837	False	0	SP?:1.3;scores->C:0.0,M:0.1,SP:1.3	NA,-1,NA	NA,-1,NA
XLOC_001247	1	TCONS_00002488	g1264	glutamyl-trna amidotransferase subunit a-like protein	scaffold00106	+	36617	40737	1656	36617	1497	False	0	O:0.0;scores->C:0.0,M:0.3,SP:0.0	AT5G07360,4e-15,Amidase family protein	NA,-1,NA
XLOC_001248	7	TCONS_00002492	g1258	NA	scaffold00106	-	5327	13960	3887	5327	28274	False	11	M?:0.8;scores->C:0.1,M:0.8,SP:0.1	NA,-1,NA	Cre03.g145027,3e-51,
XLOC_001249	2	TCONS_00002496	g1260	NA	scaffold00106	-	19497	23786	2094	19497	18448	False	12	C?:1.3;scores->C:1.3,M:0.2,SP:0.2	AT3G14110,4e-20,Tetratricopeptide repeat (TPR)-like superfamily protein	Cre10.g460050,4e-86,
XLOC_001250	1	TCONS_00002498	g1261	NA	scaffold00106	-	24458	27015	1014	24458	15219	False	13	O:0.0;scores->C:0.2,M:0.1,SP:0.0	AT3G05420,2e-07,acyl-CoA binding protein 4	Cre09.g400150,2e-55,
XLOC_001251	2	TCONS_00002499	g1262	NA	scaffold00106	-	27463	31899	2009	27463	10335	False	21	SP:1.7;scores->C:0.0,M:0.2,SP:1.7	NA,-1,NA	NA,-1,NA
XLOC_001252	1	TCONS_00002501	g1265	receptor homology transmembrane domain- and ring domain-containing protein 2	scaffold00106	-	41457	42234	778	41457	0	True	5	NA:1.0;scores->None:1.0	AT1G71980,8e-14,Protease-associated (PA) RING/U-box zinc finger family protein	Cre16.g680117,1e-21,
XLOC_001253	2	TCONS_00002502	g1267	NA	scaffold00107	+	27977	32178	2858	27977	11162	False	9	O:0.0;scores->C:0.2,M:0.0,SP:0.0	AT2G01650,5e-08,plant UBX domain-containing protein 2	Cre02.g143547,4e-13,
XLOC_001254	2	TCONS_00002504	g1269	NA	scaffold00107	+	37709	38847	666	37709	4493	False	0	SP?:1.2;scores->C:0.5,M:0.0,SP:1.2	NA,-1,NA	NA,-1,NA
XLOC_001255	1	TCONS_00002506	g1270	NA	scaffold00107	+	40383	43340	1599	40383	0	True	10	C:1.5;scores->C:1.5,M:0.2,SP:0.0	NA,-1,NA	NA,-1,NA
XLOC_001256	1	TCONS_00002507	g1266	NA	scaffold00107	-	216	27077	12663	216	16263	True	1	SP:1.8;scores->C:0.0,M:0.1,SP:1.8	NA,-1,NA	Cre07.g340450,0.0,
XLOC_001257	2	TCONS_00002508	g1268	NA	scaffold00107	-	31267	35422	1933	31267	7918	False	49	C?:1.2;scores->C:1.2,M:0.1,SP:0.3	AT5G40670,7e-14,PQ-loop repeat family protein / transmembrane family protein	NA,-1,NA
XLOC_001258	2	TCONS_00002510	g1273	probable l-ascorbate peroxidase chloroplastic	scaffold00108	+	3118	7203	1798	3118	35820	False	84	C:2.8;scores->C:2.8,M:0.0,SP:0.0	AT4G08390,1e-94,stromal ascorbate peroxidase	Cre02.g087700,6e-98,APX1__Ascorbate peroxidase
XLOC_001259	1	TCONS_00002512	g1274	NA	scaffold00108	+	8529	9224	696	8529	33799	False	0	M?:0.8;scores->C:0.0,M:0.8,SP:0.0	NA,-1,NA	NA,-1,NA
XLOC_001260	2	TCONS_00002513	g1276	NA	scaffold00108	+	12729	14541	1466	12729	28482	False	5	M?:1.0;scores->C:0.2,M:1.0,SP:0.0	NA,-1,NA	Cre09.g387504,2e-13,
XLOC_001261	5	TCONS_00002515	g1279	NA	scaffold00108	+	23698	28762	3412	23698	14261	False	304	SP:1.8;scores->C:0.1,M:0.5,SP:1.8	NA,-1,NA	NA,-1,NA
XLOC_001262	1	TCONS_00002520	g1280	NA	scaffold00108	+	29313	30239	621	29313	12784	False	16	O:0.0;scores->C:0.0,M:0.0,SP:0.1	NA,-1,NA	NA,-1,NA
XLOC_001263	2	TCONS_00002521	g1282	organic cation carnitine transporter 4-like	scaffold00108	+	32677	37306	3109	32677	5717	False	4	M:1.1;scores->C:0.1,M:1.1,SP:0.0	AT3G20660,2e-67,organic cation/carnitine transporter4	Cre09.g387060,1e-71,
XLOC_001264	1	TCONS_00002523	g1284	NA	scaffold00108	+	39798	41184	540	39798	1839	False	0	SP?:0.8;scores->C:0.0,M:0.0,SP:0.8	NA,-1,NA	Cre16.g688950,4e-10,
XLOC_001265	1	TCONS_00002524	g1285	NA	scaffold00108	+	41521	43023	1128	41521	0	True	8	SP:2.7;scores->C:0.0,M:0.4,SP:2.7	NA,-1,NA	Cre03.g183800,2e-09,
XLOC_001266	1	TCONS_00002525	g1271	NA	scaffold00108	-	1	973	711	1	42050	True	4	SP?:1.1;scores->C:0.0,M:0.8,SP:1.1	NA,-1,NA	NA,-1,NA
XLOC_001267	2	TCONS_00002526	g1272	NA	scaffold00108	-	1417	3294	1583	1417	39729	False	20	O:0.0;scores->C:0.0,M:0.0,SP:0.0	NA,-1,NA	Cre12.g558750,6e-09,
XLOC_001268	1	TCONS_00002528	XLOC_001268	NA	scaffold00108	-	7115	8213	966	7115	34810	False	7	NA:1.0;scores->None:1.0	NA,-1,NA	NA,-1,NA
XLOC_001269	3	TCONS_00002530	g1275	tpa: pyruvate dehydrogenase kinase family protein	scaffold00108	-	9232	12165	1709	9232	30858	False	17	M:2.5;scores->C:0.3,M:2.5,SP:0.3	AT3G06483,9e-10,pyruvate dehydrogenase kinase	Cre05.g241750,3e-12,PDK3__Mitochondrial pyruvate dehydrogenase kinase
XLOC_001270	1	TCONS_00002532	g1277	NA	scaffold00108	-	14968	16802	750	14968	26221	False	17	O:0.0;scores->C:0.0,M:0.0,SP:0.1	NA,-1,NA	Cre13.g591851,3e-38,
XLOC_001271	2	TCONS_00002533	g1278	NA	scaffold00108	-	17330	23793	4507	17330	19230	False	22	SP:3.2;scores->C:0.1,M:0.5,SP:3.2	AT3G14590,5e-09,Calcium-dependent lipid-binding (CaLB domain) family protein	Cre01.g049100,7e-54,
XLOC_001272	1	TCONS_00002535	g1279	NA	scaffold00108	-	26959	28403	1445	26959	14620	False	1	NA:1.0;scores->None:1.0	NA,-1,NA	NA,-1,NA
XLOC_001273	1	TCONS_00002536	g1281	NA	scaffold00108	-	31165	31585	231	31165	11438	False	2	O:0.0;scores->C:0.0,M:0.0,SP:0.0	NA,-1,NA	NA,-1,NA
XLOC_001274	1	TCONS_00002537	g1283	NA	scaffold00108	-	37825	39375	999	37825	3648	False	0	M:2.1;scores->C:0.0,M:2.1,SP:0.0	NA,-1,NA	NA,-1,NA
XLOC_001275	2	TCONS_00002539	g1286	NA	scaffold00109	+	8	1159	978	8	41881	True	12	O:0.0;scores->C:0.1,M:0.0,SP:0.0	NA,-1,NA	NA,-1,NA
XLOC_001276	1	TCONS_00002540	g1287	trna (uracil-5-)-methyltransferase	scaffold00109	+	1971	4520	1347	1971	38520	False	6	O:0.0;scores->C:0.0,M:0.0,SP:0.0	AT3G21300,2e-08,RNA methyltransferase family protein	Cre01.g021150,6e-95,TMU1__tRNA (uracil-5-)-methyltransferase__tRNA (uracil-5-)-methyltransferase
XLOC_001277	2	TCONS_00002541	g1289	glycerol transport activity	scaffold00109	+	6582	9350	1488	6582	33690	False	13	O:0.0;scores->C:0.0,M:0.0,SP:0.0	AT2G36830,2e-26,gamma tonoplast intrinsic protein	Cre12.g549300,2e-93,MIP1__Aquaporin, glycerol transport activity
XLOC_001278	1	TCONS_00002543	g1291	hypothetical protein MNEG_1145	scaffold00109	+	14010	15197	471	14010	27843	False	1	C:1.5;scores->C:1.5,M:0.5,SP:0.2	NA,-1,NA	NA,-1,NA
XLOC_001279	4	TCONS_00002545	g1292	dna polymerase delta catalytic subunit	scaffold00109	+	15436	27794	4872	15436	15246	False	3	O:0.0;scores->C:0.3,M:0.3,SP:0.0	AT5G63960,6e-42,DNA binding;nucleotide binding;nucleic acid binding;DNA-directed DNA polymerases;DNA-directed DNA polymerases	Cre03.g198750,3e-66,
XLOC_001280	1	TCONS_00002548	g1294	NA	scaffold00109	+	37884	43040	3121	37884	0	True	2	O:0.0;scores->C:0.0,M:0.1,SP:0.1	AT3G06530,8e-29,ARM repeat superfamily protein	Cre12.g548000,1e-56,
XLOC_001281	1	TCONS_00002549	g1288	50s ribosomal protein l14	scaffold00109	-	4899	5252	354	4899	37788	False	35	O:0.0;scores->C:0.2,M:0.0,SP:0.0	NA,-1,NA	Cre12.g550650,4e-33,MRPL14__Putative mitochondrial ribosomal protein L14, imported to mitochondria
XLOC_001282	2	TCONS_00002550	g1290	NA	scaffold00109	-	9037	13369	2793	9037	29671	False	7	C?:1.1;scores->C:1.1,M:0.2,SP:0.0	NA,-1,NA	NA,-1,NA
XLOC_001283	4	TCONS_00002554	g1293	lactoylglutathione lyase	scaffold00109	-	27574	34820	2609	27574	8220	False	24	M:1.1;scores->C:0.0,M:1.1,SP:0.1	AT2G28420,5e-15,Lactoylglutathione lyase / glyoxalase I family protein	Cre16.g678200,3e-11,
XLOC_001284	1	TCONS_00002556	XLOC_001284	NA	scaffold00109	-	35067	35359	293	35067	7681	False	12	NA:1.0;scores->None:1.0	NA,-1,NA	NA,-1,NA
XLOC_001285	1	TCONS_00002557	g1295	NA	scaffold00110	+	208	3615	1473	208	39143	True	13	NA:1.0;scores->None:1.0	AT1G71300,1e-70,Vps52 / Sac2 family	Cre08.g367200,2e-101,VPS52__Subunit of GARP complex
XLOC_001286	1	TCONS_00002558	g1296	NA	scaffold00110	+	4125	4754	495	4125	38004	False	0	SP:1.5;scores->C:1.3,M:0.1,SP:1.5	NA,-1,NA	NA,-1,NA
XLOC_001287	1	TCONS_00002559	g1297	NA	scaffold00110	+	5524	8588	2958	5524	34170	False	2	C:1.8;scores->C:1.8,M:0.4,SP:0.1	NA,-1,NA	NA,-1,NA
XLOC_001288	1	TCONS_00002560	g1301	NA	scaffold00110	+	22004	23407	1404	22004	19351	False	0	M?:0.4;scores->C:0.0,M:0.4,SP:0.0	NA,-1,NA	NA,-1,NA
XLOC_001289	2	TCONS_00002561	g1302	phosphopantetheine adenylyltransferase	scaffold00110	+	24330	26453	1748	24330	16305	False	19	O:0.0;scores->C:0.3,M:0.4,SP:0.0	AT2G18250,9e-18,4-phosphopantetheine adenylyltransferase	Cre13.g590550,3e-29,
XLOC_001290	1	TCONS_00002563	g1303	trna (adenine -n )-methyltransferase catalytic subunit trmt61a	scaffold00110	+	27046	28847	1308	27046	13911	False	2	O:0.0;scores->C:0.0,M:0.0,SP:0.0	AT5G14600,2e-63,S-adenosyl-L-methionine-dependent methyltransferases superfamily protein	Cre05.g244236,2e-82,
XLOC_001291	2	TCONS_00002564	g1304	duf887-domain-containing protein	scaffold00110	+	29008	31153	1235	29008	11605	False	30	SP:1.4;scores->C:0.1,M:0.3,SP:1.4	AT4G19645,3e-10,TRAM, LAG1 and CLN8 (TLC) lipid-sensing domain containing protein	Cre12.g533650,7e-44,
XLOC_001292	1	TCONS_00002566	g1305	actin	scaffold00110	+	32205	35092	1134	32205	7666	False	67	O:0.0;scores->C:0.2,M:0.0,SP:0.0	AT1G49240,0.0,actin 8	Cre13.g603700,0.0,__Actin
XLOC_001293	2	TCONS_00002567	g1298	atp-dependent clp protease proteolytic subunit	scaffold00110	-	8728	11751	1348	8728	31007	False	70	C:1.8;scores->C:1.8,M:1.8,SP:0.0	AT5G23140,1e-27,nuclear-encoded CLP protease P7	Cre06.g299650,7e-75,CLPR6__Inactive subunit of chloroplast ClpP complex
XLOC_001294	2	TCONS_00002569	g1299	NA	scaffold00110	-	11851	17054	3674	11851	25704	False	14	M:1.8;scores->C:0.1,M:1.8,SP:0.6	AT1G73150,3e-23,global transcription factor group E3	Cre08.g367300,9e-36,
XLOC_001295	1	TCONS_00002571	g1300	NA	scaffold00110	-	17276	20913	1914	17276	21845	False	2	O:0.0;scores->C:0.0,M:0.3,SP:0.0	NA,-1,NA	Cre08.g358751,7e-132,
XLOC_001296	1	TCONS_00002572	g1302	NA	scaffold00110	-	23477	24642	1039	23477	18116	False	141	NA:1.0;scores->None:1.0	NA,-1,NA	Cre05.g244901,6e-10,
XLOC_001297	2	TCONS_00002573	g1306	NA	scaffold00110	-	35557	37735	1668	35557	5023	False	41	O:0.0;scores->C:0.1,M:0.3,SP:0.0	AT5G15790,2e-09,RING/U-box superfamily protein	Cre08.g371400,4e-11,
XLOC_001298	1	TCONS_00002575	XLOC_001298	NA	scaffold00110	-	39445	40716	566	39445	2042	False	0	NA:1.0;scores->None:1.0	NA,-1,NA	NA,-1,NA
XLOC_001299	2	TCONS_00002577	g1307	glycerol-3-phosphate dehydrogenase	scaffold00111	+	1	6067	1988	1	37950	True	34	NA:1.0;scores->None:1.0	AT5G40610,4e-93,NAD-dependent glycerol-3-phosphate dehydrogenase family protein	Cre10.g421700,1e-123,GPD4__Glycerol-3-phosphate dehydrogenase/dihydroxyacetone-3-phosphate reductase
XLOC_001300	2	TCONS_00002578	g1308	NA	scaffold00111	+	6181	10801	2054	6181	33216	False	23	C?:0.7;scores->C:0.7,M:0.3,SP:0.4	NA,-1,NA	Cre07.g331000,8e-09,
XLOC_001301	2	TCONS_00002580	g1311	protein	scaffold00111	+	15240	18930	2399	15240	25087	False	23	SP:1.5;scores->C:0.0,M:0.3,SP:1.5	NA,-1,NA	Cre10.g431350,2e-29,
XLOC_001302	6	TCONS_00002586	g1313	serine threonine-protein kinase pats1	scaffold00111	+	29164	39149	4567	29164	4868	False	3	M?:0.4;scores->C:0.1,M:0.4,SP:0.1	AT3G24715,3e-28,Protein kinase superfamily protein with octicosapeptide/Phox/Bem1p domain	Cre16.g664850,2e-115,
XLOC_001303	3	TCONS_00002588	g1314	gpcr-type g protein 2 isoform x2	scaffold00111	+	39266	43618	1566	39266	399	True	12	NA:1.0;scores->None:1.0	AT1G64990,1e-18,GPCR-type G protein 1	Cre16.g674739,1e-27,
XLOC_001304	8	TCONS_00002596	g1309	NA	scaffold00111	-	11104	14140	1136	11104	29877	False	223	SP?:0.9;scores->C:0.0,M:0.3,SP:0.9	NA,-1,NA	NA,-1,NA
XLOC_001305	1	TCONS_00002599	g1310	NA	scaffold00111	-	14642	15178	321	14642	28839	False	0	O:0.0;scores->C:0.2,M:0.1,SP:0.0	NA,-1,NA	NA,-1,NA
XLOC_001306	2	TCONS_00002600	g1312	serine threonine-protein kinase pats1	scaffold00111	-	18658	28628	5510	18658	15389	False	36	O:0.0;scores->C:0.0,M:0.0,SP:0.0	AT3G24715,2e-27,Protein kinase superfamily protein with octicosapeptide/Phox/Bem1p domain	Cre16.g664850,5e-121,
XLOC_001307	1	TCONS_00002602	XLOC_001307	NA	scaffold00112	+	48	801	754	48	41780	True	0	NA:1.0;scores->None:1.0	NA,-1,NA	NA,-1,NA
XLOC_001308	1	TCONS_00002603	XLOC_001308	NA	scaffold00112	+	1421	1994	574	1421	40587	False	0	NA:1.0;scores->None:1.0	NA,-1,NA	NA,-1,NA
XLOC_001309	1	TCONS_00002604	g1317	structural maintenance of chromosomes protein 5	scaffold00112	+	5185	13238	3225	5185	29343	False	22	O:0.0;scores->C:0.1,M:0.0,SP:0.0	AT5G15920,6e-99,structural maintenance of chromosomes 5	Cre10.g440200,1e-150,SMC5B__Structural Maintenance of Chromosomes protein
XLOC_001310	1	TCONS_00002605	g1320	NA	scaffold00112	+	22615	23285	671	22615	19296	False	2	NA:1.0;scores->None:1.0	NA,-1,NA	NA,-1,NA
XLOC_001311	1	TCONS_00002606	g1322	NA	scaffold00112	+	31046	32252	648	31046	10329	False	0	SP:2.0;scores->C:0.0,M:0.3,SP:2.0	NA,-1,NA	NA,-1,NA
XLOC_001312	1	TCONS_00002607	g1323	NA	scaffold00112	+	34247	35469	585	34247	7112	False	0	SP:2.9;scores->C:0.1,M:0.0,SP:2.9	NA,-1,NA	NA,-1,NA
XLOC_001313	1	TCONS_00002608	g1324	NA	scaffold00112	+	36720	37754	345	36720	4827	False	0	SP?:0.3;scores->C:0.0,M:0.1,SP:0.3	NA,-1,NA	NA,-1,NA
XLOC_001314	1	TCONS_00002609	g1325	NA	scaffold00112	+	39917	40986	522	39917	1595	False	0	SP:1.9;scores->C:0.6,M:0.9,SP:1.9	NA,-1,NA	NA,-1,NA
XLOC_001315	3	TCONS_00002610	g1315,g1316	NA	scaffold00112	-	2049	5175	2231	2049	37406	False	14	O:0.0;scores->C:0.0,M:0.0,SP:0.1	NA,-1,NA	NA,-1,NA
XLOC_001316	2	TCONS_00002614	g1318	2-succinylbenzoate-- chloroplastic peroxisomal	scaffold00112	-	13441	16343	1956	13441	26238	False	14	O:0.0;scores->C:0.1,M:0.1,SP:0.1	AT1G30520,6e-27,acyl-activating enzyme 14	Cre01.g030900,2e-36,
XLOC_001317	1	TCONS_00002615	XLOC_001317	NA	scaffold00112	-	16558	17403	748	16558	25178	False	0	NA:1.0;scores->None:1.0	NA,-1,NA	NA,-1,NA
XLOC_001318	3	TCONS_00002616	g1319	equilibrative nucleoside transporter family	scaffold00112	-	17515	22747	3489	17515	19834	False	40	O:0.0;scores->C:0.0,M:0.0,SP:0.0	NA,-1,NA	Cre16.g690319,8e-42,
XLOC_001319	4	TCONS_00002620	g1320,g1321	scp1-like small phosphatase 5 isoform 2	scaffold00112	-	22972	29460	3473	22972	13121	False	64	M?:0.9;scores->C:0.0,M:0.9,SP:0.0	AT5G11860,4e-55,SCP1-like small phosphatase 5	Cre09.g391541,8e-58,
XLOC_001320	1	TCONS_00002623	g1326	NA	scaffold00112	-	41511	42532	620	41511	49	True	13	NA:1.0;scores->None:1.0	AT1G01960,1e-09,SEC7-like guanine nucleotide exchange family protein	Cre09.g390319,3e-18,
XLOC_001321	1	TCONS_00002624	g1330	actin-related protein 4	scaffold00113	+	7456	9202	543	7456	35032	False	23	O:0.0;scores->C:0.1,M:0.0,SP:0.0	AT1G18450,3e-35,actin-related protein 4	Cre06.g249200,3e-47,ARP4__Actin-related protein, putative SWR-C component
XLOC_001322	2	TCONS_00002625	g1332	actin-related protein 4	scaffold00113	+	9812	13552	1481	9812	30682	False	28	O:0.0;scores->C:0.1,M:0.1,SP:0.0	AT1G18450,8e-50,actin-related protein 4	Cre06.g249300,2e-50,ARP5__Actin-related protein, putative SWR-C component
XLOC_001323	2	TCONS_00002628	g1327	NA	scaffold00113	-	83	1698	858	83	42536	True	14	C:2.9;scores->C:2.9,M:1.1,SP:0.0	NA,-1,NA	NA,-1,NA
XLOC_001324	1	TCONS_00002629	g1328	NA	scaffold00113	-	2139	3435	591	2139	40799	False	0	SP:1.6;scores->C:0.0,M:0.7,SP:1.6	NA,-1,NA	Cre01.g021300,2e-18,
XLOC_001325	1	TCONS_00002630	g1329	peptide-methionine -s-oxide reductase	scaffold00113	-	4653	7168	792	4653	37066	False	67	C:1.8;scores->C:1.8,M:0.8,SP:0.1	AT4G25130,9e-29,peptide met sulfoxide reductase 4	Cre10.g464850,4e-53,MSRA5__Peptide methionine sulfoxide reductase
XLOC_001326	1	TCONS_00002631	g1331	nhp2-like protein 1	scaffold00113	-	9394	10261	384	9394	33973	False	168	O:0.0;scores->C:0.0,M:0.0,SP:0.0	AT4G22380,5e-49,Ribosomal protein L7Ae/L30e/S12e/Gadd45 family protein	Cre06.g249250,2e-54,RPL7ae__Ribosomal protein L7Ae
XLOC_001327	1	TCONS_00002632	g1333	hypothetical protein MNEG_1181	scaffold00113	-	13749	16708	1995	13749	27526	False	0	M?:0.8;scores->C:0.0,M:0.8,SP:0.0	NA,-1,NA	NA,-1,NA
XLOC_001328	1	TCONS_00002633	g1334	hypothetical protein MNEG_1182	scaffold00113	-	17674	20744	2274	17674	23490	False	2	M?:0.4;scores->C:0.2,M:0.4,SP:0.0	NA,-1,NA	NA,-1,NA
XLOC_001329	1	TCONS_00002634	g1335	diacylglycerol o-acyltransferase 1	scaffold00113	-	21955	30411	2841	21955	13823	False	6	O:0.0;scores->C:0.0,M:0.1,SP:0.0	AT2G19450,2e-55,membrane bound O-acyl transferase (MBOAT) family protein	Cre01.g045903,3e-54,
XLOC_001330	7	TCONS_00002638	g1336,g1337	NA	scaffold00113	-	30894	42718	4818	30894	1516	False	5	M?:0.6;scores->C:0.6,M:0.6,SP:0.2	NA,-1,NA	Cre07.g353230,6e-13,
XLOC_001331	1	TCONS_00002642	g1338	NA	scaffold00113	-	43132	44184	1053	43132	50	True	14	O:0.0;scores->C:0.1,M:0.0,SP:0.0	NA,-1,NA	NA,-1,NA
XLOC_001332	3	TCONS_00002645	g1340	phragmoplast-associated kinesin-related protein 1	scaffold00114	+	16948	24818	4887	16948	17825	False	2	O:0.0;scores->C:0.0,M:0.1,SP:0.0	AT2G36200,1e-25,P-loop containing nucleoside triphosphate hydrolases superfamily protein	Cre16.g672497,3e-25,
XLOC_001333	1	TCONS_00002646	g1341	dynein light flagellar outer arm	scaffold00114	+	25326	26869	462	25326	15774	False	2	O:0.0;scores->C:0.0,M:0.0,SP:0.0	AT1G35670,2e-17,calcium-dependent protein kinase 2	Cre01.g051250,8e-41,DLC4__Flagellar outer dynein arm 18 kDa light chain LC4
XLOC_001334	2	TCONS_00002647	g1343	rieske	scaffold00114	+	28681	31915	1426	28681	10728	False	131	C:2.7;scores->C:2.7,M:2.4,SP:0.0	AT1G71500,7e-29,Rieske (2Fe-2S) domain-containing protein	Cre09.g411200,1e-74,TEF5__Rieske [2Fe-2S] domain containing protein
XLOC_001335	1	TCONS_00002649	g1344	NA	scaffold00114	+	34414	37785	2871	34414	4858	False	0	O:0.0;scores->C:0.0,M:0.0,SP:0.0	NA,-1,NA	NA,-1,NA
XLOC_001336	1	TCONS_00002650	g1339	NA	scaffold00114	-	278	16470	9713	278	26173	True	1	O:0.0;scores->C:0.0,M:0.0,SP:0.0	AT5G23110,4e-71,Zinc finger, C3HC4 type (RING finger) family protein	Cre01.g044850,5e-132,
XLOC_001337	1	TCONS_00002651	g1342	NA	scaffold00114	-	27405	28352	948	27405	14291	False	31	C?:1.3;scores->C:1.3,M:0.2,SP:0.0	AT5G63220,2e-20,unknown protein; CONTAINS InterPro DOMAIN/s: Uncharacterised protein family UPF0363 (InterPro:IPR007317); Has 304 Blast hits to 301 proteins in 161 species: Archae - 0; Bacteria - 0; Metazoa - 110; Fungi - 121; Plants - 35; Viruses - 0; Other Eukaryotes - 38 (source: NCBI BLink).	Cre06.g282950,2e-40,
XLOC_001338	1	TCONS_00002652	g1345	intraflagellar transport protein 122	scaffold00114	-	38635	42593	1575	38635	50	True	4	SP?:0.9;scores->C:0.0,M:0.1,SP:0.9	NA,-1,NA	Cre01.g065822,1e-80,
XLOC_001339	1	TCONS_00002653	g1346	NA	scaffold00115	+	445	7137	3916	445	35974	True	0	NA:1.0;scores->None:1.0	AT1G11160,1e-07,Transducin/WD40 repeat-like superfamily protein	Cre14.g613400,1e-53,POC16__Centriole proteome protein
XLOC_001340	4	TCONS_00002654	g1348,g1349	NA	scaffold00115	+	13055	21714	3748	13055	21397	False	19	O:0.0;scores->C:0.0,M:0.0,SP:0.0	AT5G65840,2e-20,Thioredoxin superfamily protein	Cre06.g278096,9e-34,SELU1__Selenoprotein U
XLOC_001341	1	TCONS_00002658	g1350	hypothetical protein MNEG_1199	scaffold00115	+	22668	24806	1494	22668	18305	False	0	O:0.0;scores->C:0.0,M:0.1,SP:0.0	NA,-1,NA	NA,-1,NA
XLOC_001342	1	TCONS_00002659	g1353	NA	scaffold00115	+	36448	41238	2676	36448	1873	False	17	NA:1.0;scores->None:1.0	NA,-1,NA	Cre01.g028500,2e-16,
XLOC_001343	1	TCONS_00002660	g1354	NA	scaffold00115	+	42201	43111	575	42201	0	True	71	C?:0.6;scores->C:0.6,M:0.1,SP:0.0	NA,-1,NA	Cre14.g611552,3e-16,
XLOC_001344	2	TCONS_00002661	g1347	abc-type nitrate sulfonate bicarbonate transport periplasmic component	scaffold00115	-	7662	12817	1671	7662	30294	False	84	C:2.1;scores->C:2.1,M:0.3,SP:0.3	NA,-1,NA	Cre07.g332450,5e-86,
XLOC_001345	1	TCONS_00002663	g1351	phenylacetate-- ligase	scaffold00115	-	26190	30193	1668	26190	12918	False	6	SP?:0.1;scores->C:0.0,M:0.3,SP:0.1	NA,-1,NA	NA,-1,NA
XLOC_001346	7	TCONS_00002669	g1352	NA	scaffold00115	-	30469	35588	2724	30469	7523	False	1	M?:0.8;scores->C:0.4,M:0.8,SP:0.2	NA,-1,NA	NA,-1,NA
XLOC_001347	3	TCONS_00002673	g1355	NA	scaffold00116	+	1	2386	1640	1	39741	True	19	NA:1.0;scores->None:1.0	NA,-1,NA	Cre12.g522100,1e-10,
XLOC_001348	1	TCONS_00002674	g1358	geranylgeranyl transferase type-2 subunit beta-like isoform x1	scaffold00116	+	8387	11253	1056	8387	30874	False	22	O:0.0;scores->C:0.0,M:0.0,SP:0.0	AT5G12210,3e-100,RAB geranylgeranyl transferase beta subunit 1	Cre01.g053500,1e-144,
XLOC_001349	2	TCONS_00002676	g1359	protein geranylgeranyltransferase typeii	scaffold00116	+	11999	16218	3309	11999	25909	False	7	C?:0.6;scores->C:0.6,M:0.2,SP:0.0	NA,-1,NA	NA,-1,NA
XLOC_001350	1	TCONS_00002677	g1364	carotene epsilon- chloroplastic	scaffold00116	+	33508	39080	1743	33508	3047	False	9	C:3.2;scores->C:3.2,M:0.1,SP:0.0	AT3G53130,3e-156,Cytochrome P450 superfamily protein	Cre08.g373100,0.0,__Cytochrome P450, CYP97 superfamily; carotenoid hydroxylase
XLOC_001351	2	TCONS_00002678	g1365	cytochrome p450	scaffold00116	+	39631	42015	1247	39631	112	True	1	C:2.5;scores->C:2.5,M:0.0,SP:0.0	NA,-1,NA	Cre01.g003850,5e-66,__Cytochrome P450, CYP197 superfamily
XLOC_001352	3	TCONS_00002680	g1356,g1357	protein rft1 homolog isoform x1	scaffold00116	-	1586	8451	4592	1586	33676	False	25	O:0.0;scores->C:0.4,M:0.2,SP:0.0	AT5G07630,2e-60,lipid transporters	Cre11.g467726,1e-77,
XLOC_001353	2	TCONS_00002683	g1360	NA	scaffold00116	-	16291	19021	2541	16291	23106	False	17	O:0.0;scores->C:0.0,M:0.0,SP:0.0	NA,-1,NA	NA,-1,NA
XLOC_001354	2	TCONS_00002685	g1361	probable metal-nicotianamine transporter ysl6	scaffold00116	-	19408	25800	3349	19408	16327	False	46	C?:0.5;scores->C:0.5,M:0.0,SP:0.0	AT3G27020,4e-76,YELLOW STRIPE like 6	NA,-1,NA
XLOC_001355	2	TCONS_00002687	g1362	alcohol dehydrogenase	scaffold00116	-	26515	30773	1104	26515	11354	False	6	C?:1.2;scores->C:1.2,M:1.2,SP:0.4	AT4G37980,1e-46,elicitor-activated gene 3-1	Cre09.g392134,2e-94,
XLOC_001356	1	TCONS_00002689	g1363	NA	scaffold00116	-	31698	33230	1353	31698	8897	False	2	C?:1.1;scores->C:1.1,M:0.6,SP:0.1	NA,-1,NA	NA,-1,NA
XLOC_001357	2	TCONS_00002691	g1366	nad-dependent malic enzyme	scaffold00117	+	172	2825	1319	172	39843	True	3	NA:1.0;scores->None:1.0	AT5G25880,6e-51,NADP-malic enzyme 3	Cre14.g629700,4e-42,MME3__NADP malic enzyme
XLOC_001358	2	TCONS_00002692	g1369	NA	scaffold00117	+	9600	12865	2578	9600	29803	False	5	SP?:0.4;scores->C:0.0,M:0.1,SP:0.4	AT4G38640,5e-19,Plasma-membrane choline transporter family protein	Cre09.g390467,3e-30,CGL66__Predicted protein
XLOC_001359	3	TCONS_00002694	g1372	allophanate hydrolase	scaffold00117	+	25115	28636	2145	25115	14032	False	89	O:0.0;scores->C:0.4,M:0.2,SP:0.0	AT3G25660,3e-17,Amidase family protein	Cre08.g360100,4e-116,DUR2__Allophanate hydrolase
XLOC_001360	1	TCONS_00002697	g1373	urea-proton symporter dur3-like	scaffold00117	+	29251	33983	2244	29251	8685	False	814	SP?:0.4;scores->C:0.0,M:0.1,SP:0.4	AT5G45380,0.0,solute:sodium symporters;urea transmembrane transporters	Cre08.g360200,0.0,DUR3__Urea active transporter
XLOC_001361	1	TCONS_00002698	g1374	dead-box atp-dependent rna helicase 35	scaffold00117	+	36882	41301	1944	36882	1367	False	22	O:0.0;scores->C:0.0,M:0.0,SP:0.0	AT4G33370,0.0,DEA(D/H)-box RNA helicase family protein	Cre07.g334200,0.0,
XLOC_001362	3	TCONS_00002699	g1367,g1368	aldo keto reductase	scaffold00117	-	2661	9556	4001	2661	33112	False	24	C:2.3;scores->C:2.3,M:0.3,SP:0.0	AT2G27680,8e-47,NAD(P)-linked oxidoreductase superfamily protein	Cre02.g095127,1e-95,
XLOC_001363	4	TCONS_00002702	g1370	NA	scaffold00117	-	12370	23441	4923	12370	19227	False	163	O:0.0;scores->C:0.0,M:0.0,SP:0.0	AT1G03090,5e-86,methylcrotonyl-CoA carboxylase alpha chain, mitochondrial / 3-methylcrotonyl-CoA carboxylase 1 (MCCA)	Cre08.g360050,0.0,DUR1__Urea carboxylase/allophanate hydrolase__Urea carboxylase/allophanate hydrolase
XLOC_001364	4	TCONS_00002708	g1371	allophanate hydrolase	scaffold00117	-	24155	25568	810	24155	17100	False	124	C?:0.4;scores->C:0.4,M:0.2,SP:0.0	NA,-1,NA	NA,-1,NA
XLOC_001365	2	TCONS_00002710	g1375	NA	scaffold00118	+	213	6001	3772	213	35839	True	19	SP?:0.2;scores->C:0.0,M:0.1,SP:0.2	AT1G15740,1e-06,Leucine-rich repeat family protein	Cre07.g346672,7e-12,
XLOC_001366	5	TCONS_00002714	g1376	NA	scaffold00118	+	6393	22473	8397	6393	19367	False	14	M?:0.8;scores->C:0.5,M:0.8,SP:0.1	NA,-1,NA	Cre16.g665050,2e-161,CAV2__Voltage-gated Ca2+ channel, alpha subunit
XLOC_001367	3	TCONS_00002718	g1378	transmembrane protease serine 9	scaffold00118	+	34314	40118	3170	34314	1722	False	15	O:0.0;scores->C:0.0,M:0.2,SP:0.0	NA,-1,NA	Cre17.g740600,2e-15,MOT50__Predicted protein__Predicted protein
XLOC_001368	2	TCONS_00002720	g1377	NA	scaffold00118	-	23207	34194	10294	23207	7646	False	1	O:0.0;scores->C:0.3,M:0.3,SP:0.0	NA,-1,NA	Cre07.g345000,5e-07,
XLOC_001369	1	TCONS_00002722	g1379	dead-box atp-dependent rna helicase 17	scaffold00118	-	40411	41840	692	40411	0	True	4	NA:1.0;scores->None:1.0	AT2G40700,2e-36,P-loop containing nucleoside triphosphate hydrolases superfamily protein	Cre03.g188550,1e-36,
XLOC_001370	1	TCONS_00002723	g1381	tp53-regulating kinase-like	scaffold00119	+	3025	5829	714	3025	35463	False	11	O:0.0;scores->C:0.0,M:0.0,SP:0.0	AT5G26110,2e-61,Protein kinase superfamily protein	Cre06.g306800,2e-16,
XLOC_001371	3	TCONS_00002725	g1386	peptide chain release factor 1	scaffold00119	+	23962	28688	2027	23962	12604	False	10	O:0.0;scores->C:0.0,M:0.0,SP:0.0	AT3G62910,3e-118,Peptide chain release factor 1	Cre16.g673617,7e-154,PRF1__Peptide chain release factor
XLOC_001372	4	TCONS_00002727	g1387	NA	scaffold00119	+	29195	31652	1555	29195	9640	False	1	SP?:1.2;scores->C:0.2,M:0.1,SP:1.2	NA,-1,NA	NA,-1,NA
XLOC_001373	1	TCONS_00002731	g1380	NA	scaffold00119	-	53	2101	1008	53	39191	True	0	SP:1.7;scores->C:0.1,M:1.5,SP:1.7	NA,-1,NA	NA,-1,NA
XLOC_001374	12	TCONS_00002738	g1382	NA	scaffold00119	-	5928	13731	4521	5928	27561	False	2	O:0.0;scores->C:0.0,M:0.0,SP:0.0	NA,-1,NA	NA,-1,NA
XLOC_001375	2	TCONS_00002744	g1383	NA	scaffold00119	-	14054	17306	2340	14054	23986	False	8	M?:0.9;scores->C:0.3,M:0.9,SP:0.4	NA,-1,NA	NA,-1,NA
XLOC_001376	3	TCONS_00002746	g1384	NA	scaffold00119	-	17738	21348	2473	17738	19944	False	85	C:1.7;scores->C:1.7,M:0.8,SP:0.4	NA,-1,NA	NA,-1,NA
XLOC_001377	1	TCONS_00002749	g1385	NA	scaffold00119	-	21740	23990	1125	21740	17302	False	10	SP:2.7;scores->C:0.1,M:0.7,SP:2.7	AT3G59390,7e-29,unknown protein; FUNCTIONS IN: molecular_function unknown; INVOLVED IN: biological_process unknown; LOCATED IN: endomembrane system; EXPRESSED IN: 22 plant structures; EXPRESSED DURING: 13 growth stages; CONTAINS InterPro DOMAIN/s: Protein of unknown function DUF2054 (InterPro:IPR019352); Has 184 Blast hits to 184 proteins in 72 species: Archae - 0; Bacteria - 0; Metazoa - 116; Fu…	Cre16.g673841,5e-55,
XLOC_001378	1	TCONS_00002750	g1388	NA	scaffold00119	-	32857	35785	2319	32857	5507	False	0	O:0.0;scores->C:0.1,M:0.2,SP:0.0	NA,-1,NA	NA,-1,NA
XLOC_001379	2	TCONS_00002751	g1389	isocitrate nadp-dependent	scaffold00119	-	36235	41246	2004	36235	46	True	158	O:0.0;scores->C:0.0,M:0.0,SP:0.0	AT1G54340,3e-132,isocitrate dehydrogenase	Cre04.g214500,6e-150,IDH3__Isocitrate dehydrogenase, NADP-dependent
XLOC_001380	1	TCONS_00002753	g1390	NA	scaffold00120	+	329	3694	868	329	39058	True	0	NA:1.0;scores->None:1.0	NA,-1,NA	Cre02.g107050,2e-24,DHC5__Dynein heavy chain 5, inner arm dynein b (monomeric)
XLOC_001381	2	TCONS_00002754	g1392	NA	scaffold00120	+	9039	16793	4603	9039	25959	False	5	M?:0.5;scores->C:0.0,M:0.5,SP:0.0	AT1G34420,1e-24,leucine-rich repeat transmembrane protein kinase family protein	Cre03.g144324,8e-37,
XLOC_001382	1	TCONS_00002756	g1396	b9 domain-containing protein 2	scaffold00120	+	33592	36116	1056	33592	6636	False	0	C?:0.5;scores->C:0.5,M:0.2,SP:0.0	NA,-1,NA	Cre10.g459550,8e-38,
XLOC_001383	2	TCONS_00002758	g1397	NA	scaffold00120	+	37118	41337	3312	37118	1415	False	0	O:0.0;scores->C:0.0,M:0.0,SP:0.0	AT1G03790,1e-29,Zinc finger C-x8-C-x5-C-x3-H type family protein	Cre13.g566200,1e-33,
XLOC_001384	1	TCONS_00002759	XLOC_001384	NA	scaffold00120	+	42046	42620	575	42046	132	True	1	NA:1.0;scores->None:1.0	NA,-1,NA	NA,-1,NA
XLOC_001385	4	TCONS_00002761	g1391	protein	scaffold00120	-	3773	8103	2021	3773	34649	False	21	SP:1.4;scores->C:0.0,M:0.5,SP:1.4	AT5G18900,8e-56,2-oxoglutarate (2OG) and Fe(II)-dependent oxygenase superfamily protein	Cre02.g081600,4e-87,
XLOC_001386	1	TCONS_00002764	g1393	albino3-like protein chloroplastic	scaffold00120	-	17005	20338	1110	17005	22414	False	11	O:0.0;scores->C:0.0,M:0.0,SP:0.0	AT2G28800,1e-69,63 kDa inner membrane family protein	Cre06.g251900,2e-91,ALB3__Inner membrane ALBINO3-like protein
XLOC_001387	1	TCONS_00002765	XLOC_001387	NA	scaffold00120	-	21189	22236	1048	21189	20516	False	10	NA:1.0;scores->None:1.0	NA,-1,NA	NA,-1,NA
XLOC_001388	2	TCONS_00002766	g1394	g2 mitotic-specific cyclin-a	scaffold00120	-	23237	28515	2814	23237	14237	False	5	C?:0.9;scores->C:0.9,M:0.1,SP:0.0	AT1G44110,4e-16,Cyclin A1;1	Cre06.g289750,4e-15,CYCD2__D-type cyclin
XLOC_001389	1	TCONS_00002768	g1395	ubiquitin-like domain-containing ctd phosphatase 1	scaffold00120	-	29403	33133	1050	29403	9619	False	10	O:0.0;scores->C:0.0,M:0.0,SP:0.0	AT4G06599,4e-84,ubiquitin family protein	Cre04.g228900,2e-95,
XLOC_001390	1	TCONS_00002769	g1396	NA	scaffold00120	-	35168	35999	832	35168	6753	False	1	NA:1.0;scores->None:1.0	NA,-1,NA	NA,-1,NA
XLOC_001391	2	TCONS_00002770	g1401	NA	scaffold00121	+	17695	19952	1989	17695	21174	False	2	C?:0.6;scores->C:0.6,M:0.5,SP:0.0	NA,-1,NA	Cre12.g497101,3e-07,
XLOC_001392	1	TCONS_00002772	g1402	adp-ribosylation factor gtpase-activating protein agd6	scaffold00121	+	21117	23330	1488	21117	17796	False	43	O:0.0;scores->C:0.0,M:0.0,SP:0.0	AT3G53710,3e-46,ARF-GAP domain 6	Cre09.g386550,1e-52,
XLOC_001393	4	TCONS_00002773	g1403	NA	scaffold00121	+	23790	28807	3610	23790	12319	False	25	O:0.0;scores->C:0.3,M:0.3,SP:0.0	NA,-1,NA	Cre09.g402100,2e-55,
XLOC_001394	2	TCONS_00002777	g1405	NA	scaffold00121	+	32742	37412	2638	32742	3714	False	2	C?:1.1;scores->C:1.1,M:0.0,SP:0.0	NA,-1,NA	Cre02.g108150,3e-11,
XLOC_001395	1	TCONS_00002779	g1406	chloride channel protein d	scaffold00121	+	38192	41114	1095	38192	12	True	8	O:0.0;scores->C:0.0,M:0.0,SP:0.0	AT5G33280,6e-35,Voltage-gated chloride channel family protein	Cre09.g402051,2e-109,
XLOC_001396	1	TCONS_00002780	g1398	beta-adaptin-like protein b	scaffold00121	-	223	5457	1643	223	35669	True	21	O:0.0;scores->C:0.0,M:0.0,SP:0.0	AT4G11380,0.0,Adaptin family protein	Cre11.g478156,6e-100,
XLOC_001397	3	TCONS_00002782	g1399	binding protein	scaffold00121	-	8433	14338	2582	8433	26788	False	15	O:0.0;scores->C:0.0,M:0.0,SP:0.0	AT3G19990,4e-73,unknown protein; INVOLVED IN: biological_process unknown; LOCATED IN: chloroplast stroma, chloroplast; EXPRESSED IN: 23 plant structures; EXPRESSED DURING: 13 growth stages; Has 118 Blast hits to 118 proteins in 41 species: Archae - 0; Bacteria - 42; Metazoa - 0; Fungi - 0; Plants - 56; Viruses - 0; Other Eukaryotes - 20 (source: NCBI BLink).	Cre16.g671500,1e-86,
XLOC_001398	1	TCONS_00002784	g1400	NA	scaffold00121	-	14940	17655	1215	14940	23471	False	6	O:0.0;scores->C:0.0,M:0.0,SP:0.0	AT2G40650,3e-66,PRP38 family protein	Cre12.g503400,3e-73,PRP38__Pre-mRNA splicing factor, SR-related protein
XLOC_001399	2	TCONS_00002785	g1404	mitochondrial partial	scaffold00121	-	28848	31953	2299	28848	9173	False	0	O:0.0;scores->C:0.1,M:0.2,SP:0.0	AT4G39460,4e-10,S-adenosylmethionine carrier 1	Cre16.g688000,1e-12,__Mitochondrial substrate carrier protein
XLOC_001400	4	TCONS_00002788	g1411	transport protein	scaffold00122	+	36460	40697	3367	36460	366	True	10	M?:0.7;scores->C:0.1,M:0.7,SP:0.0	NA,-1,NA	Cre07.g355550,2e-32,
XLOC_001401	1	TCONS_00002791	g1407	atp-dependent dna helicase mph1	scaffold00122	-	1	7235	3384	1	33828	True	0	O:0.0;scores->C:0.2,M:0.1,SP:0.0	AT1G35530,8e-75,DEAD/DEAH box RNA helicase family protein	Cre03.g208833,4e-65,
XLOC_001402	2	TCONS_00002792	g1408	camphor resistance family protein	scaffold00122	-	8452	10793	1473	8452	30270	False	13	SP:2.0;scores->C:0.0,M:0.0,SP:2.0	AT2G41705,2e-09,camphor resistance CrcB family protein	Cre08.g367700,8e-19,
XLOC_001403	2	TCONS_00002794	g1409	protein	scaffold00122	-	10940	14956	1969	10940	26107	False	20	O:0.0;scores->C:0.2,M:0.0,SP:0.0	AT1G33270,2e-23,Acyl transferase/acyl hydrolase/lysophospholipase superfamily protein	Cre03.g195500,1e-48,
XLOC_001404	1	TCONS_00002796	g1410	centriole proteome protein	scaffold00122	-	16176	34926	7782	16176	6137	False	1	O:0.0;scores->C:0.0,M:0.0,SP:0.0	NA,-1,NA	Cre03.g167550,0.0,POC3__Centriole proteome protein
XLOC_001405	1	TCONS_00002797	g1412	NA	scaffold00122	-	40623	41063	441	40623	0	True	2	NA:1.0;scores->None:1.0	NA,-1,NA	NA,-1,NA
XLOC_001406	1	TCONS_00002798	g1414	NA	scaffold00123	+	6891	10298	2343	6891	32599	False	0	O:0.0;scores->C:0.0,M:0.0,SP:0.0	AT1G12270,3e-07,stress-inducible protein, putative	NA,-1,NA
XLOC_001407	1	TCONS_00002799	g1416	NA	scaffold00123	+	12769	13842	1074	12769	29055	False	0	M?:0.5;scores->C:0.0,M:0.5,SP:0.1	NA,-1,NA	NA,-1,NA
XLOC_001408	3	TCONS_00002801	g1418	g patch domain-containing protein 8	scaffold00123	+	16814	23569	2883	16814	19328	False	38	C?:0.6;scores->C:0.6,M:0.0,SP:0.0	AT5G26610,9e-27,D111/G-patch domain-containing protein	Cre03.g201250,2e-31,
XLOC_001409	2	TCONS_00002803	g1419	NA	scaffold00123	+	24196	29261	3906	24196	13636	False	35	C:2.5;scores->C:2.5,M:1.0,SP:0.0	AT5G20380,1e-105,phosphate transporter 4;5	Cre09.g396950,2e-135,__Sodium-dependent phosphate transporter, major facilitator superfamily
XLOC_001410	4	TCONS_00002805	g1420	NA	scaffold00123	+	29693	34265	3762	29693	8632	False	0	C?:1.0;scores->C:1.0,M:0.0,SP:0.0	NA,-1,NA	NA,-1,NA
XLOC_001411	2	TCONS_00002809	g1423	sodium hydrogen exchanger 2-like	scaffold00123	+	40113	42852	1343	40113	45	True	9	M?:0.9;scores->C:0.0,M:0.9,SP:0.7	AT3G06370,2e-30,sodium hydrogen exchanger 4	Cre09.g402700,1e-38,
XLOC_001412	1	TCONS_00002811	g1413	ubiquitin-activating enzyme e1	scaffold00123	-	456	5520	1515	456	37377	True	49	O:0.0;scores->C:0.2,M:0.2,SP:0.0	AT5G06460,1e-160,ubiquitin activating enzyme 2	Cre09.g386400,5e-180,UBA1__Ubiquitin-activating enzyme E1
XLOC_001413	3	TCONS_00002813	g1415	single-stranded dna-bindig protein mitochondrial	scaffold00123	-	10350	12868	1333	10350	30029	False	15	C:2.3;scores->C:2.3,M:0.0,SP:0.0	AT1G14410,2e-21,ssDNA-binding transcriptional regulator	Cre02.g091550,1e-20,
XLOC_001414	1	TCONS_00002815	g1417	meiotically up-regulatedprotein66 protein	scaffold00123	-	14432	16765	645	14432	26132	False	17	O:0.0;scores->C:0.0,M:0.0,SP:0.0	AT5G66930,8e-43,unknown protein; FUNCTIONS IN: molecular_function unknown; INVOLVED IN: biological_process unknown; LOCATED IN: cellular_component unknown; EXPRESSED IN: 24 plant structures; EXPRESSED DURING: 15 growth stages; CONTAINS InterPro DOMAIN/s: Protein of unknown function DUF1649 (InterPro:IPR012445); Has 247 Blast hits to 247 proteins in 111 species: Archae - 0; Bacteria - 0; Metazoa -…	Cre07.g334700,2e-59,
XLOC_001415	1	TCONS_00002816	g1418	NA	scaffold00123	-	23185	23558	374	23185	19339	False	0	NA:1.0;scores->None:1.0	NA,-1,NA	NA,-1,NA
XLOC_001416	3	TCONS_00002817	g1421,g1422	NA	scaffold00123	-	34261	38026	2732	34261	4871	False	29	C?:0.9;scores->C:0.9,M:0.0,SP:0.3	AT3G52760,2e-21,Integral membrane Yip1 family protein	Cre09.g402650,8e-42,
XLOC_001417	1	TCONS_00002820	g1423	NA	scaffold00123	-	39269	40480	1212	39269	2417	False	1	NA:1.0;scores->None:1.0	NA,-1,NA	NA,-1,NA
XLOC_001418	7	TCONS_00002824	g1424,g1425	ubiquitin-protein cullin 4	scaffold00124	+	1	11117	6338	1	31016	True	19	C?:0.5;scores->C:0.5,M:0.4,SP:0.0	AT5G46210,8e-55,cullin4	Cre12.g516500,1e-56,CUL2__Ubiquitin ligase SCF complex subunit Cullin
XLOC_001419	1	TCONS_00002828	g1429	tchqd class glutathione s-transferase	scaffold00124	+	23060	25375	819	23060	16758	False	102	O:0.0;scores->C:0.1,M:0.0,SP:0.0	AT1G77290,4e-28,Glutathione S-transferase family protein	NA,-1,NA
XLOC_001420	2	TCONS_00002829	g1430	protein tpx2-like	scaffold00124	+	25860	32017	3256	25860	10116	False	4	O:0.0;scores->C:0.0,M:0.0,SP:0.0	AT1G03780,3e-19,targeting protein for XKLP2	Cre11.g482850,2e-36,
XLOC_001421	4	TCONS_00002832	g1426,g1427	30s ribosomal protein s1	scaffold00124	-	11217	20248	5492	11217	21885	False	168	C:2.3;scores->C:2.3,M:1.8,SP:0.0	AT5G30510,2e-63,ribosomal protein S1	Cre09.g394750,6e-117,PRPS1__Plastid ribosomal protein S1, polyribonucleotide nucleotidyltransferase
XLOC_001422	1	TCONS_00002835	g1428	NA	scaffold00124	-	20974	22827	1581	20974	19306	False	2	SP?:1.1;scores->C:0.0,M:0.1,SP:1.1	NA,-1,NA	NA,-1,NA
XLOC_001423	1	TCONS_00002836	g1431	NA	scaffold00124	-	32756	41297	5088	32756	836	False	0	O:0.0;scores->C:0.0,M:0.0,SP:0.1	AT5G19680,3e-10,Leucine-rich repeat (LRR) family protein	Cre01.g023550,3e-45,FAP234__Flagellar Associated Protein, putative outer arm dynein light chain
XLOC_001424	1	TCONS_00002837	XLOC_001424	NA	scaffold00124	-	41649	42133	485	41649	0	True	51	NA:1.0;scores->None:1.0	NA,-1,NA	NA,-1,NA
XLOC_001425	2	TCONS_00002838	g1433	NA	scaffold00125	+	2920	6979	1965	2920	34538	False	9	O:0.0;scores->C:0.2,M:0.0,SP:0.0	NA,-1,NA	NA,-1,NA
XLOC_001426	4	TCONS_00002841	g1435	s-adenosylmethionine synthetase	scaffold00125	+	10667	15250	2001	10667	26267	False	32	M:1.5;scores->C:0.9,M:1.5,SP:0.0	AT2G36880,5e-93,methionine adenosyltransferase 3	Cre06.g250200,9e-98,__S-adenosylmethionine synthetase
XLOC_001427	2	TCONS_00002844	g1436	NA	scaffold00125	+	15596	21091	3862	15596	20426	False	19	O:0.0;scores->C:0.0,M:0.0,SP:0.0	NA,-1,NA	NA,-1,NA
XLOC_001428	1	TCONS_00002846	g1437	NA	scaffold00125	+	21724	24871	1869	21724	16646	False	0	SP?:0.7;scores->C:0.4,M:0.1,SP:0.7	NA,-1,NA	NA,-1,NA
XLOC_001429	1	TCONS_00002847	g1439	NA	scaffold00125	+	29486	32161	1044	29486	9356	False	4	C:1.6;scores->C:1.6,M:1.1,SP:0.2	NA,-1,NA	Cre07.g351350,2e-09,CSG8__Predicted protein of CSG family
XLOC_001430	2	TCONS_00002848	g1441	protein	scaffold00125	+	39972	41371	848	39972	146	True	5	O:0.0;scores->C:0.0,M:0.2,SP:0.0	AT1G76310,5e-15,CYCLIN B2;4	Cre08.g370401,1e-20,
XLOC_001431	1	TCONS_00002850	g1432	sec14 cytosolic factor	scaffold00125	-	191	2710	600	191	38807	True	9	O:0.0;scores->C:0.0,M:0.0,SP:0.0	AT1G55690,4e-34,Sec14p-like phosphatidylinositol transfer family protein	Cre12.g527050,4e-62,
XLOC_001432	1	TCONS_00002851	g1434	nad-dependent protein deacetylase srt2 isoform x1	scaffold00125	-	7301	10453	1338	7301	31064	False	8	C?:1.1;scores->C:1.1,M:0.5,SP:0.1	AT5G09230,6e-56,sirtuin 2	Cre12.g524650,4e-79,
XLOC_001433	1	TCONS_00002852	g1438	hydroxylysine kinase	scaffold00125	-	26169	29126	1251	26169	12391	False	1	O:0.0;scores->C:0.0,M:0.0,SP:0.0	NA,-1,NA	Cre16.g670350,9e-18,
XLOC_001434	2	TCONS_00002853	g1440	probable starch synthase chloroplastic amyloplastic isoform x1	scaffold00125	-	32448	39627	3652	32448	1890	False	3	O:0.0;scores->C:0.0,M:0.0,SP:0.0	AT4G18240,4e-118,starch synthase 4	Cre16.g663850,0.0,SSS5__Soluble starch synthase
XLOC_001435	3	TCONS_00002855	g1443,g1444	u6 snrna phosphodiesterase isoform x1	scaffold00126	+	4410	8741	3334	4410	33248	False	25	SP:2.5;scores->C:0.0,M:0.0,SP:2.5	AT5G51170,4e-12,unknown protein; FUNCTIONS IN: molecular_function unknown; INVOLVED IN: biological_process unknown; LOCATED IN: cellular_component unknown; EXPRESSED IN: 24 plant structures; EXPRESSED DURING: 15 growth stages; CONTAINS InterPro DOMAIN/s: Uncharacterised protein family UPF0406 (InterPro:IPR019146); Has 166 Blast hits to 166 proteins in 77 species: Archae - 0; Bacteria - 0; Metazoa…	Cre01.g041900,5e-20,
XLOC_001436	3	TCONS_00002858	g1445	calcium-dependent protein kinase 3-like	scaffold00126	+	9158	14963	4857	9158	27026	False	52	O:0.0;scores->C:0.1,M:0.0,SP:0.0	AT4G23650,9e-61,calcium-dependent protein kinase 6	Cre17.g705000,9e-58,CDPK1__Calcium-dependent protein kinase
XLOC_001437	1	TCONS_00002861	g1447	cation translocating p-type atpase	scaffold00126	+	17965	27624	3912	17965	14365	False	1	SP?:0.6;scores->C:0.1,M:0.5,SP:0.6	AT5G23630,1e-24,phosphate deficiency response 2	Cre02.g093700,7e-58,
XLOC_001438	1	TCONS_00002862	g1450	NA	scaffold00126	+	35966	37851	894	35966	4138	False	2	M?:0.6;scores->C:0.3,M:0.6,SP:0.0	NA,-1,NA	NA,-1,NA
XLOC_001439	1	TCONS_00002863	g1451	NA	scaffold00126	+	38657	40654	855	38657	1335	False	1	O:0.0;scores->C:0.2,M:0.1,SP:0.0	NA,-1,NA	NA,-1,NA
XLOC_001440	2	TCONS_00002865	g1442	exosome complex exonuclease rrp44	scaffold00126	-	53	4385	1458	53	37604	True	5	O:0.0;scores->C:0.0,M:0.0,SP:0.0	AT2G17510,7e-62,ribonuclease II family protein	Cre14.g613850,2e-95,
XLOC_001441	1	TCONS_00002866	g1446	NA	scaffold00126	-	15140	16915	651	15140	25074	False	19	O:0.0;scores->C:0.1,M:0.1,SP:0.0	NA,-1,NA	NA,-1,NA
XLOC_001442	4	TCONS_00002869	g1448	isoprenylcysteine carboxyl methyltransferase	scaffold00126	-	28071	30940	1909	28071	11049	False	5	SP?:0.8;scores->C:0.2,M:0.0,SP:0.8	NA,-1,NA	NA,-1,NA
XLOC_001443	2	TCONS_00002871	g1449	30s ribosomal protein s1	scaffold00126	-	31633	34349	1916	31633	7640	False	7	O:0.0;scores->C:0.1,M:0.1,SP:0.0	AT5G30510,9e-12,ribosomal protein S1	Cre09.g394750,2e-13,PRPS1__Plastid ribosomal protein S1, polyribonucleotide nucleotidyltransferase
XLOC_001444	2	TCONS_00002873	g1452	NA	scaffold00126	-	40827	41953	1127	40827	36	True	3	NA:1.0;scores->None:1.0	AT3G46230,1e-07,heat shock protein 17.4	Cre07.g318800,9e-09,HSP22A__Heat shock protein 22A
XLOC_001445	2	TCONS_00002876	g1453	carotene isomerase	scaffold00127	+	220	2519	1599	220	38329	True	12	M?:0.4;scores->C:0.2,M:0.4,SP:0.0	AT1G57770,2e-70,FAD/NAD(P)-binding oxidoreductase family protein	Cre09.g407200,1e-88,
XLOC_001446	1	TCONS_00002877	g1455	NA	scaffold00127	+	4891	5193	303	4891	35655	False	7	NA:1.0;scores->None:1.0	NA,-1,NA	NA,-1,NA
XLOC_001447	1	TCONS_00002878	g1456	NA	scaffold00127	+	10936	18626	4794	10936	22222	False	1	SP?:1.0;scores->C:0.0,M:0.7,SP:1.0	NA,-1,NA	Cre14.g625600,7e-108,
XLOC_001448	5	TCONS_00002880	g1457	beta-glucosidase 12-like	scaffold00127	+	19441	24748	2566	19441	16100	False	22	SP?:0.7;scores->C:0.0,M:0.0,SP:0.7	AT3G18080,8e-107,B-S glucosidase 44	Cre07.g320850,3e-18,
XLOC_001449	1	TCONS_00002884	g1458	carbohydrate kinase	scaffold00127	+	25969	31193	2430	25969	9655	False	4	O:0.0;scores->C:0.0,M:0.2,SP:0.0	AT4G30310,2e-34,FGGY family of carbohydrate kinase	Cre12.g543902,2e-152,
XLOC_001450	1	TCONS_00002885	g1459	NA	scaffold00127	+	32826	33999	519	32826	6849	False	9	O:0.0;scores->C:0.0,M:0.1,SP:0.0	NA,-1,NA	Cre03.g170500,7e-20,
XLOC_001451	1	TCONS_00002886	g1461	glycoside hydrolase	scaffold00127	+	35511	39871	1365	35511	977	False	23	SP?:1.1;scores->C:0.0,M:0.0,SP:1.1	NA,-1,NA	NA,-1,NA
XLOC_001452	5	TCONS_00002891	g1454,g1455	protein	scaffold00127	-	2396	9591	2736	2396	31257	False	405	SP?:0.5;scores->C:0.3,M:0.2,SP:0.5	AT5G52650,1e-38,RNA binding Plectin/S10 domain-containing protein	Cre09.g411100,4e-42,RPS10__Ribosomal protein S10, component of cytosolic 80S ribosome and 40S small subunit__Ribosomal protein S10, component of cytosolic 80S ribosome and 40S small subunit
XLOC_001453	2	TCONS_00002892	g1460	u6 snrna-associated sm-like protein lsm5	scaffold00127	-	34048	35668	1621	34048	5180	False	74	O:0.0;scores->C:0.1,M:0.0,SP:0.0	AT5G48870,5e-34,Small nuclear ribonucleoprotein family protein	NA,-1,NA
XLOC_001454	2	TCONS_00002894	g1462	NA	scaffold00127	-	40142	40848	706	40142	0	True	18	NA:1.0;scores->None:1.0	NA,-1,NA	NA,-1,NA
XLOC_001455	2	TCONS_00002896	g1463	NA	scaffold00128	+	16	5559	3926	16	38483	True	36	M:3.4;scores->C:0.3,M:3.4,SP:0.8	NA,-1,NA	Cre12.g489150,9e-55,SHD1__SH2-domain protein
XLOC_001456	2	TCONS_00002898	g1465	phox-like protein	scaffold00128	+	11187	18825	5142	11187	25217	False	4	O:0.0;scores->C:0.0,M:0.0,SP:0.0	AT3G15920,1e-11,Phox (PX) domain-containing protein	Cre11.g467681,3e-33,
XLOC_001457	1	TCONS_00002900	g1466	hypothetical protein MNEG_1309	scaffold00128	+	19468	20147	402	19468	23895	False	0	SP?:0.5;scores->C:0.0,M:0.0,SP:0.5	NA,-1,NA	NA,-1,NA
XLOC_001458	5	TCONS_00002901	g1470	surface antigen protein	scaffold00128	+	31693	40707	3390	31693	3335	False	6	SP:2.1;scores->C:0.0,M:0.3,SP:2.1	NA,-1,NA	Cre02.g095087,2e-13,__Cysteine endopeptidase
XLOC_001459	2	TCONS_00002906	g1464	NA	scaffold00128	-	4758	10623	2689	4758	33419	False	3	O:0.0;scores->C:0.0,M:0.0,SP:0.1	NA,-1,NA	NA,-1,NA
XLOC_001460	4	TCONS_00002909	g1467,g1468	nucleosome assembly protein	scaffold00128	-	20752	29649	3841	20752	14393	False	60	C:3.9;scores->C:3.9,M:0.3,SP:0.0	AT5G56950,3e-56,nucleosome assembly protein 1;3	Cre02.g073550,3e-62,
XLOC_001461	1	TCONS_00002912	g1469	NA	scaffold00128	-	30394	31544	435	30394	12498	False	49	C:2.2;scores->C:2.2,M:0.6,SP:0.0	AT4G08280,4e-18,Thioredoxin superfamily protein	Cre07.g357300,1e-20,
XLOC_001462	2	TCONS_00002913	g1471	protein	scaffold00128	-	41104	43870	1553	41104	172	True	37	NA:1.0;scores->None:1.0	AT5G44090,2e-74,Calcium-binding EF-hand family protein	Cre06.g260600,5e-88,
XLOC_001463	1	TCONS_00002915	g1472	abc transporter a family member 7-like	scaffold00129	+	1	7030	2418	1	35040	True	12	NA:1.0;scores->None:1.0	AT3G47780,8e-172,ABC2 homolog 6	Cre14.g618400,0.0,
XLOC_001464	2	TCONS_00002916	g1473	secreted protein	scaffold00129	+	7930	13939	3435	7930	28131	False	11	SP:2.6;scores->C:0.0,M:0.0,SP:2.6	NA,-1,NA	NA,-1,NA
XLOC_001465	2	TCONS_00002918	g1474	NA	scaffold00129	+	15784	17866	1053	15784	24204	False	24	O:0.0;scores->C:0.2,M:0.1,SP:0.0	NA,-1,NA	NA,-1,NA
XLOC_001466	3	TCONS_00002920	g1476	3-ketoacyl- synthase	scaffold00129	+	27112	31416	3250	27112	10654	False	87	SP?:0.8;scores->C:0.0,M:0.1,SP:0.8	AT1G04220,9e-118,3-ketoacyl-CoA synthase 2	Cre17.g722150,3e-136,PKS3__Type III polyketide synthase
XLOC_001467	1	TCONS_00002923	g1475	NA	scaffold00129	-	18043	26157	2922	18043	15913	False	12	C?:1.0;scores->C:1.0,M:0.2,SP:0.1	AT5G49960,1e-18,unknown protein; CONTAINS InterPro DOMAIN/s: Protein of unknown function DUF1012 (InterPro:IPR010420); BEST Arabidopsis thaliana protein match is: Protein of unknown function (DUF1012) (TAIR:AT5G02940.1); Has 1807 Blast hits to 1807 proteins in 277 species: Archae - 0; Bacteria - 0; Metazoa - 736; Fungi - 347; Plants - 385; Viruses - 0; Other Eukaryotes - 339 (source: NCBI BLink).	Cre09.g390208,6e-59,
XLOC_001468	1	TCONS_00002924	g1477	NA	scaffold00129	-	32282	34301	1284	32282	7769	False	0	C:2.3;scores->C:2.3,M:0.3,SP:0.0	NA,-1,NA	NA,-1,NA
XLOC_001469	2	TCONS_00002925	g1478	prostaglandin e synthase 2-like	scaffold00129	-	35463	38339	1371	35463	3731	False	27	SP:2.0;scores->C:0.2,M:0.6,SP:2.0	AT5G42150,7e-45,Glutathione S-transferase family protein	Cre07.g319100,3e-40,TEF18__Glutathione S-transferase-related protein
XLOC_001470	1	TCONS_00002927	g1479	transcription initiation factor tfiid subunit 5	scaffold00129	-	38857	42011	1677	38857	59	True	11	NA:1.0;scores->None:1.0	AT5G25150,5e-53,TBP-associated factor 5	Cre12.g526950,7e-67,
XLOC_001471	4	TCONS_00002928	g1481	NA	scaffold00130	+	3492	9697	3753	3492	31334	False	20	O:0.0;scores->C:0.0,M:0.0,SP:0.1	NA,-1,NA	Cre02.g095081,5e-95,
XLOC_001472	1	TCONS_00002932	g1483	protein	scaffold00130	+	14613	20809	2883	14613	20222	False	7	M?:0.7;scores->C:0.0,M:0.7,SP:0.0	AT3G63240,4e-24,DNAse I-like superfamily protein	Cre13.g563550,9e-60,
XLOC_001473	5	TCONS_00002934	g1485	nudix hydrolase chloroplastic	scaffold00130	+	24576	28930	2501	24576	12101	False	26	C?:1.3;scores->C:1.3,M:0.0,SP:0.0	AT5G20070,7e-33,nudix hydrolase homolog 19	Cre09.g396900,4e-101,
XLOC_001474	1	TCONS_00002938	g1488	probable phytol kinase chloroplastic isoform x1	scaffold00130	+	36976	37812	321	36976	3219	False	0	SP?:1.2;scores->C:0.0,M:0.0,SP:1.2	AT5G58560,4e-11,Phosphatidate cytidylyltransferase family protein	Cre09.g396250,3e-20,VTE5__Phosphatidate cytidylyltransferase
XLOC_001475	1	TCONS_00002939	g1480	NA	scaffold00130	-	1093	2282	438	1093	38749	False	33	O:0.0;scores->C:0.0,M:0.1,SP:0.0	NA,-1,NA	Cre03.g213425,2e-18,COX23__Cytochrome c oxidase assembly protein
XLOC_001476	1	TCONS_00002940	g1482	NA	scaffold00130	-	9971	12814	2007	9971	28217	False	25	C?:0.9;scores->C:0.9,M:0.0,SP:0.0	NA,-1,NA	Cre09.g386200,1e-19,
XLOC_001477	3	TCONS_00002942	g1484	glycoside hydrolase	scaffold00130	-	21398	25786	2882	21398	15245	False	24	O:0.0;scores->C:0.1,M:0.0,SP:0.1	NA,-1,NA	NA,-1,NA
XLOC_001478	3	TCONS_00002944	g1486,g1487	general transcription factor iih subunit 4	scaffold00130	-	30322	36578	3413	30322	4453	False	43	M?:0.5;scores->C:0.0,M:0.5,SP:0.2	AT4G17020,5e-59,transcription factor-related	Cre09.g403300,6e-37,
XLOC_001479	1	TCONS_00002947	g1489	signal recognition particle protein	scaffold00130	-	38868	40876	867	38868	155	True	23	O:0.0;scores->C:0.0,M:0.0,SP:0.0	AT5G03940,2e-68,chloroplast signal recognition particle 54 kDa subunit	Cre11.g479750,6e-87,
XLOC_001480	1	TCONS_00002948	g1490	NA	scaffold00131	+	1333	1788	456	1333	38028	False	0	O:0.0;scores->C:0.1,M:0.1,SP:0.0	NA,-1,NA	NA,-1,NA
XLOC_001481	1	TCONS_00002949	g1493	NA	scaffold00131	+	10305	11082	522	10305	28734	False	2	O:0.0;scores->C:0.0,M:0.0,SP:0.0	NA,-1,NA	Cre11.g467760,1e-09,
XLOC_001482	2	TCONS_00002950	g1495	dr1-associated corepressor	scaffold00131	+	15818	17734	1371	15818	22082	False	12	O:0.0;scores->C:0.1,M:0.0,SP:0.0	AT3G12480,4e-15,nuclear factor Y, subunit C11	Cre16.g680050,2e-17,DRT2__DRAP1-like protein
XLOC_001483	1	TCONS_00002952	g1497	NA	scaffold00131	+	21815	24493	2166	21815	15323	False	3	O:0.0;scores->C:0.0,M:0.0,SP:0.0	NA,-1,NA	NA,-1,NA
XLOC_001484	4	TCONS_00002954	g1499,g1500	NA	scaffold00131	+	31253	39816	7670	31253	0	True	10	M?:0.5;scores->C:0.0,M:0.5,SP:0.0	AT2G39440,3e-16,CONTAINS InterPro DOMAIN/s: Ribonuclease H2, subunit C (InterPro:IPR013924); Has 30201 Blast hits to 17322 proteins in 780 species: Archae - 12; Bacteria - 1396; Metazoa - 17338; Fungi - 3422; Plants - 5037; Viruses - 0; Other Eukaryotes - 2996 (source: NCBI BLink).	Cre08.g378100,2e-18,
XLOC_001485	3	TCONS_00002958	g1491	NA	scaffold00131	-	3876	7639	2261	3876	32177	False	6	SP?:1.0;scores->C:0.4,M:0.1,SP:1.0	NA,-1,NA	Cre03.g184000,2e-56,
XLOC_001486	1	TCONS_00002960	g1492	superoxide dismutase	scaffold00131	-	8297	10069	753	8297	29747	False	5	O:0.0;scores->C:0.0,M:0.0,SP:0.1	AT3G10920,3e-25,manganese superoxide dismutase 1	Cre02.g096150,1e-41,MSD1__Mn superoxide dismutase
XLOC_001487	1	TCONS_00002961	g1494	NA	scaffold00131	-	11758	15658	2727	11758	24158	False	2	O:0.0;scores->C:0.2,M:0.1,SP:0.0	AT4G19150,2e-12,Ankyrin repeat family protein	Cre01.g052150,1e-14,ANK2__Flagellar Associated Protein with ankyrin repeats
XLOC_001488	2	TCONS_00002962	g1496	qc-snare syp7-family	scaffold00131	-	17648	21817	1671	17648	17999	False	6	O:0.0;scores->C:0.0,M:0.0,SP:0.0	AT3G09740,5e-42,syntaxin of plants 71	Cre02.g099000,5e-63,__Late endosomal Qc-SNARE protein, Syx6/Tlg1/Syp5/6-family (Qc.III.b)
XLOC_001489	1	TCONS_00002964	g1498	glucose-6-phosphate 1-dehydrogenase	scaffold00131	-	24926	30004	1752	24926	9812	False	87	C?:0.7;scores->C:0.7,M:0.0,SP:0.3	AT1G24280,0.0,glucose-6-phosphate dehydrogenase 3	Cre08.g378150,0.0,GLD2__Glucose-6-phosphate dehydrogenase
XLOC_001490	1	TCONS_00002965	g1502	NA	scaffold00132	+	7476	7735	260	7476	32495	False	1	NA:1.0;scores->None:1.0	NA,-1,NA	NA,-1,NA
XLOC_001491	7	TCONS_00002968	g1504,g1505	monoglyceride lipase	scaffold00132	+	18780	26455	3971	18780	13775	False	29	O:0.0;scores->C:0.0,M:0.0,SP:0.0	AT3G05625,5e-49,Tetratricopeptide repeat (TPR)-like superfamily protein	Cre12.g504350,3e-66,
XLOC_001492	1	TCONS_00002973	g1506	NA	scaffold00132	+	27263	27785	222	27263	12445	False	233	O:0.0;scores->C:0.0,M:0.0,SP:0.0	NA,-1,NA	Cre02.g095093,5e-08,
XLOC_001493	1	TCONS_00002974	g1508	drug metabolite transporter partial	scaffold00132	+	30775	33142	1149	30775	7088	False	8	O:0.0;scores->C:0.0,M:0.2,SP:0.0	AT3G02690,3e-63,nodulin MtN21 /EamA-like transporter family protein	Cre12.g507950,1e-65,
XLOC_001494	2	TCONS_00002975	g1510	carbon catabolite repressor protein 4 homolog 1-like	scaffold00132	+	38458	40230	944	38458	0	True	46	O:0.0;scores->C:0.0,M:0.0,SP:0.0	AT3G58560,3e-29,DNAse I-like superfamily protein	Cre11.g475900,7e-54,
XLOC_001495	2	TCONS_00002978	g1501	calcium-dependent protein kinase 34-like	scaffold00132	-	1	6604	1521	1	33626	True	5	O:0.0;scores->C:0.0,M:0.0,SP:0.0	AT5G12180,2e-82,calcium-dependent protein kinase 17	Cre02.g114750,5e-86,
XLOC_001496	1	TCONS_00002979	g1502	superfamily i dna rna helicase	scaffold00132	-	7152	13787	2280	7152	26443	False	0	O:0.0;scores->C:0.0,M:0.0,SP:0.0	AT5G47010,6e-13,RNA helicase, putative	Cre01.g040379,2e-16,
XLOC_001497	1	TCONS_00002980	g1503	ketopantoate hydroxymethyltransferase	scaffold00132	-	15357	18784	1122	15357	21446	False	3	SP:1.6;scores->C:0.2,M:1.0,SP:1.6	AT3G61530,4e-103,Phosphoenolpyruvate carboxylase family protein	Cre12.g508550,2e-116,PAN2__3-methyl-2-oxobutanoate hydroxymethyltransferase
XLOC_001498	2	TCONS_00002981	g1507	NA	scaffold00132	-	27985	30213	1192	27985	10017	False	11	O:0.0;scores->C:0.1,M:0.0,SP:0.0	AT4G18260,9e-08,Cytochrome b561/ferric reductase transmembrane protein family	Cre12.g523800,9e-07,
XLOC_001499	1	TCONS_00002983	g1509	ferredoxin-nadp+ reductase	scaffold00132	-	33866	37239	1026	33866	2991	False	902	C:2.9;scores->C:2.9,M:0.0,SP:0.0	AT4G05390,2e-118,root FNR 1	Cre11.g476750,1e-147,FNR1__Ferredoxin-NADP reductase
XLOC_001500	1	TCONS_00002984	g1515	NA	scaffold00133	+	10410	12940	1203	10410	27919	False	0	SP?:0.2;scores->C:0.3,M:0.1,SP:0.2	NA,-1,NA	Cre08.g364600,1e-12,
XLOC_001501	2	TCONS_00002985	g1517	NA	scaffold00133	+	17409	19617	1890	17409	21242	False	12	SP:2.1;scores->C:0.0,M:1.2,SP:2.1	NA,-1,NA	NA,-1,NA
XLOC_001502	2	TCONS_00002987	g1518	NA	scaffold00133	+	20082	21763	1682	20082	19096	False	3	O:0.0;scores->C:0.3,M:0.2,SP:0.0	NA,-1,NA	Cre04.g220633,1e-21,
XLOC_001503	1	TCONS_00002989	g1520	NA	scaffold00133	+	37254	40859	1434	37254	0	True	3	O:0.0;scores->C:0.0,M:0.0,SP:0.0	AT2G18900,6e-39,Transducin/WD40 repeat-like superfamily protein	Cre04.g215350,4e-91,
XLOC_001504	1	TCONS_00002990	g1511	NA	scaffold00133	-	459	2523	702	459	38336	True	2	C?:0.7;scores->C:0.7,M:0.5,SP:0.0	NA,-1,NA	NA,-1,NA
XLOC_001505	1	TCONS_00002991	g1512	NA	scaffold00133	-	4490	4690	201	4490	36169	False	0	NA:1.0;scores->None:1.0	NA,-1,NA	NA,-1,NA
XLOC_001506	4	TCONS_00002993	g1513,g1514	light-harvesting protein of photosystem i	scaffold00133	-	4784	9437	1320	4784	31422	False	65	C:3.2;scores->C:3.2,M:0.3,SP:0.0	AT1G45474,7e-41,photosystem I light harvesting complex gene 5	Cre12.g508750,7e-82,LHCA2__Light-harvesting protein of photosystem I
XLOC_001507	2	TCONS_00002996	g1516	beta-carotene hydroxylase	scaffold00133	-	13138	17898	2887	13138	22961	False	17	C?:0.8;scores->C:0.8,M:0.3,SP:0.0	AT4G25700,2e-60,beta-hydroxylase 1	Cre04.g215050,3e-75,__Beta-carotene hydroxylase, putative chloroplast precursor
XLOC_001508	3	TCONS_00002999	g1519	starch synthase	scaffold00133	-	21717	36848	6571	21717	4011	False	32	O:0.0;scores->C:0.0,M:0.3,SP:0.0	AT5G24300,1e-158,Glycogen/starch synthases, ADP-glucose type	Cre04.g215150,3e-175,SSS1__Soluble starch synthase I__Soluble starch synthase I
XLOC_001509	1	TCONS_00003001	g1521	NA	scaffold00134	+	166	3589	1149	166	38432	True	27	NA:1.0;scores->None:1.0	NA,-1,NA	Cre06.g300550,2e-60,
XLOC_001510	4	TCONS_00003003	g1522	NA	scaffold00134	+	4055	8198	3112	4055	33823	False	18	O:0.0;scores->C:0.2,M:0.3,SP:0.0	NA,-1,NA	NA,-1,NA
XLOC_001511	2	TCONS_00003006	g1523	NA	scaffold00134	+	9362	14110	3235	9362	27911	False	5	O:0.0;scores->C:0.3,M:0.1,SP:0.0	NA,-1,NA	NA,-1,NA
XLOC_001512	1	TCONS_00003008	XLOC_001512	NA	scaffold00134	+	14879	15442	564	14879	26579	False	11	NA:1.0;scores->None:1.0	NA,-1,NA	NA,-1,NA
XLOC_001513	2	TCONS_00003009	g1527	starch synthase	scaffold00134	+	36142	41827	2252	36142	194	True	11	C:3.1;scores->C:3.1,M:0.3,SP:0.1	AT1G11720,2e-17,starch synthase 3	Cre13.g579582,3e-40,
XLOC_001514	4	TCONS_00003012	g1524	NA	scaffold00134	-	15520	20578	4886	15520	21443	False	3	SP:2.4;scores->C:0.0,M:0.2,SP:2.4	NA,-1,NA	NA,-1,NA
XLOC_001515	3	TCONS_00003015	g1525,g1526	flagellar associated protein	scaffold00134	-	20832	36293	5261	20832	5728	False	6	O:0.0;scores->C:0.0,M:0.0,SP:0.0	AT3G45300,4e-148,isovaleryl-CoA-dehydrogenase	Cre13.g584400,0.0,FAP189__Flagellar Associated Protein
XLOC_001516	1	TCONS_00003018	g1528	NA	scaffold00135	+	1	546	546	1	40506	True	4	NA:1.0;scores->None:1.0	NA,-1,NA	NA,-1,NA
XLOC_001517	2	TCONS_00003019	g1530	NA	scaffold00135	+	3259	10083	5361	3259	30969	False	12	M?:0.9;scores->C:0.1,M:0.9,SP:0.0	NA,-1,NA	NA,-1,NA
XLOC_001518	1	TCONS_00003021	g1532	30s ribosomal protein s19	scaffold00135	+	11852	12163	312	11852	28889	False	53	O:0.0;scores->C:0.2,M:0.0,SP:0.0	AT5G47320,1e-06,ribosomal protein S19	Cre08.g375250,2e-29,MRPS19__Mitochondrial ribosomal protein S19
XLOC_001519	2	TCONS_00003022	g1533	protein phosphatase	scaffold00135	+	12660	19145	2837	12660	21907	False	6	O:0.0;scores->C:0.0,M:0.0,SP:0.0	NA,-1,NA	Cre02.g105400,4e-117,CDC14__Cell Division Cycle protein
XLOC_001520	1	TCONS_00003024	g1534	NA	scaffold00135	+	19623	21445	726	19623	19607	False	9	C?:1.4;scores->C:1.4,M:1.3,SP:0.0	NA,-1,NA	Cre15.g638101,1e-44,
XLOC_001521	1	TCONS_00003025	g1529	zinc finger protein 593	scaffold00135	-	1286	2457	426	1286	38595	False	35	O:0.0;scores->C:0.1,M:0.0,SP:0.0	AT2G36930,2e-21,zinc finger (C2H2 type) family protein	Cre17.g734628,2e-42,
XLOC_001522	1	TCONS_00003026	g1531	c-myc-binding protein homolog	scaffold00135	-	10169	11455	273	10169	29597	False	0	O:0.0;scores->C:0.0,M:0.0,SP:0.0	AT2G14045,3e-12,unknown protein; FUNCTIONS IN: molecular_function unknown; INVOLVED IN: biological_process unknown; LOCATED IN: cellular_component unknown.	Cre02.g105950,2e-18,FAP174__Flagellar Associated Protein
XLOC_001523	1	TCONS_00003027	g1535	NA	scaffold00135	-	21618	22454	540	21618	18598	False	5	O:0.0;scores->C:0.1,M:0.0,SP:0.0	AT1G14060,3e-09,GCK domain-containing protein	Cre15.g641700,8e-15,
XLOC_001524	2	TCONS_00003028	g1536	NA	scaffold00135	-	23143	26582	2714	23143	14470	False	8	C?:0.5;scores->C:0.5,M:0.2,SP:0.0	NA,-1,NA	Cre15.g634855,7e-30,
XLOC_001525	4	TCONS_00003030	g1537,g1538	replication factor a2	scaffold00135	-	27069	30096	1343	27069	10956	False	11	O:0.0;scores->C:0.1,M:0.0,SP:0.0	AT3G02920,1e-16,Replication protein A, subunit RPA32	Cre02.g100000,3e-26,__Replication protein A, 30 kDa subunit
XLOC_001526	3	TCONS_00003034	g1539,g1540	NA	scaffold00135	-	30635	37242	5224	30635	3810	False	7	O:0.0;scores->C:0.2,M:0.2,SP:0.0	NA,-1,NA	NA,-1,NA
XLOC_001527	1	TCONS_00003037	g1541	NA	scaffold00135	-	37869	40089	1617	37869	963	False	12	SP:2.1;scores->C:0.0,M:0.8,SP:2.1	NA,-1,NA	NA,-1,NA
XLOC_001528	1	TCONS_00003038	g1542	NA	scaffold00135	-	40723	41052	330	40723	0	True	0	NA:1.0;scores->None:1.0	NA,-1,NA	NA,-1,NA
XLOC_001529	2	TCONS_00003039	g1543	NA	scaffold00136	+	225	4784	2576	225	34564	True	12	NA:1.0;scores->None:1.0	NA,-1,NA	Cre09.g404650,1e-44,
XLOC_001530	2	TCONS_00003041	g1545	NA	scaffold00136	+	6027	8697	1902	6027	30651	False	11	M?:0.7;scores->C:0.1,M:0.7,SP:0.0	AT5G42920,8e-10,THO complex, subunit 5	Cre17.g705550,4e-19,
XLOC_001531	1	TCONS_00003043	g1547	NA	scaffold00136	+	13505	14435	726	13505	24913	False	7	M?:0.5;scores->C:0.0,M:0.5,SP:0.0	NA,-1,NA	NA,-1,NA
XLOC_001532	1	TCONS_00003044	g1552	NA	scaffold00136	+	31899	33493	879	31899	5855	False	6	M?:1.0;scores->C:0.0,M:1.0,SP:0.2	NA,-1,NA	Cre01.g032000,2e-12,
XLOC_001533	1	TCONS_00003045	g1544	NA	scaffold00136	-	4255	4891	216	4255	34457	False	0	O:0.0;scores->C:0.0,M:0.0,SP:0.0	NA,-1,NA	NA,-1,NA
XLOC_001534	1	TCONS_00003046	g1546	glutathione s-transferase	scaffold00136	-	9010	13092	1437	9010	26256	False	21	M:1.5;scores->C:0.0,M:1.5,SP:0.0	AT1G75270,8e-20,dehydroascorbate reductase 2	Cre01.g044700,6e-160,
XLOC_001535	2	TCONS_00003047	g1548	acetyl-coenzyme a chloroplastic glyoxysomal isoform x2	scaffold00136	-	14717	21585	3201	14717	17763	False	88	C?:0.6;scores->C:0.6,M:0.0,SP:0.0	AT5G36880,0.0,acetyl-CoA synthetase	Cre01.g055408,0.0,
XLOC_001536	4	TCONS_00003050	g1549,g1550	protein	scaffold00136	-	22090	25972	2038	22090	13376	False	66	C?:1.2;scores->C:1.2,M:0.3,SP:0.1	AT1G16880,3e-31,uridylyltransferase-related	Cre01.g061077,4e-53,
XLOC_001537	4	TCONS_00003054	g1551	gdp-man:man c -pp-dol alpha- -mannosyltransferase	scaffold00136	-	26086	31767	2965	26086	7581	False	16	SP:3.3;scores->C:0.0,M:0.1,SP:3.3	AT2G40190,2e-99,UDP-Glycosyltransferase superfamily protein	Cre01.g058521,2e-115,GTR6__Glycosyltransferase
XLOC_001538	2	TCONS_00003057	g1553	cytochrome c oxidase assembly protein mitochondrial	scaffold00136	-	33817	36780	1838	33817	2568	False	17	M:1.2;scores->C:0.3,M:1.2,SP:0.1	AT1G02410,3e-48,cytochrome c oxidase assembly protein CtaG / Cox11 family	Cre01.g055550,4e-66,COX11__Cytochrome c oxidase assembly protein
XLOC_001539	1	TCONS_00003059	g1554	protein	scaffold00136	-	37787	39283	606	37787	65	True	26	O:0.0;scores->C:0.2,M:0.1,SP:0.0	AT5G18280,5e-26,apyrase 2	Cre06.g273500,6e-44,
XLOC_001540	3	TCONS_00003060	g1557	alpha beta hydrolase	scaffold00137	+	5584	8569	2198	5584	30921	False	40	O:0.0;scores->C:0.0,M:0.0,SP:0.0	AT3G51000,3e-14,alpha/beta-Hydrolases superfamily protein	Cre12.g540550,2e-17,
XLOC_001541	1	TCONS_00003063	g1560	NA	scaffold00137	+	13294	16063	1659	13294	23427	False	3	M?:0.7;scores->C:0.1,M:0.7,SP:0.0	AT5G27630,5e-14,acyl-CoA binding protein 5	Cre07.g320200,2e-08,
XLOC_001542	2	TCONS_00003064	g1562	NA	scaffold00137	+	20454	23891	1939	20454	15599	False	48	O:0.0;scores->C:0.0,M:0.0,SP:0.0	NA,-1,NA	NA,-1,NA
XLOC_001543	3	TCONS_00003067	g1564	transcription factor dp-1	scaffold00137	+	28865	32393	2471	28865	7097	False	1	M?:0.6;scores->C:0.0,M:0.6,SP:0.0	AT5G03415,2e-25,Transcription factor DP	Cre07.g323000,1e-24,TDP1__Transcription factor E2F/dimerisation partner
XLOC_001544	2	TCONS_00003069	g1566	NA	scaffold00137	+	37187	39490	1764	37187	0	True	7	O:0.0;scores->C:0.1,M:0.0,SP:0.0	NA,-1,NA	NA,-1,NA
XLOC_001545	1	TCONS_00003071	g1555	dynamin-related protein 1e-like	scaffold00137	-	233	4225	1282	233	35265	True	48	O:0.0;scores->C:0.0,M:0.0,SP:0.0	AT1G14830,3e-115,DYNAMIN-like 1C	Cre05.g245950,3e-159,DRP1__Dynamin-related GTPase
XLOC_001546	1	TCONS_00003072	g1556	NA	scaffold00137	-	5179	5415	237	5179	34075	False	0	M:1.6;scores->C:1.2,M:1.6,SP:0.0	NA,-1,NA	NA,-1,NA
XLOC_001547	3	TCONS_00003073	g1558,g1559	gamma-glutamyl hydrolase	scaffold00137	-	7897	13291	2763	7897	26199	False	75	SP?:0.2;scores->C:0.0,M:0.0,SP:0.2	AT1G78660,4e-50,gamma-glutamyl hydrolase 1	Cre07.g315050,2e-109,GGH1__Gamma-glutamyl hydrolase__Gamma-glutamyl hydrolase
XLOC_001548	3	TCONS_00003077	g1561	transcription factor gte9-like	scaffold00137	-	16086	20776	2840	16086	18714	False	12	M?:0.6;scores->C:0.2,M:0.6,SP:0.0	AT2G34900,1e-18,Transcription factor GTE6	Cre03.g168050,5e-44,
XLOC_001549	4	TCONS_00003081	g1563	probable apyrase 7	scaffold00137	-	23743	27912	3456	23743	11578	False	7	O:0.0;scores->C:0.3,M:0.2,SP:0.0	AT4G19180,1e-33,GDA1/CD39 nucleoside phosphatase family protein	Cre03.g171200,2e-43,
XLOC_001550	2	TCONS_00003084	g1565	serine threonine protein kinase 7	scaffold00137	-	32350	36917	2238	32350	2573	False	18	O:0.0;scores->C:0.1,M:0.0,SP:0.0	AT2G32850,4e-47,Protein kinase superfamily protein	Cre07.g323100,3e-91,__Serine/threonine protein kinase
XLOC_001551	3	TCONS_00003086	g1568	fructose-bisphosphate class i	scaffold00138	+	3669	6584	1503	3669	33346	False	1551	C:2.3;scores->C:2.3,M:0.0,SP:0.0	AT2G01140,6e-64,Aldolase superfamily protein	Cre05.g234550,1e-72,FBA3__Fructose-1,6-bisphosphate aldolase__Fructose-1,6-bisphosphate aldolase
XLOC_001552	1	TCONS_00003088	g1570	26s proteasome non-atpase regulatory subunit 1 homolog a-like	scaffold00138	+	9797	16516	3039	9797	23414	False	46	O:0.0;scores->C:0.0,M:0.0,SP:0.0	AT1G04810,0.0,26S proteasome regulatory complex, non-ATPase subcomplex, Rpn2/Psmd1 subunit	Cre17.g727950,0.0,RPN2__26S proteasome regulatory subunit
XLOC_001553	1	TCONS_00003089	g1571	cyclic nucleotide-binding protein	scaffold00138	+	17211	22467	2793	17211	17463	False	2	O:0.0;scores->C:0.1,M:0.1,SP:0.0	AT4G22200,5e-29,potassium transport 2/3	Cre07.g329882,3e-46,
XLOC_001554	1	TCONS_00003090	g1573	NA	scaffold00138	+	24855	26843	1137	24855	13087	False	1	SP?:1.0;scores->C:0.3,M:1.0,SP:1.0	NA,-1,NA	NA,-1,NA
XLOC_001555	3	TCONS_00003091	g1575	37s ribosomal protein mitochondrial	scaffold00138	+	30678	32456	1559	30678	7474	False	20	M?:0.4;scores->C:0.1,M:0.4,SP:0.1	AT3G18760,2e-07,Translation elongation factor EF1B/ribosomal protein S6 family protein	Cre12.g558000,6e-17,MRPS6__Mitochondrial ribosomal protein S6
XLOC_001556	3	TCONS_00003094	g1577	histidine kinase	scaffold00138	+	36428	39433	2428	36428	497	True	29	C?:0.6;scores->C:0.6,M:0.3,SP:0.2	AT1G68050,9e-09,flavin-binding, kelch repeat, f box 1	Cre13.g571200,4e-09,
XLOC_001557	1	TCONS_00003097	g1567	probable threonine--trna cytoplasmic	scaffold00138	-	1	2345	1445	1	37585	True	27	M?:0.7;scores->C:0.2,M:0.7,SP:0.0	AT2G04842,8e-172,threonyl-tRNA synthetase, putative / threonine--tRNA ligase, putative	Cre10.g421600,0.0,
XLOC_001558	1	TCONS_00003098	g1569	NA	scaffold00138	-	7289	9362	1197	7289	30568	False	10	O:0.0;scores->C:0.0,M:0.0,SP:0.0	NA,-1,NA	Cre10.g443650,8e-11,
XLOC_001559	4	TCONS_00003099	g1572	dolichol-phosphate mannosyltransferase subunit 1	scaffold00138	-	23214	24720	1385	23214	15210	False	10	O:0.0;scores->C:0.2,M:0.1,SP:0.1	AT1G20575,9e-60,Nucleotide-diphospho-sugar transferases superfamily protein	Cre03.g150950,8e-53,GTR1__Glycosyltransferase
XLOC_001560	1	TCONS_00003103	g1574	NA	scaffold00138	-	27841	30424	1422	27841	9506	False	0	M?:1.0;scores->C:0.9,M:1.0,SP:0.0	NA,-1,NA	NA,-1,NA
XLOC_001561	1	TCONS_00003104	g1576	NA	scaffold00138	-	32800	35585	2340	32800	4345	False	0	C?:0.7;scores->C:0.7,M:0.2,SP:0.3	NA,-1,NA	NA,-1,NA
XLOC_001562	1	TCONS_00003105	XLOC_001562	NA	scaffold00138	-	39009	39930	804	39009	0	True	11	NA:1.0;scores->None:1.0	NA,-1,NA	NA,-1,NA
XLOC_001563	5	TCONS_00003106	g1582	NA	scaffold00139	+	19306	22485	1927	19306	16888	False	7	SP:1.6;scores->C:0.5,M:0.1,SP:1.6	NA,-1,NA	NA,-1,NA
XLOC_001564	4	TCONS_00003112	g1584	multicopper oxidase	scaffold00139	+	24662	31991	3797	24662	7382	False	6	SP?:1.3;scores->C:0.0,M:0.1,SP:1.3	NA,-1,NA	Cre12.g537150,4e-16,
XLOC_001565	4	TCONS_00003117	g1585	NA	scaffold00139	+	32180	34473	2071	32180	4900	False	12	O:0.0;scores->C:0.0,M:0.0,SP:0.0	NA,-1,NA	NA,-1,NA
XLOC_001566	2	TCONS_00003120	g1578	structural maintenance of chromosomes protein 4	scaffold00139	-	160	12411	3575	160	26962	True	4	O:0.0;scores->C:0.0,M:0.0,SP:0.0	AT5G48600,2e-122,structural maintenance of chromosome 3	Cre12.g493400,4e-169,SMC4__Structural Maintenance of Chromosomes protein
XLOC_001567	2	TCONS_00003121	g1579	NA	scaffold00139	-	12761	18001	2364	12761	21372	False	0	SP:1.9;scores->C:0.1,M:1.5,SP:1.9	NA,-1,NA	Cre04.g215900,3e-09,
XLOC_001568	1	TCONS_00003123	g1580	NA	scaffold00139	-	18348	18704	357	18348	20669	False	0	O:0.0;scores->C:0.1,M:0.0,SP:0.0	NA,-1,NA	NA,-1,NA
XLOC_001569	1	TCONS_00003124	g1581	structural maintenance of chromosomes protein 4	scaffold00139	-	18718	19462	219	18718	19911	False	0	O:0.0;scores->C:0.1,M:0.0,SP:0.0	AT5G48600,2e-14,structural maintenance of chromosome 3	Cre12.g493400,7e-16,SMC4__Structural Maintenance of Chromosomes protein
XLOC_001570	1	TCONS_00003125	g1583	protein	scaffold00139	-	22535	23798	588	22535	15575	False	0	O:0.0;scores->C:0.2,M:0.1,SP:0.0	NA,-1,NA	Cre12.g489800,8e-46,
XLOC_001571	1	TCONS_00003126	g1586	NA	scaffold00139	-	34964	36515	732	34964	2858	False	72	SP:1.6;scores->C:0.0,M:0.4,SP:1.6	NA,-1,NA	NA,-1,NA
XLOC_001572	1	TCONS_00003127	g1587	NA	scaffold00139	-	38199	39329	453	38199	44	True	2	M?:0.6;scores->C:0.3,M:0.6,SP:0.0	NA,-1,NA	NA,-1,NA
XLOC_001573	2	TCONS_00003128	g1589	NA	scaffold00140	+	6060	8175	1535	6060	31359	False	28	C?:0.8;scores->C:0.8,M:0.2,SP:0.0	NA,-1,NA	NA,-1,NA
XLOC_001574	2	TCONS_00003130	g1590	NA	scaffold00140	+	8308	11262	1851	8308	28272	False	235	SP:1.9;scores->C:0.0,M:0.0,SP:1.9	NA,-1,NA	NA,-1,NA
XLOC_001575	1	TCONS_00003132	g1591	NA	scaffold00140	+	11691	14841	1680	11691	24693	False	19	C?:0.5;scores->C:0.5,M:0.0,SP:0.0	AT4G13670,4e-07,plastid transcriptionally active 5	Cre19.g750397,4e-33,
XLOC_001576	1	TCONS_00003133	g1593	NA	scaffold00140	+	18404	24635	4257	18404	14899	False	4	M?:1.0;scores->C:0.0,M:1.0,SP:0.1	NA,-1,NA	NA,-1,NA
XLOC_001577	3	TCONS_00003135	g1594	hypothetical protein MNEG_1414	scaffold00140	+	24926	27521	1414	24926	12013	False	54	M?:1.0;scores->C:0.0,M:1.0,SP:0.0	NA,-1,NA	Cre15.g635200,9e-14,
XLOC_001578	5	TCONS_00003137	g1596	wd repeat protein	scaffold00140	+	35704	39281	1060	35704	253	True	23	O:0.0;scores->C:0.0,M:0.0,SP:0.0	AT2G19520,3e-48,Transducin family protein / WD-40 repeat family protein	Cre06.g268450,1e-42,
XLOC_001579	2	TCONS_00003142	g1588	carbonate dehydratase	scaffold00140	-	11	5474	2132	11	34060	True	114	C?:0.5;scores->C:0.5,M:0.0,SP:0.0	AT1G07810,2e-56,ER-type Ca2+-ATPase 1	Cre09.g410050,2e-138,
XLOC_001580	2	TCONS_00003144	g1592	NA	scaffold00140	-	15176	18391	1500	15176	21143	False	2	SP?:0.3;scores->C:0.0,M:0.1,SP:0.3	AT5G04520,1e-58,Protein of unknown function DUF455	Cre03.g212753,6e-67,
XLOC_001581	3	TCONS_00003147	g1595	sentrin-specific protease 1 isoform x1	scaffold00140	-	27426	34761	3816	27426	4773	False	17	O:0.0;scores->C:0.1,M:0.1,SP:0.0	AT3G06910,1e-16,UB-like protease 1A	Cre16.g692600,6e-30,
XLOC_001582	2	TCONS_00003150	g1600	NA	scaffold00141	+	12087	18396	4753	12087	22240	False	12	SP?:0.2;scores->C:0.3,M:0.0,SP:0.2	NA,-1,NA	NA,-1,NA
XLOC_001583	2	TCONS_00003151	g1601	sodium sulfate co-transporter	scaffold00141	+	19363	31029	4069	19363	9607	False	10	C?:0.7;scores->C:0.7,M:0.0,SP:0.2	NA,-1,NA	Cre10.g445000,2e-166,SLT2__Sodium/sulfate co-transporter__Sodium/sulfate co-transporter
XLOC_001584	1	TCONS_00003153	g1603	NA	scaffold00141	+	35215	35742	291	35215	4894	False	0	M?:0.7;scores->C:0.2,M:0.7,SP:0.0	NA,-1,NA	NA,-1,NA
XLOC_001585	1	TCONS_00003154	g1605	NA	scaffold00141	+	39792	40636	578	39792	0	True	2	O:0.0;scores->C:0.2,M:0.1,SP:0.1	AT4G09750,3e-10,NAD(P)-binding Rossmann-fold superfamily protein	Cre08.g381516,2e-18,
XLOC_001586	1	TCONS_00003155	g1597	hypothetical protein MNEG_1417, partial	scaffold00141	-	326	2677	1809	326	37959	True	0	M?:0.6;scores->C:0.5,M:0.6,SP:0.5	AT5G11730,2e-07,Core-2/I-branching beta-1,6-N-acetylglucosaminyltransferase family protein	NA,-1,NA
XLOC_001587	1	TCONS_00003156	g1598	triacylglycerol lipase-like protein	scaffold00141	-	4509	7098	1815	4509	33538	False	0	SP?:0.2;scores->C:0.0,M:0.2,SP:0.2	AT3G07400,4e-13,lipase class 3 family protein	Cre06.g275150,7e-20,__Triacylglycerol lipase
XLOC_001588	2	TCONS_00003157	g1599	NA	scaffold00141	-	8129	10688	1722	8129	29948	False	0	O:0.0;scores->C:0.2,M:0.2,SP:0.0	AT3G07350,4e-13,Protein of unknown function (DUF506)	Cre16.g693819,2e-15,
XLOC_001589	2	TCONS_00003160	g1600	NA	scaffold00141	-	11485	12595	918	11485	28041	False	1	NA:1.0;scores->None:1.0	NA,-1,NA	NA,-1,NA
XLOC_001590	1	TCONS_00003161	g1602	NA	scaffold00141	-	31423	34167	1698	31423	6469	False	2	O:0.0;scores->C:0.2,M:0.1,SP:0.1	NA,-1,NA	NA,-1,NA
XLOC_001591	2	TCONS_00003162	g1604	sugar phosphate phosphate translocator	scaffold00141	-	35045	39622	2487	35045	1014	False	4	C:1.7;scores->C:1.7,M:0.1,SP:0.0	AT3G14410,1e-32,Nucleotide/sugar transporter family protein	Cre17.g702700,2e-50,
XLOC_001592	1	TCONS_00003164	g1606	NA	scaffold00142	+	1	585	585	1	40175	True	0	NA:1.0;scores->None:1.0	NA,-1,NA	NA,-1,NA
XLOC_001593	1	TCONS_00003165	g1608	30s ribosomal protein chloroplastic-like	scaffold00142	+	18213	19743	513	18213	21017	False	45	C:4.2;scores->C:4.2,M:0.0,SP:0.0	AT3G15190,3e-13,chloroplast 30S ribosomal protein S20, putative	Cre12.g494750,2e-30,PRPS20__Plastid ribosomal protein S20
XLOC_001594	1	TCONS_00003166	g1610	abc transporter i family member 20	scaffold00142	+	24842	28594	1215	24842	12166	False	7	M?:0.5;scores->C:0.1,M:0.5,SP:0.0	AT5G02270,8e-92,non-intrinsic ABC protein 9	Cre17.g731050,9e-138,
XLOC_001595	1	TCONS_00003167	XLOC_001595	NA	scaffold00142	+	36487	36866	380	36487	3894	False	3	NA:1.0;scores->None:1.0	NA,-1,NA	NA,-1,NA
XLOC_001596	1	TCONS_00003168	g1607	NA	scaffold00142	-	2183	17834	5802	2183	22926	False	2	O:0.0;scores->C:0.0,M:0.2,SP:0.1	AT3G33530,2e-12,Transducin family protein / WD-40 repeat family protein	Cre10.g449950,5e-71,
XLOC_001597	2	TCONS_00003169	g1609	hypothetical protein MNEG_1427	scaffold00142	-	19679	24065	2917	19679	16695	False	3	M:1.5;scores->C:0.0,M:1.5,SP:0.0	NA,-1,NA	NA,-1,NA
XLOC_001598	2	TCONS_00003171	g1611	subtilisin-like protease	scaffold00142	-	29559	36197	3476	29559	4563	False	14	SP:2.7;scores->C:0.0,M:0.0,SP:2.7	AT3G14067,3e-69,Subtilase family protein	Cre05.g242856,1e-12,
XLOC_001599	1	TCONS_00003173	g1612	hypothetical protein MNEG_1430	scaffold00142	-	37324	40740	1287	37324	20	True	9	SP?:0.4;scores->C:0.1,M:0.1,SP:0.4	NA,-1,NA	NA,-1,NA
XLOC_001600	4	TCONS_00003174	g1615,g1616,g1617	probable dna helicase mcm8 isoform x1	scaffold00143	+	10177	25638	7621	10177	14018	False	10	SP?:1.2;scores->C:0.0,M:0.0,SP:1.2	AT3G09660,3e-62,minichromosome maintenance 8	Cre16.g665950,3e-115,MCM8__Minichromosome maintenance protein
XLOC_001601	2	TCONS_00003178	g1618	NA	scaffold00143	+	25855	31175	3002	25855	8481	False	41	M:1.8;scores->C:0.6,M:1.8,SP:0.0	NA,-1,NA	Cre16.g652650,5e-15,
XLOC_001602	1	TCONS_00003180	g1619	NA	scaffold00143	+	31739	34808	1518	31739	4848	False	8	M?:0.6;scores->C:0.0,M:0.6,SP:0.0	NA,-1,NA	NA,-1,NA
XLOC_001603	1	TCONS_00003181	g1620	NA	scaffold00143	+	36416	36902	285	36416	2754	False	0	O:0.0;scores->C:0.0,M:0.0,SP:0.0	NA,-1,NA	NA,-1,NA
XLOC_001604	1	TCONS_00003182	g1613	nuclear pore complex protein nup93a-like	scaffold00143	-	90	7385	1737	90	32271	True	23	C?:0.5;scores->C:0.5,M:0.4,SP:0.0	AT3G57350,1e-34,Nucleoporin interacting component (Nup93/Nic96-like) family protein	Cre17.g717800,5e-52,
XLOC_001605	3	TCONS_00003184	g1614	NA	scaffold00143	-	7923	10323	1924	7923	29333	False	2	O:0.0;scores->C:0.1,M:0.1,SP:0.1	AT2G24640,1e-06,ubiquitin-specific protease 19	NA,-1,NA
XLOC_001606	1	TCONS_00003186	g1618	NA	scaffold00143	-	30349	30903	555	30349	8753	False	0	NA:1.0;scores->None:1.0	NA,-1,NA	NA,-1,NA
XLOC_001607	6	TCONS_00003191	g1621,g1622	NA	scaffold00144	+	1	6312	3692	1	33549	True	8	O:0.0;scores->C:0.4,M:0.0,SP:0.0	AT5G67170,3e-31,SEC-C motif-containing protein / OTU-like cysteine protease family protein	Cre05.g246050,2e-45,
XLOC_001608	2	TCONS_00003193	g1625	NA	scaffold00144	+	12285	17254	3304	12285	22607	False	2	SP?:0.9;scores->C:0.0,M:0.4,SP:0.9	NA,-1,NA	NA,-1,NA
XLOC_001609	1	TCONS_00003195	g1626	NA	scaffold00144	+	17625	18471	660	17625	21390	False	0	SP:3.1;scores->C:0.1,M:0.1,SP:3.1	NA,-1,NA	NA,-1,NA
XLOC_001610	1	TCONS_00003196	g1629	NA	scaffold00144	+	24523	25023	234	24523	14838	False	57	O:0.0;scores->C:0.0,M:0.0,SP:0.0	NA,-1,NA	NA,-1,NA
XLOC_001611	1	TCONS_00003197	g1632	NA	scaffold00144	+	34011	37950	3738	34011	1911	False	8	C?:1.0;scores->C:1.0,M:0.9,SP:0.0	NA,-1,NA	NA,-1,NA
XLOC_001612	1	TCONS_00003198	g1633	hypothetical protein MNEG_13830	scaffold00144	+	38702	39861	606	38702	0	True	8	M?:0.6;scores->C:0.0,M:0.6,SP:0.0	AT2G37220,5e-08,RNA-binding (RRM/RBD/RNP motifs) family protein	NA,-1,NA
XLOC_001613	1	TCONS_00003199	g1623	NA	scaffold00144	-	5456	7436	792	5456	32425	False	0	O:0.0;scores->C:0.0,M:0.0,SP:0.0	NA,-1,NA	Cre08.g367550,2e-09,FAP291__Flagellar Associated Protein
XLOC_001614	1	TCONS_00003200	g1624	NA	scaffold00144	-	8322	12232	1893	8322	27629	False	2	SP:1.3;scores->C:0.0,M:0.0,SP:1.3	NA,-1,NA	NA,-1,NA
XLOC_001615	1	TCONS_00003201	g1627	cysteine synthase a	scaffold00144	-	19239	21435	1077	19239	18426	False	6	C?:0.8;scores->C:0.8,M:0.0,SP:0.0	AT2G43750,2e-109,O-acetylserine (thiol) lyase B	Cre08.g367600,8e-118,ASL1__O-acetylserine (Thiol)-lyase/cysteine synthase
XLOC_001616	1	TCONS_00003202	g1628	NA	scaffold00144	-	22692	24030	477	22692	15831	False	10	O:0.0;scores->C:0.0,M:0.0,SP:0.0	AT5G58740,2e-48,HSP20-like chaperones superfamily protein	Cre08.g369400,4e-60,
XLOC_001617	3	TCONS_00003203	g1630,g1631	40s ribosomal protein s26	scaffold00144	-	25104	33445	4054	25104	6416	False	1238	O:0.0;scores->C:0.0,M:0.1,SP:0.1	AT3G56340,1e-20,Ribosomal protein S26e family protein	Cre12.g522300,8e-38,
XLOC_001618	2	TCONS_00003206	g1636	NA	scaffold00145	+	6932	11427	2894	6932	27049	False	21	SP?:0.3;scores->C:0.0,M:0.1,SP:0.3	AT4G14240,2e-62,CBS domain-containing protein with a domain of unknown function (DUF21)	Cre17.g719250,2e-84,
XLOC_001619	1	TCONS_00003208	g1639	isoamylase-type starch debranching enzyme	scaffold00145	+	23798	28383	2685	23798	10093	False	12	C?:0.6;scores->C:0.6,M:0.0,SP:0.0	AT1G03310,1e-34,debranching enzyme 1	Cre17.g698850,9e-123,ISA2__Isoamylase-type starch debranching enzyme
XLOC_001620	1	TCONS_00003209	g1641	ribosome biogenesis protein wdr12 homolog	scaffold00145	+	30482	32659	1383	30482	5817	False	9	O:0.0;scores->C:0.0,M:0.0,SP:0.0	AT5G15550,3e-60,Transducin/WD40 repeat-like superfamily protein	Cre17.g710100,3e-104,
XLOC_001621	1	TCONS_00003210	g1642	26s proteasome regulatory atpase rpt4	scaffold00145	+	33283	35902	1200	33283	2574	False	61	O:0.0;scores->C:0.0,M:0.0,SP:0.0	AT1G45000,0.0,AAA-type ATPase family protein	Cre17.g710150,0.0,RPT4__26S proteasome regulatory subunit
XLOC_001622	3	TCONS_00003211	g1634,g1635	atp synthase subunit mitochondrial-like	scaffold00145	-	50	5555	3517	50	32921	True	225	M:2.2;scores->C:1.2,M:2.2,SP:0.0	AT5G08670,1e-164,ATP synthase alpha/beta family protein	Cre17.g698000,0.0,ATP2__Mitochondrial F1F0 ATP synthase, beta subunit
XLOC_001623	2	TCONS_00003214	g1637	eukaryotic translation initiation factor 4g	scaffold00145	-	11978	20272	6449	11978	18204	False	20	O:0.0;scores->C:0.2,M:0.0,SP:0.0	AT3G60240,5e-25,eukaryotic translation initiation factor 4G	Cre17.g696250,1e-28,
XLOC_001624	4	TCONS_00003216	g1638	eukaryotic translation initiation factor 3 subunit l-like	scaffold00145	-	20353	23662	2324	20353	14814	False	28	O:0.0;scores->C:0.0,M:0.0,SP:0.0	AT5G25754,7e-112,RNA polymerase I-associated factor PAF67	Cre17.g697450,2e-151,
XLOC_001625	1	TCONS_00003220	g1640	NA	scaffold00145	-	28723	30207	630	28723	8269	False	1	O:0.0;scores->C:0.0,M:0.0,SP:0.0	NA,-1,NA	NA,-1,NA
XLOC_001626	1	TCONS_00003221	g1642	NA	scaffold00145	-	35892	38476	1912	35892	0	True	1	NA:1.0;scores->None:1.0	NA,-1,NA	NA,-1,NA
XLOC_001627	1	TCONS_00003222	g1643	NA	scaffold00146	+	397	762	126	397	38076	True	155	NA:1.0;scores->None:1.0	NA,-1,NA	Cre09.g388400,1e-09,RAT1__Chloroplast tscA maturation factor
XLOC_001628	1	TCONS_00003223	g1645	hypothetical protein MNEG_1455	scaffold00146	+	4078	6015	633	4078	32823	False	12	O:0.0;scores->C:0.0,M:0.0,SP:0.0	NA,-1,NA	Cre17.g738950,1e-40,
XLOC_001629	1	TCONS_00003224	g1647	protein tilb homolog	scaffold00146	+	9550	13182	1266	9550	25656	False	1	O:0.0;scores->C:0.0,M:0.1,SP:0.0	NA,-1,NA	Cre17.g739850,6e-99,MOT47__Predicted protein
XLOC_001630	6	TCONS_00003225	g1649,g1650	NA	scaffold00146	+	17884	30186	8438	17884	8652	False	4	SP?:0.7;scores->C:0.0,M:0.6,SP:0.7	NA,-1,NA	Cre01.g001300,4e-26,
XLOC_001631	2	TCONS_00003231	g1651	NA	scaffold00146	+	30382	33397	2156	30382	5441	False	4	M?:0.7;scores->C:0.0,M:0.7,SP:0.0	NA,-1,NA	Cre03.g150700,1e-07,
XLOC_001632	2	TCONS_00003233	g1652	atp-dependent protease	scaffold00146	+	36157	38838	1212	36157	0	True	8	M:2.4;scores->C:0.4,M:2.4,SP:0.3	AT1G33360,4e-17,ATP-dependent Clp protease	Cre02.g147850,1e-41,__ATP-dependent subunit of mitochondrial HslUV protease
XLOC_001633	2	TCONS_00003235	g1644	NA	scaffold00146	-	1166	3813	1905	1166	35025	False	28	O:0.0;scores->C:0.0,M:0.0,SP:0.0	NA,-1,NA	NA,-1,NA
XLOC_001634	1	TCONS_00003237	g1646	NA	scaffold00146	-	6941	8605	1443	6941	30233	False	0	M:1.4;scores->C:0.1,M:1.4,SP:0.2	NA,-1,NA	NA,-1,NA
XLOC_001635	2	TCONS_00003238	g1648	NA	scaffold00146	-	13507	16729	1931	13507	22109	False	2	M?:1.0;scores->C:0.2,M:1.0,SP:0.3	AT3G45740,3e-33,hydrolase family protein / HAD-superfamily protein	Cre01.g013250,2e-37,
XLOC_001636	2	TCONS_00003240	g1654	MTF1484	scaffold00147	+	1577	5249	3115	1577	34829	False	53	M:1.7;scores->C:1.5,M:1.7,SP:0.2	NA,-1,NA	Cre06.g251716,2e-27,
XLOC_001637	2	TCONS_00003242	g1658	peptidase s8 s53 subtilisin kexin sedolisin	scaffold00147	+	22153	26024	3309	22153	14054	False	0	SP:2.3;scores->C:0.1,M:0.1,SP:2.3	NA,-1,NA	Cre10.g459450,6e-09,
XLOC_001638	3	TCONS_00003244	g1659	NA	scaffold00147	+	27295	32078	2749	27295	8000	False	15	M:1.7;scores->C:0.0,M:1.7,SP:0.0	NA,-1,NA	Cre12.g522100,1e-08,
XLOC_001639	3	TCONS_00003248	g1661	NA	scaffold00147	+	37596	40078	1046	37596	0	True	36	O:0.0;scores->C:0.0,M:0.0,SP:0.0	NA,-1,NA	Cre13.g607700,3e-20,
XLOC_001640	2	TCONS_00003251	g1653	hypothetical protein MNEG_1463	scaffold00147	-	150	664	320	150	39414	True	251	O:0.0;scores->C:0.0,M:0.1,SP:0.0	NA,-1,NA	Cre06.g250250,8e-07,ATPvC__Vacuolar ATP synthase subunit C
XLOC_001641	3	TCONS_00003252	g1655	NA	scaffold00147	-	5232	8629	1133	5232	31449	False	125	O:0.0;scores->C:0.0,M:0.0,SP:0.0	NA,-1,NA	NA,-1,NA
XLOC_001642	1	TCONS_00003255	g1656	atpase aaa	scaffold00147	-	9304	14723	3156	9304	25355	False	2	O:0.0;scores->C:0.1,M:0.0,SP:0.0	AT3G10420,4e-34,P-loop containing nucleoside triphosphate hydrolases superfamily protein	Cre06.g300450,5e-51,
XLOC_001643	2	TCONS_00003256	g1657	peptidase s8 s53 subtilisin kexin sedolisin	scaffold00147	-	15504	19755	3714	15504	20323	False	0	SP?:0.7;scores->C:0.1,M:0.0,SP:0.7	NA,-1,NA	Cre16.g687070,6e-09,
XLOC_001644	1	TCONS_00003258	g1660	hypothetical protein MNEG_1469	scaffold00147	-	33650	35579	1518	33650	4499	False	0	SP?:0.1;scores->C:0.0,M:0.1,SP:0.1	NA,-1,NA	Cre07.g350900,2e-12,
XLOC_001645	2	TCONS_00003259	g1663	60s ribosomal protein l34	scaffold00148	+	2178	4615	817	2178	34539	False	1114	C?:0.9;scores->C:0.9,M:0.0,SP:0.0	AT1G26880,4e-24,Ribosomal protein L34e superfamily protein	Cre16.g661050,8e-29,RPL34__Ribosomal protein, L34e superfamily, component of cytosolic 80S ribosome and 60S large subunit
XLOC_001646	1	TCONS_00003261	g1664	ubiquinone menaquinone biosynthesis methyltransferase	scaffold00148	+	5067	6668	948	5067	32486	False	3	M?:1.0;scores->C:0.6,M:1.0,SP:0.1	AT1G23360,6e-65,S-adenosyl-L-methionine-dependent methyltransferases superfamily protein	Cre02.g084300,9e-97,__Ubiquinone/menaquinone biosynthesis methyltransferase
XLOC_001647	4	TCONS_00003262	g1666	NA	scaffold00148	+	9918	16353	2121	9918	22801	False	6	SP?:0.9;scores->C:0.0,M:0.3,SP:0.9	NA,-1,NA	NA,-1,NA
XLOC_001648	1	TCONS_00003266	g1667	NA	scaffold00148	+	17898	20607	1179	17898	18547	False	20	O:0.0;scores->C:0.1,M:0.0,SP:0.0	NA,-1,NA	NA,-1,NA
XLOC_001649	1	TCONS_00003267	g1668	NA	scaffold00148	+	21466	24030	1071	21466	15124	False	22	O:0.0;scores->C:0.1,M:0.2,SP:0.0	NA,-1,NA	NA,-1,NA
XLOC_001650	3	TCONS_00003268	g1669,g1670	NA	scaffold00148	+	24746	31629	4676	24746	7525	False	11	SP:1.7;scores->C:0.0,M:0.7,SP:1.7	NA,-1,NA	Cre16.g655250,4e-16,
XLOC_001651	2	TCONS_00003271	g1672	lon peptidase n-terminal domain and ring finger protein 3-like	scaffold00148	+	34765	39153	3074	34765	1	True	1	O:0.0;scores->C:0.1,M:0.1,SP:0.0	AT3G27330,2e-21,zinc finger (C3HC4-type RING finger) family protein	Cre05.g247500,2e-25,
XLOC_001652	1	TCONS_00003273	g1662	cyclin-dependent kinase f-4-like isoform x1	scaffold00148	-	133	2230	444	133	36924	True	20	O:0.0;scores->C:0.0,M:0.0,SP:0.0	AT4G19110,1e-54,Protein kinase superfamily protein	Cre16.g661100,8e-59,MAPK7__Mitogen-Activated Protein Kinase
XLOC_001653	1	TCONS_00003274	g1665	NA	scaffold00148	-	6939	8933	1809	6939	30221	False	1	M:2.7;scores->C:1.0,M:2.7,SP:0.0	NA,-1,NA	NA,-1,NA
XLOC_001654	2	TCONS_00003275	g1671	NA	scaffold00148	-	31645	34159	1668	31645	4995	False	1	O:0.0;scores->C:0.1,M:0.2,SP:0.0	NA,-1,NA	NA,-1,NA
XLOC_001655	1	TCONS_00003277	XLOC_001655	NA	scaffold00148	-	38699	39154	456	38699	0	True	352	NA:1.0;scores->None:1.0	NA,-1,NA	NA,-1,NA
XLOC_001656	1	TCONS_00003278	XLOC_001656	NA	scaffold00149	+	1	1368	1169	1	38428	True	30	NA:1.0;scores->None:1.0	NA,-1,NA	NA,-1,NA
XLOC_001657	3	TCONS_00003280	g1673	probable adp-ribosylation factor gtpase-activating protein agd15	scaffold00149	+	1805	3349	1424	1805	36447	False	2	O:0.0;scores->C:0.0,M:0.0,SP:0.0	AT3G17660,2e-36,ARF-GAP domain 15	Cre06.g304750,1e-61,
XLOC_001658	2	TCONS_00003282	g1674	iron-sulfur assembly protein chloroplastic	scaffold00149	+	3554	5516	1308	3554	34280	False	92	C:2.4;scores->C:2.4,M:0.1,SP:0.0	AT1G10500,2e-34,chloroplast-localized ISCA-like protein	Cre07.g349600,2e-11,ISC2__Putative A-type Fe-S scaffold protein
XLOC_001659	10	TCONS_00003287	g1676,g1677,g1678,g1679	NA	scaffold00149	+	8029	26040	9502	8029	13756	False	119	O:0.0;scores->C:0.0,M:0.0,SP:0.0	AT3G11040,1e-74,Glycosyl hydrolase family 85	Cre13.g576150,2e-127,
XLOC_001660	2	TCONS_00003294	g1682	tho complex subunit 4	scaffold00149	+	36370	39317	1614	36370	479	True	26	C?:1.3;scores->C:1.3,M:0.0,SP:0.0	AT5G02530,2e-16,RNA-binding (RRM/RBD/RNP motifs) family protein	Cre10.g462250,5e-12,REF1__RNA Export Factor
XLOC_001661	1	TCONS_00003296	g1675	charged multivesicular body protein 5-like	scaffold00149	-	5747	7791	663	5747	32005	False	38	O:0.0;scores->C:0.0,M:0.0,SP:0.0	AT5G04850,3e-62,SNF7 family protein	Cre13.g577950,1e-73,VPS60__Subunit of the ESCRT-III complex
XLOC_001662	2	TCONS_00003297	g1680	snf1-related protein kinase regulatory subunit beta-2	scaffold00149	-	25446	30088	1705	25446	9708	False	23	O:0.0;scores->C:0.0,M:0.1,SP:0.0	AT4G16360,1e-55,5'-AMP-activated protein kinase beta-2 subunit protein	Cre10.g457500,9e-97,
XLOC_001663	1	TCONS_00003299	g1681	snf1-related protein kinase regulatory subunit beta-2	scaffold00149	-	30722	35159	3783	30722	4637	False	3	O:0.0;scores->C:0.4,M:0.1,SP:0.1	NA,-1,NA	Cre03.g192400,2e-07,
XLOC_001664	1	TCONS_00003300	g1683	NA	scaffold00149	-	39547	39796	250	39547	0	True	0	NA:1.0;scores->None:1.0	NA,-1,NA	NA,-1,NA
XLOC_001665	1	TCONS_00003301	XLOC_001665	NA	scaffold00150	+	36376	37534	1159	36376	790	False	2	NA:1.0;scores->None:1.0	NA,-1,NA	NA,-1,NA
XLOC_001666	1	TCONS_00003302	g1684	aminopeptidase a	scaffold00150	-	282	3068	1113	282	35256	True	4	O:0.0;scores->C:0.0,M:0.0,SP:0.1	AT2G24200,4e-14,Cytosol aminopeptidase family protein	Cre01.g007700,4e-22,
XLOC_001667	1	TCONS_00003303	g1685	NA	scaffold00150	-	4010	9461	4002	4010	28863	False	4	SP?:0.7;scores->C:0.1,M:0.3,SP:0.7	NA,-1,NA	Cre06.g255050,2e-09,
XLOC_001668	8	TCONS_00003304	g1686	rna-dependent rna polymerase 1 isoform 1	scaffold00150	-	10316	19576	4498	10316	18748	False	0	C?:0.9;scores->C:0.9,M:0.3,SP:0.1	AT1G14790,2e-42,RNA-dependent RNA polymerase 1	NA,-1,NA
XLOC_001669	4	TCONS_00003312	g1687	NA	scaffold00150	-	20296	25035	2446	20296	13289	False	17	C:2.7;scores->C:2.7,M:0.4,SP:0.0	NA,-1,NA	Cre09.g396587,3e-37,
XLOC_001670	1	TCONS_00003316	g1688	NA	scaffold00150	-	26606	29126	2004	26606	9198	False	0	O:0.0;scores->C:0.3,M:0.0,SP:0.0	NA,-1,NA	NA,-1,NA
XLOC_001671	3	TCONS_00003317	g1689,g1690	NA	scaffold00150	-	30006	33744	2222	30006	4580	False	13	O:0.0;scores->C:0.0,M:0.0,SP:0.0	AT2G35795,1e-24,Chaperone DnaJ-domain superfamily protein	Cre09.g396363,4e-26,TIM14__Presequence translocase-associated protein import motor subunit
XLOC_001672	1	TCONS_00003320	g1691	cytosolic thioredoxin trx1	scaffold00150	-	34551	36225	321	34551	2099	False	150	O:0.0;scores->C:0.0,M:0.0,SP:0.0	AT1G19730,3e-12,Thioredoxin superfamily protein	Cre05.g243050,2e-09,__Chloroplastic thioredoxin f2
XLOC_001673	1	TCONS_00003321	g1692	NA	scaffold00150	-	37970	38324	355	37970	0	True	0	NA:1.0;scores->None:1.0	NA,-1,NA	NA,-1,NA
XLOC_001674	1	TCONS_00003322	g1693	NA	scaffold00151	+	1	146	146	1	38691	True	136	NA:1.0;scores->None:1.0	NA,-1,NA	NA,-1,NA
XLOC_001675	1	TCONS_00003323	g1695	NA	scaffold00151	+	3486	4317	312	3486	34520	False	1	M:1.1;scores->C:0.3,M:1.1,SP:0.0	NA,-1,NA	NA,-1,NA
XLOC_001676	3	TCONS_00003324	g1696	subunit of the circadian rna-binding protein	scaffold00151	+	5800	10465	3700	5800	28372	False	89	O:0.0;scores->C:0.0,M:0.0,SP:0.0	AT2G25970,1e-06,KH domain-containing protein	Cre15.g640200,2e-40,
XLOC_001677	2	TCONS_00003327	g1698	atp-binding subfamily d member 3	scaffold00151	+	18519	25206	2751	18519	13631	False	39	M?:1.0;scores->C:0.6,M:1.0,SP:0.2	AT4G39850,4e-57,peroxisomal ABC transporter 1	Cre15.g637761,0.0,
XLOC_001678	1	TCONS_00003329	g1699	NA	scaffold00151	+	26019	33213	4638	26019	5624	False	12	SP?:1.2;scores->C:0.0,M:0.3,SP:1.2	NA,-1,NA	Cre02.g079450,3e-11,
XLOC_001679	2	TCONS_00003330	g1700	NA	scaffold00151	+	33965	38730	3115	33965	107	True	10	O:0.0;scores->C:0.0,M:0.0,SP:0.0	NA,-1,NA	NA,-1,NA
XLOC_001680	3	TCONS_00003332	g1694	NA	scaffold00151	-	936	3247	1232	936	35590	False	41	SP?:0.9;scores->C:0.0,M:0.4,SP:0.9	NA,-1,NA	Cre17.g734596,1e-15,
XLOC_001681	2	TCONS_00003336	g1697	NA	scaffold00151	-	10434	18621	5761	10434	20216	False	4	O:0.0;scores->C:0.0,M:0.0,SP:0.0	NA,-1,NA	NA,-1,NA
XLOC_001682	1	TCONS_00003337	XLOC_001682	NA	scaffold00151	-	38278	38837	560	38278	0	True	318	NA:1.0;scores->None:1.0	NA,-1,NA	NA,-1,NA
XLOC_001683	2	TCONS_00003338	g1703	glycerophosphoryl diester phosphodiesterase family protein	scaffold00152	+	3445	7577	2458	3445	30646	False	1	SP:1.8;scores->C:0.0,M:0.4,SP:1.8	AT5G08030,1e-46,PLC-like phosphodiesterases superfamily protein	Cre03.g183650,9e-72,GDP4__Glycerophosphoryl diester phosphodiesterase family protein
XLOC_001684	1	TCONS_00003340	g1706	asparaginyl-trna synthetase	scaffold00152	+	17343	23910	1845	17343	14313	False	17	C:2.1;scores->C:2.1,M:1.0,SP:0.1	AT5G56680,2e-141,Class II aminoacyl-tRNA and biotin synthetases superfamily protein	Cre03.g193800,1e-135,
XLOC_001685	2	TCONS_00003342	g1710	NA	scaffold00152	+	35891	38162	872	35891	61	True	11	O:0.0;scores->C:0.0,M:0.1,SP:0.0	NA,-1,NA	Cre03.g156550,3e-13,
XLOC_001686	3	TCONS_00003343	g1701,g1702	n-alpha-acetyltransferase 20	scaffold00152	-	726	3866	999	726	34357	False	28	C?:0.4;scores->C:0.4,M:0.1,SP:0.0	AT1G03150,3e-63,Acyl-CoA N-acyltransferases (NAT) superfamily protein	Cre08.g383150,5e-77,NAT5__N-acetyl-transferase-like protein
XLOC_001687	2	TCONS_00003346	g1704	NA	scaffold00152	-	7512	9995	2093	7512	28228	False	29	SP?:0.8;scores->C:0.4,M:0.2,SP:0.8	NA,-1,NA	NA,-1,NA
XLOC_001688	1	TCONS_00003348	g1705	NA	scaffold00152	-	10615	15169	1566	10615	23054	False	6	C?:0.9;scores->C:0.9,M:0.2,SP:0.0	AT1G78915,5e-21,Tetratricopeptide repeat (TPR)-like superfamily protein	Cre12.g554103,2e-43,CGL74__Predicted protein
XLOC_001689	1	TCONS_00003349	XLOC_001689	NA	scaffold00152	-	16364	17083	720	16364	21140	False	1	NA:1.0;scores->None:1.0	NA,-1,NA	NA,-1,NA
XLOC_001690	2	TCONS_00003350	g1707	NA	scaffold00152	-	24223	28075	3643	24223	10148	False	18	O:0.0;scores->C:0.3,M:0.3,SP:0.0	NA,-1,NA	NA,-1,NA
XLOC_001691	4	TCONS_00003353	g1708,g1709	hypothetical protein MNEG_1509	scaffold00152	-	30363	34467	3693	30363	3756	False	3	SP?:0.2;scores->C:0.1,M:0.2,SP:0.2	NA,-1,NA	NA,-1,NA
XLOC_001692	2	TCONS_00003356	g1713	60s ribosomal protein l6	scaffold00153	+	9705	12328	1323	9705	26784	False	1240	O:0.0;scores->C:0.0,M:0.0,SP:0.0	AT1G74050,4e-50,Ribosomal protein L6 family protein	Cre01.g011000,2e-68,RPL6__Ribosomal protein L6, component of cytosolic 80S ribosome and 60S large subunit
XLOC_001693	2	TCONS_00003358	g1715	NA	scaffold00153	+	16053	18039	1886	16053	21073	False	4	SP?:0.6;scores->C:0.4,M:0.5,SP:0.6	NA,-1,NA	NA,-1,NA
XLOC_001694	2	TCONS_00003360	g1717	chromosome-associated kinesin kif4b	scaffold00153	+	27686	36578	5934	27686	2534	False	0	M:2.6;scores->C:0.1,M:2.6,SP:0.1	AT3G50240,1e-33,ATP binding microtubule motor family protein	Cre03.g202000,4e-35,
XLOC_001695	1	TCONS_00003362	g1711	NA	scaffold00153	-	1	7166	3079	1	31946	True	3	O:0.0;scores->C:0.1,M:0.0,SP:0.0	AT2G28840,3e-11,XB3 ortholog 1 in Arabidopsis thaliana	Cre12.g520000,4e-32,
XLOC_001696	1	TCONS_00003363	g1712	50s ribosomal protein chloroplastic	scaffold00153	-	7806	9712	711	7806	29400	False	68	C:3.7;scores->C:3.7,M:0.1,SP:0.0	AT3G25920,2e-25,ribosomal protein L15	Cre14.g612450,5e-35,PRPL15__Plastid ribosomal protein L15
XLOC_001697	2	TCONS_00003364	g1714	NA	scaffold00153	-	13205	14774	1336	13205	24338	False	171	NA:1.0;scores->None:1.0	NA,-1,NA	NA,-1,NA
XLOC_001698	2	TCONS_00003366	g1716	hypothetical protein MNEG_1517	scaffold00153	-	17762	27643	5919	17762	11469	False	2	M:1.4;scores->C:0.5,M:1.4,SP:1.1	NA,-1,NA	Cre02.g143151,3e-10,
XLOC_001699	2	TCONS_00003368	g1718	hypothetical protein MNEG_1519	scaffold00153	-	36281	39009	1457	36281	103	True	24	NA:1.0;scores->None:1.0	AT4G00830,4e-08,RNA-binding (RRM/RBD/RNP motifs) family protein	Cre03.g169150,3e-11,
XLOC_001700	5	TCONS_00003371	g1719,g1720	protein	scaffold00154	+	1	3358	2393	1	35036	True	12	O:0.0;scores->C:0.2,M:0.0,SP:0.0	AT5G53940,1e-30,Yippee family putative zinc-binding protein	Cre07.g355500,5e-35,
XLOC_001701	2	TCONS_00003375	g1721	cyanate hydratase	scaffold00154	+	3750	7135	1217	3750	31259	False	59	C:2.1;scores->C:2.1,M:0.3,SP:0.0	AT3G23490,3e-38,cyanase	NA,-1,NA
XLOC_001702	2	TCONS_00003377	g1722	methyltransferase ddb_g0268948	scaffold00154	+	7416	10382	1743	7416	28012	False	35	O:0.0;scores->C:0.0,M:0.2,SP:0.0	AT2G41380,3e-27,S-adenosyl-L-methionine-dependent methyltransferases superfamily protein	Cre03.g156400,5e-29,
XLOC_001703	2	TCONS_00003379	g1723	NA	scaffold00154	+	10991	14098	2863	10991	24296	False	3	C?:1.0;scores->C:1.0,M:0.0,SP:0.3	NA,-1,NA	NA,-1,NA
XLOC_001704	1	TCONS_00003381	g1724	NA	scaffold00154	+	14640	17349	2469	14640	21045	False	1	C:2.0;scores->C:2.0,M:0.1,SP:0.3	NA,-1,NA	Cre08.g368550,1e-06,
XLOC_001705	3	TCONS_00003382	g1725	hypothetical protein MNEG_1526	scaffold00154	+	19566	23340	2871	19566	15054	False	4	M?:0.5;scores->C:0.3,M:0.5,SP:0.1	NA,-1,NA	Cre08.g368550,1e-09,
XLOC_001706	4	TCONS_00003386	g1727	hypothetical protein MNEG_1528	scaffold00154	+	24945	27763	2418	24945	10631	False	7	O:0.0;scores->C:0.1,M:0.3,SP:0.0	NA,-1,NA	NA,-1,NA
XLOC_001707	1	TCONS_00003389	g1728	NA	scaffold00154	+	29378	31817	2220	29378	6577	False	0	SP:1.4;scores->C:0.4,M:0.0,SP:1.4	NA,-1,NA	Cre08.g368550,5e-08,
XLOC_001708	1	TCONS_00003390	g1722	NA	scaffold00154	-	9804	11018	1215	9804	27376	False	0	NA:1.0;scores->None:1.0	NA,-1,NA	NA,-1,NA
XLOC_001709	1	TCONS_00003391	g1726	NA	scaffold00154	-	24809	25533	459	24809	12861	False	2	O:0.0;scores->C:0.0,M:0.2,SP:0.0	NA,-1,NA	NA,-1,NA
XLOC_001710	1	TCONS_00003392	XLOC_001710	hypothetical protein MNEG_1529	scaffold00154	-	27463	28914	1299	27463	9480	False	1	NA:1.0;scores->None:1.0	NA,-1,NA	NA,-1,NA
XLOC_001711	2	TCONS_00003393	g1729	flavin-containing monooxygenase fmo gs-ox-like 9	scaffold00154	-	31809	36228	2311	31809	2166	False	0	M?:0.6;scores->C:0.5,M:0.6,SP:0.0	AT1G62560,3e-63,flavin-monooxygenase glucosinolate S-oxygenase 3	Cre03.g167150,9e-63,FMO1__Flavin-containing monooxygenase
XLOC_001712	1	TCONS_00003395	g1730	serine incorporator 3	scaffold00154	-	36779	38316	726	36779	78	True	14	SP?:0.3;scores->C:0.0,M:0.0,SP:0.3	AT2G33205,8e-27,Serinc-domain containing serine and sphingolipid biosynthesis protein	Cre07.g357750,2e-50,
XLOC_001713	2	TCONS_00003396	g1732	NA	scaffold00155	+	2280	6366	2784	2280	32925	False	1	O:0.0;scores->C:0.0,M:0.0,SP:0.0	NA,-1,NA	NA,-1,NA
XLOC_001714	2	TCONS_00003398	g1734	arogenate prephenate dehydrogenase	scaffold00155	+	10842	15413	1732	10842	23878	False	10	C:3.5;scores->C:3.5,M:0.2,SP:0.0	AT1G15710,7e-95,prephenate dehydrogenase family protein	Cre06.g278350,9e-129,AGD1__Arogenate/prephenate dehydrogenase
XLOC_001715	3	TCONS_00003400	g1735	hypothetical protein MNEG_1534	scaffold00155	+	15916	20388	3298	15916	18903	False	14	M?:0.6;scores->C:0.3,M:0.6,SP:0.4	NA,-1,NA	Cre08.g368550,6e-07,
XLOC_001716	2	TCONS_00003403	g1736	hypothetical protein MNEG_1535	scaffold00155	+	21086	25252	3491	21086	14039	False	2	SP:1.4;scores->C:0.3,M:0.8,SP:1.4	NA,-1,NA	Cre08.g368550,4e-08,
XLOC_001717	1	TCONS_00003405	g1737	hypothetical protein MNEG_1536	scaffold00155	+	25861	28971	2424	25861	10320	False	1	SP?:0.9;scores->C:0.3,M:0.5,SP:0.9	NA,-1,NA	Cre08.g368550,3e-07,
XLOC_001718	3	TCONS_00003406	g1738	hypothetical protein MNEG_1537	scaffold00155	+	30353	34305	3152	30353	4986	False	19	NA:1.0;scores->None:1.0	NA,-1,NA	NA,-1,NA
XLOC_001719	1	TCONS_00003409	g1739	NA	scaffold00155	+	34694	35145	393	34694	4146	False	0	SP?:0.3;scores->C:0.2,M:0.1,SP:0.3	NA,-1,NA	NA,-1,NA
XLOC_001720	8	TCONS_00003411	g1740	hypothetical protein MNEG_1538	scaffold00155	+	35610	39145	2941	35610	146	True	7	M:1.8;scores->C:0.1,M:1.8,SP:0.5	NA,-1,NA	Cre08.g368550,3e-08,
XLOC_001721	1	TCONS_00003418	g1731	NA	scaffold00155	-	204	1975	693	204	37316	True	60	C:2.4;scores->C:2.4,M:0.4,SP:0.0	NA,-1,NA	NA,-1,NA
XLOC_001722	2	TCONS_00003419	g1733	hypothetical protein MNEG_1532	scaffold00155	-	6443	10042	2788	6443	29249	False	7	M:1.9;scores->C:0.2,M:1.9,SP:1.1	NA,-1,NA	Cre08.g368550,3e-08,
XLOC_001723	1	TCONS_00003421	XLOC_001723	NA	scaffold00156	+	2361	3106	746	2361	35303	False	1	NA:1.0;scores->None:1.0	NA,-1,NA	NA,-1,NA
XLOC_001724	2	TCONS_00003422	g1743	NA	scaffold00156	+	6260	8121	1550	6260	30288	False	12	O:0.0;scores->C:0.2,M:0.1,SP:0.0	NA,-1,NA	Cre12.g536500,8e-09,CGL10__Conserved Sel1 repeat protein
XLOC_001725	2	TCONS_00003424	g1745	peptidyl-prolyl cis-trans isomerase cyp57	scaffold00156	+	25442	31207	2542	25442	7202	False	6	O:0.0;scores->C:0.0,M:0.0,SP:0.0	AT4G33060,2e-70,Cyclophilin-like peptidyl-prolyl cis-trans isomerase family protein	Cre04.g215950,2e-80,CYN57__Peptidyl-prolyl cis-trans isomerase, cyclophilin-type
XLOC_001726	2	TCONS_00003427	g1746	NA	scaffold00156	+	32874	35554	1286	32874	2855	False	0	O:0.0;scores->C:0.0,M:0.2,SP:0.0	NA,-1,NA	Cre10.g459100,1e-42,
XLOC_001727	1	TCONS_00003428	g1747	kinesin-like protein	scaffold00156	+	36630	38303	627	36630	106	True	3	M?:0.8;scores->C:0.1,M:0.8,SP:0.0	AT5G47820,5e-11,P-loop containing nucleoside triphosphate hydrolases superfamily protein	Cre16.g660900,9e-35,
XLOC_001728	1	TCONS_00003429	g1741	hypothetical protein MNEG_1539	scaffold00156	-	363	2189	1431	363	36220	True	1	C?:1.1;scores->C:1.1,M:0.1,SP:0.0	NA,-1,NA	NA,-1,NA
XLOC_001729	2	TCONS_00003430	g1742	NA	scaffold00156	-	3065	5537	1825	3065	32872	False	14	C?:0.5;scores->C:0.5,M:0.1,SP:0.0	NA,-1,NA	NA,-1,NA
XLOC_001730	3	TCONS_00003433	g1744	NA	scaffold00156	-	7811	24602	8862	7811	13807	False	1	O:0.0;scores->C:0.1,M:0.0,SP:0.0	NA,-1,NA	Cre16.g655950,9e-19,TRP2__Transient receptor potential ion channel protein__Transient receptor potential ion channel protein__Transient receptor potential ion channel protein__Transient receptor potential ion channel protein
XLOC_001731	1	TCONS_00003435	XLOC_001731	NA	scaffold00156	-	35532	36051	520	35532	2358	False	8	NA:1.0;scores->None:1.0	NA,-1,NA	NA,-1,NA
XLOC_001732	1	TCONS_00003436	g1748	homologous-pairing protein 2 homolog	scaffold00157	+	581	3263	660	581	35526	False	7	O:0.0;scores->C:0.0,M:0.0,SP:0.0	AT1G13330,7e-32,Arabidopsis Hop2 homolog	Cre06.g284400,2e-41,
XLOC_001733	5	TCONS_00003437	g1751,g1752	zinc finger ccch domain-containing protein 35	scaffold00157	+	20937	32286	7279	20937	6503	False	5	O:0.0;scores->C:0.0,M:0.0,SP:0.0	AT1G03790,6e-30,Zinc finger C-x8-C-x5-C-x3-H type family protein	Cre13.g566200,7e-32,
XLOC_001734	2	TCONS_00003442	g1754	multisubstrate pseudouridine synthase 7	scaffold00157	+	33890	38789	1864	33890	0	True	3	O:0.0;scores->C:0.0,M:0.0,SP:0.0	AT3G04820,1e-56,Pseudouridine synthase family protein	Cre01.g007651,4e-48,
XLOC_001735	1	TCONS_00003444	XLOC_001735	NA	scaffold00157	-	66	347	282	66	38442	True	14	NA:1.0;scores->None:1.0	NA,-1,NA	NA,-1,NA
XLOC_001736	1	TCONS_00003445	XLOC_001736	NA	scaffold00157	-	4139	5370	1232	4139	33419	False	74	NA:1.0;scores->None:1.0	NA,-1,NA	NA,-1,NA
XLOC_001737	2	TCONS_00003446	g1749	serine threonine-protein kinase pats1	scaffold00157	-	5887	17624	4856	5887	21165	False	27	O:0.0;scores->C:0.1,M:0.0,SP:0.1	AT5G57610,2e-30,Protein kinase superfamily protein with octicosapeptide/Phox/Bem1p domain	Cre16.g664850,2e-92,
XLOC_001738	1	TCONS_00003448	g1750	NA	scaffold00157	-	18430	20783	1905	18430	18006	False	2	C:1.9;scores->C:1.9,M:0.2,SP:0.0	NA,-1,NA	Cre06.g278173,1e-07,
XLOC_001739	1	TCONS_00003449	g1753	glycerophosphodiester phosphodiesterase	scaffold00157	-	31775	33800	846	31775	4989	False	7	O:0.0;scores->C:0.0,M:0.1,SP:0.0	AT1G71340,1e-07,PLC-like phosphodiesterases superfamily protein	Cre02.g113050,1e-58,
XLOC_001740	1	TCONS_00003450	g1756	dolichyl-diphosphooligosaccharide--protein glycosyltransferase subunit dad1	scaffold00158	+	7107	8167	333	7107	31566	False	99	SP?:0.4;scores->C:0.0,M:0.0,SP:0.4	AT1G32210,3e-26,Defender against death (DAD family) protein	Cre02.g108400,2e-42,DAD1__Putative defender against death (DAD) protein
XLOC_001741	1	TCONS_00003451	g1758	dna mismatch repair protein msh4	scaffold00158	+	11569	19332	2925	11569	20401	False	1	O:0.0;scores->C:0.0,M:0.0,SP:0.0	AT4G17380,6e-69,MUTS-like protein 4	Cre16.g692550,3e-49,MSH4__DNA mismatch repair protein, MutS homolog
XLOC_001742	1	TCONS_00003452	g1759	hypothetical protein MNEG_1556	scaffold00158	+	19538	21840	2303	19538	17893	False	1	NA:1.0;scores->None:1.0	NA,-1,NA	NA,-1,NA
XLOC_001743	2	TCONS_00003453	g1760	histone deacetylase	scaffold00158	+	22984	25401	1273	22984	14332	False	2	M:2.3;scores->C:0.9,M:2.3,SP:0.4	AT5G26040,1e-14,histone deacetylase 2	Cre14.g632300,6e-47,
XLOC_001744	2	TCONS_00003455	g1762	NA	scaffold00158	+	28133	29427	1058	28133	10306	False	8	M?:0.5;scores->C:0.0,M:0.5,SP:0.0	AT2G38695,9e-07,unknown protein; Has 56 Blast hits to 54 proteins in 13 species: Archae - 0; Bacteria - 0; Metazoa - 0; Fungi - 0; Plants - 56; Viruses - 0; Other Eukaryotes - 0 (source: NCBI BLink).	NA,-1,NA
XLOC_001745	5	TCONS_00003457	g1763	nudix hydrolase mitochondrial-like	scaffold00158	+	30361	36002	3022	30361	3731	False	41	O:0.0;scores->C:0.0,M:0.1,SP:0.0	AT1G18300,5e-34,nudix hydrolase homolog 4	Cre02.g106500,6e-54,
XLOC_001746	1	TCONS_00003462	g1764	NA	scaffold00158	+	36541	39733	2629	36541	0	True	2	SP?:0.6;scores->C:0.4,M:0.0,SP:0.6	NA,-1,NA	NA,-1,NA
XLOC_001747	1	TCONS_00003463	g1755	p-loop nucleoside triphosphate hydrolase superfamily protein	scaffold00158	-	161	6577	2928	161	33156	True	2	O:0.0;scores->C:0.0,M:0.0,SP:0.0	AT2G47500,3e-102,P-loop nucleoside triphosphate hydrolases superfamily protein with CH (Calponin Homology) domain	Cre05.g233100,4e-114,
XLOC_001748	1	TCONS_00003464	g1757	multiprotein-bridging factor 1b-like	scaffold00158	-	8608	9812	408	8608	29921	False	277	C?:1.0;scores->C:1.0,M:0.1,SP:0.0	AT2G42680,5e-38,multiprotein bridging factor 1A	Cre02.g108450,5e-46,FAP280__Flagellar Associated Protein, transcriptional coactivator-like
XLOC_001749	1	TCONS_00003465	XLOC_001749	NA	scaffold00158	-	10057	11549	1025	10057	28184	False	2	NA:1.0;scores->None:1.0	NA,-1,NA	NA,-1,NA
XLOC_001750	3	TCONS_00003466	g1759	mitochondrial transcription termination factor	scaffold00158	-	19424	22353	1869	19424	17380	False	19	C:1.9;scores->C:1.9,M:0.3,SP:0.1	AT4G38160,3e-08,Mitochondrial transcription termination factor family protein	Cre12.g542500,2e-15,MOC1__Mitochondrial transcription termination factor
XLOC_001751	2	TCONS_00003469	g1761	NA	scaffold00158	-	25412	28081	1880	25412	11652	False	6	O:0.0;scores->C:0.0,M:0.0,SP:0.0	NA,-1,NA	Cre07.g339200,1e-24,
XLOC_001752	1	TCONS_00003471	g1764	NA	scaffold00158	-	36294	36667	374	36294	3066	False	1	NA:1.0;scores->None:1.0	NA,-1,NA	NA,-1,NA
XLOC_001753	2	TCONS_00003472	g1767	carboxypeptidase a6	scaffold00159	+	13249	17721	2608	13249	21055	False	5	O:0.0;scores->C:0.1,M:0.0,SP:0.0	AT5G42320,1e-81,Zn-dependent exopeptidases superfamily protein	Cre11.g467631,1e-93,
XLOC_001754	1	TCONS_00003474	g1769	NA	scaffold00159	+	20883	23255	2037	20883	15521	False	0	SP?:0.5;scores->C:0.0,M:0.2,SP:0.5	NA,-1,NA	Cre02.g095119,4e-07,
XLOC_001755	2	TCONS_00003475	g1771	signal recognition particle receptor subunit alpha	scaffold00159	+	30566	37427	2773	30566	1349	False	41	SP?:0.3;scores->C:0.0,M:0.2,SP:0.3	AT4G30600,1e-102,signal recognition particle receptor alpha subunit family protein	Cre16.g683950,3e-125,SRP1__Alpha Subunit of the SRP Receptor
XLOC_001756	2	TCONS_00003477	g1772	hypothetical protein MNEG_6422	scaffold00159	+	37715	38776	504	37715	0	True	13	O:0.0;scores->C:0.0,M:0.0,SP:0.0	NA,-1,NA	NA,-1,NA
XLOC_001757	2	TCONS_00003480	g1765	NA	scaffold00159	-	1	5779	3265	1	32997	True	1	C?:1.4;scores->C:1.4,M:0.1,SP:0.0	NA,-1,NA	NA,-1,NA
XLOC_001758	4	TCONS_00003481	g1766	eh domain-containing protein 1	scaffold00159	-	5949	12207	2403	5949	26569	False	1	O:0.0;scores->C:0.0,M:0.0,SP:0.0	AT3G20290,3e-79,EPS15 homology domain 1	Cre06.g260950,1e-91,
XLOC_001759	2	TCONS_00003485	g1768	NA	scaffold00159	-	17390	19669	2104	17390	19107	False	1	SP?:0.4;scores->C:0.2,M:0.0,SP:0.4	NA,-1,NA	NA,-1,NA
XLOC_001760	1	TCONS_00003487	g1770	cell division protease	scaffold00159	-	23915	30398	2613	23915	8378	False	15	C:2.1;scores->C:2.1,M:0.1,SP:0.2	AT3G47060,1e-150,FTSH protease 7	Cre02.g078966,0.0,
XLOC_001761	1	TCONS_00003488	g1776	NA	scaffold00160	+	15250	15594	345	15250	22667	False	48	O:0.0;scores->C:0.1,M:0.2,SP:0.0	NA,-1,NA	NA,-1,NA
XLOC_001762	1	TCONS_00003489	g1779	NA	scaffold00160	+	30966	32032	507	30966	6229	False	21	M?:0.8;scores->C:0.1,M:0.8,SP:0.1	NA,-1,NA	NA,-1,NA
XLOC_001763	1	TCONS_00003490	g1780	wd repeat-containing protein 48-like isoform x1	scaffold00160	+	32974	38102	1808	32974	159	True	9	C?:0.7;scores->C:0.7,M:0.4,SP:0.0	AT3G05090,5e-73,Transducin/WD40 repeat-like superfamily protein	Cre13.g583250,5e-72,
XLOC_001764	2	TCONS_00003491	g1773	NA	scaffold00160	-	2	1475	1474	2	36786	True	1	M?:0.4;scores->C:0.0,M:0.4,SP:0.0	NA,-1,NA	NA,-1,NA
XLOC_001765	2	TCONS_00003493	g1774	phosphofructokinase family protein	scaffold00160	-	2527	8727	2547	2527	29534	False	22	C?:0.8;scores->C:0.8,M:0.4,SP:0.0	AT2G22480,6e-85,phosphofructokinase 5	Cre06.g262900,2e-143,PFK1__Phosphofructokinase
XLOC_001766	1	TCONS_00003495	g1775	phosphofructokinase family protein	scaffold00160	-	9323	14750	1590	9323	23511	False	20	O:0.0;scores->C:0.1,M:0.0,SP:0.0	AT2G22480,7e-115,phosphofructokinase 5	Cre06.g262900,0.0,PFK1__Phosphofructokinase
XLOC_001767	2	TCONS_00003496	g1777	hypothetical protein MNEG_1570	scaffold00160	-	16323	22972	4054	16323	15289	False	1	O:0.0;scores->C:0.0,M:0.0,SP:0.0	NA,-1,NA	NA,-1,NA
XLOC_001768	2	TCONS_00003498	g1778	peptidyl-prolyl cis-trans isomerase fkbp53	scaffold00160	-	24095	29656	1731	24095	8605	False	0	O:0.0;scores->C:0.1,M:0.0,SP:0.0	AT4G25340,2e-33,FK506 BINDING PROTEIN 53	Cre14.g616100,5e-36,__Peptidyl-prolyl cis-trans isomerase, FKBP-type
XLOC_001769	2	TCONS_00003500	g1782	NA	scaffold00161	+	1984	4588	2252	1984	34229	False	6	C?:0.5;scores->C:0.5,M:0.3,SP:0.1	NA,-1,NA	NA,-1,NA
XLOC_001770	1	TCONS_00003502	g1783	NA	scaffold00161	+	5191	7351	1704	5191	31466	False	0	C?:0.5;scores->C:0.5,M:0.2,SP:0.1	NA,-1,NA	NA,-1,NA
XLOC_001771	1	TCONS_00003503	g1784	NA	scaffold00161	+	8209	10456	2085	8209	28361	False	0	SP?:0.6;scores->C:0.0,M:0.4,SP:0.6	NA,-1,NA	NA,-1,NA
XLOC_001772	1	TCONS_00003504	g1785	NA	scaffold00161	+	11324	13424	1965	11324	25393	False	0	M?:0.5;scores->C:0.1,M:0.5,SP:0.1	NA,-1,NA	NA,-1,NA
XLOC_001773	2	TCONS_00003506	g1786	NA	scaffold00161	+	14385	21833	2844	14385	16984	False	0	C?:0.7;scores->C:0.7,M:0.5,SP:0.0	NA,-1,NA	NA,-1,NA
XLOC_001774	2	TCONS_00003507	g1787	anthranilate phosphoribosyltransferase	scaffold00161	+	22301	24878	714	22301	13939	False	0	O:0.0;scores->C:0.0,M:0.0,SP:0.0	AT5G17990,1e-38,tryptophan biosynthesis 1	Cre10.g429150,1e-49,PRT1__Anthranilate phosphoribosyltransferase
XLOC_001775	3	TCONS_00003509	g1788	NA	scaffold00161	+	28324	35736	3111	28324	3081	False	6	C:2.5;scores->C:2.5,M:0.3,SP:0.0	NA,-1,NA	NA,-1,NA
XLOC_001776	1	TCONS_00003512	g1789	anthranilate phosphoribosyltransferase	scaffold00161	+	36434	38685	675	36434	132	True	24	O:0.0;scores->C:0.0,M:0.0,SP:0.0	AT5G17990,2e-43,tryptophan biosynthesis 1	Cre10.g429150,2e-58,PRT1__Anthranilate phosphoribosyltransferase
XLOC_001777	1	TCONS_00003513	g1781	NA	scaffold00161	-	271	498	228	271	38319	True	1	O:0.0;scores->C:0.0,M:0.0,SP:0.0	NA,-1,NA	NA,-1,NA
XLOC_001778	2	TCONS_00003515	g1790	NA	scaffold00162	+	195	1603	856	195	17533	True	23	NA:1.0;scores->None:1.0	AT1G67120,3e-60,ATPases;nucleotide binding;ATP binding;nucleoside-triphosphatases;transcription factor binding	Cre03.g161800,4e-95,
XLOC_001779	1	TCONS_00003516	g1791	NA	scaffold00162	+	2122	4485	1203	2122	14651	False	3	C?:1.0;scores->C:1.0,M:0.5,SP:0.0	NA,-1,NA	Cre03.g179000,6e-11,
XLOC_001780	2	TCONS_00003517	g1794	NA	scaffold00162	+	16328	19086	1050	16328	50	True	18	O:0.0;scores->C:0.0,M:0.0,SP:0.0	NA,-1,NA	Cre03.g176050,6e-17,
XLOC_001781	4	TCONS_00003520	g1792,g1793	sorting nexin 2a	scaffold00162	-	5612	16663	6685	5612	2473	False	18	O:0.0;scores->C:0.2,M:0.3,SP:0.0	AT5G07120,1e-17,sorting nexin 2B	Cre07.g326450,1e-50,VPS5B__Subunit of Retromer complex
XLOC_001782	1	TCONS_00003523	g1797	calcium calmodulin-dependent protein kinase type ii subunit partial	scaffold00163	+	5470	6646	444	5470	31695	False	13	O:0.0;scores->C:0.0,M:0.4,SP:0.0	NA,-1,NA	Cre07.g327350,5e-25,
XLOC_001783	5	TCONS_00003525	g1798,g1799	d-aspartate oxidase	scaffold00163	+	6934	12611	3646	6934	25730	False	25	O:0.0;scores->C:0.0,M:0.0,SP:0.0	NA,-1,NA	Cre02.g096350,5e-48,
XLOC_001784	7	TCONS_00003533	g1800	hypothetical protein MNEG_1593	scaffold00163	+	13212	19863	3892	13212	18478	False	2	M?:0.9;scores->C:0.0,M:0.9,SP:0.0	NA,-1,NA	NA,-1,NA
XLOC_001785	1	TCONS_00003536	g1801	NA	scaffold00163	+	20685	22989	1419	20685	15352	False	6	M:1.2;scores->C:0.0,M:1.2,SP:0.0	NA,-1,NA	Cre16.g684050,2e-08,
XLOC_001786	2	TCONS_00003537	g1803	aaa-domain-containing protein	scaffold00163	+	26477	34427	5952	26477	3914	False	2	M?:0.8;scores->C:0.0,M:0.8,SP:0.2	AT3G15120,8e-65,P-loop containing nucleoside triphosphate hydrolases superfamily protein	Cre06.g258200,2e-75,
XLOC_001787	2	TCONS_00003540	g1795	zygote specific zys1-like protein	scaffold00163	-	364	1383	673	364	36958	True	6	O:0.0;scores->C:0.0,M:0.1,SP:0.1	NA,-1,NA	Cre03.g143987,4e-22,
XLOC_001788	2	TCONS_00003541	g1796	hypothetical protein MNEG_1589	scaffold00163	-	2927	5441	1706	2927	32900	False	2	SP:1.4;scores->C:0.6,M:0.5,SP:1.4	NA,-1,NA	Cre02.g084550,3e-21,
XLOC_001789	1	TCONS_00003543	g1802	short-chain dehydrogenase	scaffold00163	-	23582	25740	966	23582	12601	False	10	M?:0.7;scores->C:0.4,M:0.7,SP:0.0	AT5G02540,4e-16,NAD(P)-binding Rossmann-fold superfamily protein	Cre08.g375350,2e-41,
XLOC_001790	1	TCONS_00003544	XLOC_001790	NA	scaffold00163	-	26445	26893	449	26445	11448	False	7	NA:1.0;scores->None:1.0	NA,-1,NA	NA,-1,NA
XLOC_001791	2	TCONS_00003545	g1804	NA	scaffold00163	-	36085	38340	1941	36085	1	True	4	M?:1.1;scores->C:0.0,M:1.1,SP:0.0	NA,-1,NA	Cre06.g254850,4e-07,
XLOC_001792	1	TCONS_00003547	g1806	mate family efflux transporter	scaffold00164	+	3111	6562	2046	3111	33151	False	7	C?:0.8;scores->C:0.8,M:0.5,SP:0.0	AT2G38330,2e-19,MATE efflux family protein	Cre04.g213000,6e-66,
XLOC_001793	4	TCONS_00003549	g1807	NA	scaffold00164	+	8074	14575	3870	8074	25138	False	9	O:0.0;scores->C:0.0,M:0.0,SP:0.0	NA,-1,NA	NA,-1,NA
XLOC_001794	2	TCONS_00003552	g1808	heterogeneous nuclear ribonucleoprotein h2	scaffold00164	+	15393	20232	3564	15393	19481	False	8	O:0.0;scores->C:0.1,M:0.0,SP:0.0	AT5G66010,5e-12,RNA-binding (RRM/RBD/RNP motifs) family protein	Cre04.g219950,3e-35,
XLOC_001795	1	TCONS_00003554	g1810	peptidase s8 and s53 subtilisin kexin sedolisin	scaffold00164	+	24522	29559	2982	24522	10154	False	0	O:0.0;scores->C:0.0,M:0.0,SP:0.0	NA,-1,NA	Cre17.g735450,3e-26,
XLOC_001796	1	TCONS_00003555	XLOC_001796	NA	scaffold00164	+	30565	30991	308	30565	8722	False	0	NA:1.0;scores->None:1.0	NA,-1,NA	NA,-1,NA
XLOC_001797	1	TCONS_00003556	g1811	NA	scaffold00164	+	31824	38938	5598	31824	775	False	0	NA:1.0;scores->None:1.0	NA,-1,NA	NA,-1,NA
XLOC_001798	1	TCONS_00003557	g1805	small-conductance mechanosensitive channel	scaffold00164	-	173	2580	1245	173	37133	True	12	O:0.0;scores->C:0.0,M:0.0,SP:0.0	NA,-1,NA	Cre03.g156550,2e-22,
XLOC_001799	1	TCONS_00003558	g1809	40s ribosomal protein s9-2	scaffold00164	-	20401	21885	576	20401	17828	False	1293	O:0.0;scores->C:0.0,M:0.0,SP:0.0	AT5G39850,1e-82,Ribosomal protein S4	Cre08.g359750,2e-96,RPS9__Ribosomal protein S9, component of cytosolic 80S ribosome and 40S small subunit__Ribosomal protein S9, component of cytosolic 80S ribosome and 40S small subunit
XLOC_001800	1	TCONS_00003559	g1812	NA	scaffold00164	-	39379	39713	335	39379	0	True	0	NA:1.0;scores->None:1.0	NA,-1,NA	NA,-1,NA
XLOC_001801	3	TCONS_00003561	g1815	NA	scaffold00165	+	8491	14486	3039	8491	25633	False	12	O:0.0;scores->C:0.4,M:0.0,SP:0.0	NA,-1,NA	Cre06.g287500,3e-56,
XLOC_001802	1	TCONS_00003563	g1816	exonuclease chloroplastic mitochondrial	scaffold00165	+	16398	17999	633	16398	22120	False	0	O:0.0;scores->C:0.0,M:0.0,SP:0.0	AT5G26940,9e-10,Polynucleotidyl transferase, ribonuclease H-like superfamily protein	Cre01.g021850,4e-12,
XLOC_001803	1	TCONS_00003564	g1818	hypothetical protein MNEG_1611	scaffold00165	+	21271	22476	555	21271	17643	False	53	C:2.2;scores->C:2.2,M:0.9,SP:0.2	AT3G17930,6e-19,unknown protein; FUNCTIONS IN: molecular_function unknown; INVOLVED IN: biological_process unknown; LOCATED IN: chloroplast thylakoid membrane; EXPRESSED IN: 22 plant structures; EXPRESSED DURING: 13 growth stages; CONTAINS InterPro DOMAIN/s: Protein of unknown function DUF3007 (InterPro:IPR021562); Has 236 Blast hits to 236 proteins in 83 species: Archae - 0; Bacteria - 117; Meta…	Cre01.g000850,5e-41,CPLD38__Predicted protein
XLOC_001804	1	TCONS_00003565	g1820	30s ribosomal protein s11	scaffold00165	+	26062	26892	738	26062	13227	False	6	SP?:1.0;scores->C:0.0,M:0.4,SP:1.0	ATCG00750,3e-17,ribosomal protein S11	Cre06.g288400,2e-29,MRPS11__Mitochondrial ribosomal protein S11
XLOC_001805	1	TCONS_00003566	g1822	40s ribosomal protein s5	scaffold00165	+	29963	33782	645	29963	6337	False	1663	O:0.0;scores->C:0.1,M:0.1,SP:0.0	AT2G37270,2e-88,ribosomal protein 5B	Cre06.g290950,4e-97,RPS5__Ribosomal protein S5, component of cytosolic 80S ribosome and 40S small subunit
XLOC_001806	2	TCONS_00003567	g1823	peptidyl-prolyl cis-trans fkbp-type	scaffold00165	+	34430	36800	807	34430	3319	False	3	C?:1.4;scores->C:1.4,M:0.2,SP:0.1	AT5G13410,7e-22,FKBP-like peptidyl-prolyl cis-trans isomerase family protein	Cre02.g095122,6e-56,__Peptidyl-prolyl cis-trans isomerase, FKBP-type
XLOC_001807	3	TCONS_00003570	g1813,g1814	choline ethanolamine kinase	scaffold00165	-	308	8667	2825	308	31452	True	17	C?:0.9;scores->C:0.9,M:0.2,SP:0.0	AT5G47860,4e-77,Protein of unknown function (DUF1350)	Cre01.g000900,4e-115,CPLD20__Predicted DUF1350 domain containing protein
XLOC_001808	1	TCONS_00003572	XLOC_001808	NA	scaffold00165	-	14492	14730	239	14492	25389	False	5	NA:1.0;scores->None:1.0	NA,-1,NA	NA,-1,NA
XLOC_001809	1	TCONS_00003573	g1817	NA	scaffold00165	-	18923	21000	1365	18923	19119	False	5	M?:0.8;scores->C:0.4,M:0.8,SP:0.0	NA,-1,NA	NA,-1,NA
XLOC_001810	2	TCONS_00003574	g1819	NA	scaffold00165	-	22958	24752	1386	22958	15367	False	1	C?:0.9;scores->C:0.9,M:0.8,SP:0.0	NA,-1,NA	NA,-1,NA
XLOC_001811	1	TCONS_00003576	g1821	NA	scaffold00165	-	27486	29493	708	27486	10626	False	7	O:0.0;scores->C:0.0,M:0.0,SP:0.0	NA,-1,NA	Cre06.g290900,3e-35,
XLOC_001812	1	TCONS_00003577	g1824	NA	scaffold00165	-	37588	39906	840	37588	213	True	6	C?:0.9;scores->C:0.9,M:0.3,SP:0.1	AT5G27630,5e-07,acyl-CoA binding protein 5	Cre02.g074650,1e-11,
XLOC_001813	1	TCONS_00003578	g1826	hypothetical protein MNEG_1617, partial	scaffold00166	+	1462	4143	1179	1462	34927	False	10	M:1.4;scores->C:0.6,M:1.4,SP:0.0	NA,-1,NA	Cre08.g377700,9e-26,
XLOC_001814	2	TCONS_00003579	g1827	NA	scaffold00166	+	4913	7312	1853	4913	31758	False	8	O:0.0;scores->C:0.1,M:0.1,SP:0.0	NA,-1,NA	NA,-1,NA
XLOC_001815	1	TCONS_00003581	g1830	NA	scaffold00166	+	20310	24874	3756	20310	14196	False	7	C?:0.8;scores->C:0.8,M:0.2,SP:0.0	NA,-1,NA	Cre06.g309500,4e-30,
XLOC_001816	1	TCONS_00003582	g1831	e3 ubiquitin-protein ligase	scaffold00166	+	25831	28132	1266	25831	10938	False	13	SP:2.8;scores->C:0.2,M:0.4,SP:2.8	AT1G12760,1e-12,Zinc finger, C3HC4 type (RING finger) family protein	Cre16.g680117,5e-12,
XLOC_001817	1	TCONS_00003583	g1832	NA	scaffold00166	+	29691	31137	657	29691	7933	False	0	O:0.0;scores->C:0.0,M:0.3,SP:0.0	NA,-1,NA	NA,-1,NA
XLOC_001818	1	TCONS_00003584	g1825	ubiquitin-conjugating enzyme e2 27	scaffold00166	-	71	843	327	71	38227	True	41	O:0.0;scores->C:0.0,M:0.0,SP:0.0	AT5G50870,1e-38,ubiquitin-conjugating enzyme 27	Cre01.g046850,1e-44,
XLOC_001819	2	TCONS_00003585	g1828	phosphofructokinase family protein	scaffold00166	-	7914	14951	2609	7914	24119	False	36	C:3.1;scores->C:3.1,M:0.0,SP:0.0	AT2G22480,8e-112,phosphofructokinase 5	Cre06.g262900,0.0,PFK1__Phosphofructokinase
XLOC_001820	3	TCONS_00003588	g1829	hypothetical protein MNEG_1620	scaffold00166	-	15248	20029	3322	15248	19041	False	1	SP?:0.3;scores->C:0.0,M:0.1,SP:0.3	NA,-1,NA	Cre03.g179350,1e-32,
XLOC_001821	1	TCONS_00003590	g1833	hypothetical protein MNEG_1623	scaffold00166	-	31845	38992	3945	31845	78	True	4	O:0.0;scores->C:0.2,M:0.1,SP:0.0	NA,-1,NA	NA,-1,NA
XLOC_001822	2	TCONS_00003592	g1834	NA	scaffold00167	+	1	3435	2036	1	35377	True	5	NA:1.0;scores->None:1.0	NA,-1,NA	NA,-1,NA
XLOC_001823	1	TCONS_00003593	g1835	oxysterol-binding protein	scaffold00167	-	5012	8851	1467	5012	29961	False	0	M?:0.5;scores->C:0.0,M:0.5,SP:0.1	AT3G09300,1e-49,OSBP(oxysterol binding protein)-related protein 3B	Cre03.g199759,3e-71,
XLOC_001824	1	TCONS_00003594	g1836	eukaryotic translation initiation factor 4e	scaffold00167	-	9866	11508	618	9866	27304	False	88	O:0.0;scores->C:0.0,M:0.0,SP:0.0	AT4G18040,3e-49,eukaryotic translation initiation factor 4E	Cre03.g199900,2e-73,EIF4E__Eukaryotic translation initiation factor 4E
XLOC_001825	1	TCONS_00003595	g1837	Peflin	scaffold00167	-	12065	14664	1761	12065	24148	False	6	SP?:0.2;scores->C:0.0,M:0.1,SP:0.2	NA,-1,NA	NA,-1,NA
XLOC_001826	1	TCONS_00003596	g1838	penta-ef hand domain-containing protein 1	scaffold00167	-	15268	17515	504	15268	21297	False	28	O:0.0;scores->C:0.0,M:0.0,SP:0.0	AT3G10300,2e-19,Calcium-binding EF-hand family protein	Cre03.g200050,2e-55,
XLOC_001827	2	TCONS_00003597	g1839	NA	scaffold00167	-	17899	22081	3524	17899	16731	False	3	M?:1.0;scores->C:0.5,M:1.0,SP:0.1	NA,-1,NA	NA,-1,NA
XLOC_001828	1	TCONS_00003599	g1840	radial spoke head 1 homolog	scaffold00167	-	22365	28030	2559	22365	10782	False	2	O:0.0;scores->C:0.1,M:0.0,SP:0.0	AT1G77740,9e-18,phosphatidylinositol-4-phosphate 5-kinase 2	Cre03.g201900,4e-69,RSP1__Radial spoke protein 1
XLOC_001829	8	TCONS_00003605	g1841	hypothetical protein MNEG_1630	scaffold00167	-	29045	33611	3044	29045	5201	False	36	M?:0.8;scores->C:0.0,M:0.8,SP:0.0	NA,-1,NA	Cre14.g634150,4e-16,
XLOC_001830	1	TCONS_00003608	g1842	NA	scaffold00167	-	35662	37312	909	35662	1500	False	18	SP:1.8;scores->C:0.0,M:0.4,SP:1.8	NA,-1,NA	NA,-1,NA
XLOC_001831	1	TCONS_00003609	g1843	NA	scaffold00167	-	38568	38780	213	38568	32	True	384	O:0.0;scores->C:0.0,M:0.0,SP:0.0	NA,-1,NA	NA,-1,NA
XLOC_001832	2	TCONS_00003611	g1844	NA	scaffold00168	+	1158	5200	2028	1158	35137	False	10	SP?:0.3;scores->C:0.1,M:0.4,SP:0.3	NA,-1,NA	Cre16.g683437,2e-09,
XLOC_001833	1	TCONS_00003612	g1849	NA	scaffold00168	+	30707	32305	567	30707	8032	False	0	NA:1.0;scores->None:1.0	NA,-1,NA	NA,-1,NA
XLOC_001834	1	TCONS_00003613	XLOC_001834	NA	scaffold00168	+	35005	35523	519	35005	4814	False	1	NA:1.0;scores->None:1.0	NA,-1,NA	NA,-1,NA
XLOC_001835	1	TCONS_00003614	g1850	NA	scaffold00168	+	35786	36307	522	35786	4030	False	0	SP:3.5;scores->C:0.0,M:0.0,SP:3.5	NA,-1,NA	NA,-1,NA
XLOC_001836	1	TCONS_00003615	g1845	sodium bile acid symporter family protein	scaffold00168	-	5909	8733	1263	5909	31604	False	21	C:1.6;scores->C:1.6,M:0.3,SP:0.1	AT1G78560,1e-59,Sodium Bile acid symporter family	Cre12.g532500,5e-117,
XLOC_001837	8	TCONS_00003618	g1846,g1847	NA	scaffold00168	-	9470	22178	7531	9470	18159	False	707	C:1.8;scores->C:1.8,M:0.2,SP:0.0	AT3G24090,6e-108,glutamine-fructose-6-phosphate transaminase (isomerizing)s;sugar binding;transaminases	Cre08.g375500,5e-129,ATF1__Glucosamine-fructose-6-phosphate aminotransferase
XLOC_001838	6	TCONS_00003628	g1848	serine threonine-protein kinase pats1	scaffold00168	-	23112	30532	3780	23112	9805	False	64	O:0.0;scores->C:0.0,M:0.0,SP:0.0	AT3G01490,5e-28,Protein kinase superfamily protein	Cre16.g664850,8e-123,
XLOC_001839	1	TCONS_00003630	g1851	NA	scaffold00168	-	36403	40067	1752	36403	270	True	0	SP?:0.7;scores->C:0.3,M:0.7,SP:0.7	NA,-1,NA	NA,-1,NA
XLOC_001840	1	TCONS_00003631	g1853	NA	scaffold00169	+	3831	4906	855	3831	33288	False	0	SP:1.5;scores->C:0.7,M:1.0,SP:1.5	NA,-1,NA	NA,-1,NA
XLOC_001841	1	TCONS_00003632	g1854	NA	scaffold00169	+	6296	8494	1155	6296	29700	False	3	O:0.0;scores->C:0.2,M:0.2,SP:0.0	NA,-1,NA	NA,-1,NA
XLOC_001842	3	TCONS_00003633	g1857,g1858	hypothetical protein MNEG_1643	scaffold00169	+	24588	28627	3775	24588	9567	False	0	M?:0.7;scores->C:0.3,M:0.7,SP:0.0	AT4G26890,1e-06,mitogen-activated protein kinase kinase kinase 16	NA,-1,NA
XLOC_001843	2	TCONS_00003636	g1860	NA	scaffold00169	+	36471	37917	607	36471	277	True	4	SP?:1.3;scores->C:0.0,M:0.1,SP:1.3	NA,-1,NA	NA,-1,NA
XLOC_001844	1	TCONS_00003638	g1852	n-terminal acetyltransferase a complex subunit nat1-like protein	scaffold00169	-	1	1394	392	1	36800	True	12	O:0.0;scores->C:0.0,M:0.1,SP:0.0	AT1G80410,9e-48,tetratricopeptide repeat (TPR)-containing protein	Cre06.g278225,1e-51,
XLOC_001845	1	TCONS_00003639	XLOC_001845	NA	scaffold00169	-	2963	3421	459	2963	34773	False	0	NA:1.0;scores->None:1.0	NA,-1,NA	NA,-1,NA
XLOC_001846	7	TCONS_00003642	g1855,g1856	nudix hydrolase	scaffold00169	-	8568	22460	6161	8568	15734	False	15	O:0.0;scores->C:0.0,M:0.1,SP:0.0	NA,-1,NA	Cre07.g336000,6e-40,
XLOC_001847	1	TCONS_00003647	g1859	NA	scaffold00169	-	29245	36043	2223	29245	2151	False	3	SP:1.4;scores->C:0.4,M:1.0,SP:1.4	AT5G49960,4e-18,unknown protein; CONTAINS InterPro DOMAIN/s: Protein of unknown function DUF1012 (InterPro:IPR010420); BEST Arabidopsis thaliana protein match is: Protein of unknown function (DUF1012) (TAIR:AT5G02940.1); Has 1807 Blast hits to 1807 proteins in 277 species: Archae - 0; Bacteria - 0; Metazoa - 736; Fungi - 347; Plants - 385; Viruses - 0; Other Eukaryotes - 339 (source: NCBI BLink).	Cre14.g615800,1e-26,
XLOC_001848	2	TCONS_00003648	g1862	gamma-glutamyl hydrolase	scaffold00170	+	9246	15282	2384	9246	22945	False	9	SP:1.5;scores->C:0.1,M:0.4,SP:1.5	AT1G78660,3e-49,gamma-glutamyl hydrolase 1	Cre07.g315050,2e-103,GGH1__Gamma-glutamyl hydrolase__Gamma-glutamyl hydrolase
XLOC_001849	1	TCONS_00003650	g1865	NA	scaffold00170	+	22875	26903	1623	22875	11324	False	9	C:2.3;scores->C:2.3,M:1.6,SP:0.0	AT5G01510,2e-53,Protein of unknown function, DUF647	Cre03.g187650,5e-81,
XLOC_001850	1	TCONS_00003651	g1867	zinc finger ccch domain-containing protein 2	scaffold00170	+	32256	34935	2091	32256	3292	False	0	O:0.0;scores->C:0.0,M:0.3,SP:0.0	AT2G40140,5e-29,zinc finger (CCCH-type) family protein	Cre13.g566200,4e-32,
XLOC_001851	1	TCONS_00003652	g1861	atp-dependent helicase hrq1 isoform x1	scaffold00170	-	1	7886	5216	1	30341	True	0	M?:0.5;scores->C:0.0,M:0.5,SP:0.0	AT5G08110,1e-45,nucleic acid binding;ATP-dependent helicases;ATP binding;helicases;ATP-dependent helicases	Cre03.g187700,5e-48,
XLOC_001852	2	TCONS_00003653	g1863	NA	scaffold00170	-	15622	17884	1276	15622	20343	False	12	C:1.7;scores->C:1.7,M:0.9,SP:0.7	NA,-1,NA	NA,-1,NA
XLOC_001853	1	TCONS_00003655	g1864	NA	scaffold00170	-	18431	22489	2022	18431	15738	False	2	M?:0.6;scores->C:0.1,M:0.6,SP:0.0	NA,-1,NA	NA,-1,NA
XLOC_001854	1	TCONS_00003656	g1866	NA	scaffold00170	-	28762	30566	789	28762	7661	False	4	O:0.0;scores->C:0.0,M:0.0,SP:0.0	NA,-1,NA	NA,-1,NA
XLOC_001855	1	TCONS_00003657	g1868	dnaj protein erdj3b	scaffold00170	-	37720	38142	423	37720	85	True	24	O:0.0;scores->C:0.0,M:0.0,SP:0.0	AT3G62600,3e-34,DNAJ heat shock family protein	Cre07.g320150,4e-38,__DnaJ-like protein, ER-targeted
XLOC_001856	1	TCONS_00003658	XLOC_001856	NA	scaffold00171	+	1	1142	1142	1	37196	True	21	NA:1.0;scores->None:1.0	NA,-1,NA	NA,-1,NA
XLOC_001857	1	TCONS_00003659	g1872	dolichyl pyrophosphate glc1man9 c2 alpha- -glucosyltransferase	scaffold00171	+	23981	26465	1557	23981	11873	False	2	SP?:0.5;scores->C:0.0,M:0.0,SP:0.5	AT2G44660,2e-96,ALG6, ALG8 glycosyltransferase family	Cre09.g414250,2e-107,GTR20__Glycosyltransferase, type ALG6, ALG8
XLOC_001858	1	TCONS_00003660	g1874	triacylglycerol lipase fgl2	scaffold00171	+	30658	32457	1617	30658	5881	False	36	SP:2.4;scores->C:0.0,M:0.7,SP:2.4	AT5G18640,9e-07,alpha/beta-Hydrolases superfamily protein	Cre07.g348550,7e-08,
XLOC_001859	2	TCONS_00003661	g1875	probable apyrase 3	scaffold00171	+	32925	37476	2821	32925	862	False	15	O:0.0;scores->C:0.0,M:0.2,SP:0.1	AT1G14240,4e-58,GDA1/CD39 nucleoside phosphatase family protein	Cre03.g184800,6e-48,
XLOC_001860	2	TCONS_00003663	g1869	endo- -beta-xylanase	scaffold00171	-	1120	15543	7881	1120	22795	False	1	O:0.0;scores->C:0.0,M:0.4,SP:0.0	AT1G10050,3e-18,glycosyl hydrolase family 10 protein / carbohydrate-binding domain-containing protein	Cre16.g691440,3e-45,FAP43__Flagellar Associated Protein
XLOC_001861	1	TCONS_00003665	g1870	NA	scaffold00171	-	17390	21411	2064	17390	16927	False	3	O:0.0;scores->C:0.0,M:0.0,SP:0.0	AT4G35140,3e-50,Transducin/WD40 repeat-like superfamily protein	Cre07.g328600,2e-54,
XLOC_001862	2	TCONS_00003666	g1871	rna (guanine-9-)-methyltransferasedomain-containing protein 3	scaffold00171	-	21812	23977	1586	21812	14361	False	3	M?:1.0;scores->C:0.1,M:1.0,SP:0.0	AT5G47680,2e-16,FUNCTIONS IN: molecular_function unknown; INVOLVED IN: biological_process unknown; LOCATED IN: cellular_component unknown; EXPRESSED IN: 23 plant structures; EXPRESSED DURING: 13 growth stages; CONTAINS InterPro DOMAIN/s: tRNA (guanine-N1-)-methyltransferase (InterPro:IPR016009), tRNA (guanine-N(1)-)-methyltransferase, metazoa (InterPro:IPR016653), tRNA (guanine-N1-)-methyltransfe…	Cre10.g456851,7e-32,
XLOC_001863	1	TCONS_00003668	g1873	glycosyl hydrolase family 43	scaffold00171	-	26753	29468	1131	26753	8870	False	9	SP?:1.1;scores->C:0.1,M:0.3,SP:1.1	AT3G49880,7e-16,glycosyl hydrolase family protein 43	NA,-1,NA
XLOC_001864	1	TCONS_00003669	g1874	NA	scaffold00171	-	29874	30807	934	29874	7531	False	1	NA:1.0;scores->None:1.0	NA,-1,NA	NA,-1,NA
XLOC_001865	1	TCONS_00003670	g1876	NA	scaffold00171	-	37403	38266	864	37403	72	True	1	M:1.4;scores->C:0.3,M:1.4,SP:0.0	NA,-1,NA	NA,-1,NA
XLOC_001866	2	TCONS_00003671	g1877	splicing factor 3b subunit 4	scaffold00172	+	55	3912	2098	55	33316	True	13	M?:0.8;scores->C:0.0,M:0.8,SP:0.0	AT2G18510,1e-93,RNA-binding (RRM/RBD/RNP motifs) family protein	Cre06.g254800,2e-102,
XLOC_001867	3	TCONS_00003673	g1879	NA	scaffold00172	+	8620	30251	10370	8620	6977	False	2	M?:0.6;scores->C:0.5,M:0.6,SP:0.1	NA,-1,NA	Cre16.g651450,0.0,
XLOC_001868	1	TCONS_00003676	g1881	opine dehydrogenase-like	scaffold00172	+	33879	35889	1578	33879	1339	False	0	M:1.1;scores->C:0.0,M:1.1,SP:0.2	NA,-1,NA	Cre09.g392652,3e-20,
XLOC_001869	1	TCONS_00003677	g1878	NA	scaffold00172	-	4061	7797	2175	4061	29431	False	0	SP:2.0;scores->C:0.0,M:0.2,SP:2.0	NA,-1,NA	Cre06.g280600,2e-29,
XLOC_001870	2	TCONS_00003678	g1880	NA	scaffold00172	-	30562	33397	2633	30562	3831	False	2	C:1.9;scores->C:1.9,M:0.5,SP:0.6	NA,-1,NA	NA,-1,NA
XLOC_001871	2	TCONS_00003680	g1882	NA	scaffold00172	-	36167	37228	859	36167	0	True	13	NA:1.0;scores->None:1.0	NA,-1,NA	NA,-1,NA
XLOC_001872	1	TCONS_00003682	g1883	NA	scaffold00173	+	1	259	259	1	36927	True	12	NA:1.0;scores->None:1.0	NA,-1,NA	NA,-1,NA
XLOC_001873	1	TCONS_00003683	g1885	hypothetical protein MNEG_1667	scaffold00173	+	2915	5357	1011	2915	31829	False	0	C?:1.2;scores->C:1.2,M:0.1,SP:0.6	NA,-1,NA	Cre10.g466800,3e-17,
XLOC_001874	3	TCONS_00003684	g1887	NA	scaffold00173	+	8399	16605	2924	8399	20581	False	6	SP?:1.2;scores->C:0.1,M:0.1,SP:1.2	AT4G16180,5e-22,unknown protein; FUNCTIONS IN: molecular_function unknown; INVOLVED IN: biological_process unknown; LOCATED IN: plasma membrane; BEST Arabidopsis thaliana protein match is: unknown protein (TAIR:AT3G28720.1); Has 5 Blast hits to 5 proteins in 3 species: Archae - 0; Bacteria - 0; Metazoa - 0; Fungi - 0; Plants - 4; Viruses - 0; Other Eukaryotes - 1 (source: NCBI BLink).	Cre10.g463300,3e-36,
XLOC_001875	1	TCONS_00003687	g1889	NA	scaffold00173	+	20740	24061	2187	20740	13125	False	0	C?:1.1;scores->C:1.1,M:0.1,SP:0.2	NA,-1,NA	NA,-1,NA
XLOC_001876	5	TCONS_00003688	g1892	abc1-domain-containing protein	scaffold00173	+	30681	36919	2726	30681	267	True	8	M?:0.9;scores->C:0.2,M:0.9,SP:0.0	AT5G50330,4e-21,Protein kinase superfamily protein	Cre06.g307100,3e-60,AKC2__ABC1/COQ8 Ser/Thr kinase
XLOC_001877	1	TCONS_00003693	g1884	peptidyl-prolyl cis-trans isomerase chloroplastic isoform x1	scaffold00173	-	745	2547	609	745	34639	False	19	SP?:0.5;scores->C:0.0,M:0.0,SP:0.5	AT1G20810,2e-26,FKBP-like peptidyl-prolyl cis-trans isomerase family protein	Cre10.g466850,3e-49,FKB18__Peptidyl-prolyl cis-trans isomerase, FKBP-type
XLOC_001878	1	TCONS_00003694	g1886	NA	scaffold00173	-	5706	8191	1788	5706	28995	False	8	M?:0.8;scores->C:0.1,M:0.8,SP:0.1	NA,-1,NA	NA,-1,NA
XLOC_001879	1	TCONS_00003695	g1888	NA	scaffold00173	-	16950	19672	1536	16950	17514	False	4	C?:0.8;scores->C:0.8,M:0.0,SP:0.0	AT3G56900,9e-25,Transducin/WD40 repeat-like superfamily protein	Cre10.g466300,2e-16,
XLOC_001880	2	TCONS_00003696	g1890	cyclin cyc1	scaffold00173	-	24499	28052	2909	24499	9134	False	55	C?:0.8;scores->C:0.8,M:0.2,SP:0.0	AT4G37490,7e-26,CYCLIN B1;1	Cre03.g207900,1e-23,CYCA1__A-type cyclin
XLOC_001881	1	TCONS_00003698	g1891	NA	scaffold00173	-	28970	32147	1332	28970	5039	False	3	SP?:0.2;scores->C:0.3,M:0.3,SP:0.2	AT1G36050,4e-96,Endoplasmic reticulum vesicle transporter protein	Cre13.g579850,1e-114,
XLOC_001882	1	TCONS_00003699	g1896	hypothetical protein MNEG_1678	scaffold00174	+	8754	11289	1809	8754	27077	False	116	C:2.4;scores->C:2.4,M:0.1,SP:0.0	AT5G24690,9e-37,Protein of unknown function (DUF3411)	Cre09.g387000,5e-89,CGL34__Predicted protein
XLOC_001883	1	TCONS_00003700	g1899	NA	scaffold00174	+	19499	23747	1707	19499	14619	False	0	O:0.0;scores->C:0.1,M:0.1,SP:0.0	NA,-1,NA	Cre10.g455231,2e-86,
XLOC_001884	2	TCONS_00003701	g1900	NA	scaffold00174	+	24574	27980	2533	24574	10386	False	1	C:2.2;scores->C:2.2,M:0.3,SP:0.0	NA,-1,NA	NA,-1,NA
XLOC_001885	1	TCONS_00003703	g1901	60s ribosomal protein l7-2	scaffold00174	+	28367	30422	717	28367	7944	False	1422	O:0.0;scores->C:0.0,M:0.0,SP:0.0	AT2G44120,7e-81,Ribosomal protein L30/L7 family protein	Cre12.g537800,1e-88,RPL7__Ribosomal protein L7, component of cytosolic 80S ribosome and 60S large subunit
XLOC_001886	2	TCONS_00003704	g1902	ste ste11 ssk protein kinase	scaffold00174	+	30748	34365	3190	30748	4001	False	40	M:1.5;scores->C:0.0,M:1.5,SP:0.0	AT1G12680,6e-14,phosphoenolpyruvate carboxylase-related kinase 2	Cre02.g141800,4e-12,
XLOC_001887	1	TCONS_00003706	g1893	choline dehydrogenase	scaffold00174	-	43	1700	505	43	36666	True	21	C:3.6;scores->C:3.6,M:0.0,SP:0.0	AT1G72970,2e-12,Glucose-methanol-choline (GMC) oxidoreductase family protein	Cre12.g514200,1e-45,
XLOC_001888	2	TCONS_00003707	g1894	NA	scaffold00174	-	2068	6299	2461	2068	32067	False	49	SP:2.1;scores->C:0.0,M:0.4,SP:2.1	AT2G03090,2e-12,expansin A15	Cre17.g723100,2e-57,
XLOC_001889	1	TCONS_00003709	g1895	NA	scaffold00174	-	7191	8061	294	7191	30305	False	579	O:0.0;scores->C:0.0,M:0.0,SP:0.0	NA,-1,NA	Cre12.g499800,3e-07,
XLOC_001890	2	TCONS_00003711	g1897	NA	scaffold00174	-	11420	16368	2281	11420	21998	False	6	SP:3.0;scores->C:0.3,M:0.1,SP:3.0	NA,-1,NA	NA,-1,NA
XLOC_001891	3	TCONS_00003712	g1898	NA	scaffold00174	-	16580	19140	571	16580	19226	False	23	SP:2.6;scores->C:0.2,M:0.0,SP:2.6	NA,-1,NA	Cre12.g500050,1e-18,
XLOC_001892	2	TCONS_00003715	g1903	NA	scaffold00174	-	35450	37583	1130	35450	783	False	6	SP:2.3;scores->C:0.0,M:0.0,SP:2.3	NA,-1,NA	NA,-1,NA
XLOC_001893	1	TCONS_00003717	g1904	NA	scaffold00174	-	38189	38366	178	38189	0	True	1140	NA:1.0;scores->None:1.0	AT3G04840,1e-09,Ribosomal protein S3Ae	Cre13.g568650,3e-10,RPS3a__Ribosomal protein S3a, component of cytosolic 80S ribosome and 40S small subunit
XLOC_001894	1	TCONS_00003718	g1906	atp-dependent zinc metalloprotease ftsh chloroplastic	scaffold00175	+	2546	7399	2067	2546	30307	False	212	C:3.7;scores->C:3.7,M:0.0,SP:0.1	AT1G06430,0.0,FTSH protease 8	Cre17.g720050,0.0,FHL2__FtsH-like membrane ATPase/metalloprotease
XLOC_001895	2	TCONS_00003720	XLOC_001895	NA	scaffold00175	+	8377	9549	1042	8377	28157	False	2	NA:1.0;scores->None:1.0	NA,-1,NA	NA,-1,NA
XLOC_001896	2	TCONS_00003721	g1907	NA	scaffold00175	+	9659	13413	2483	9659	24293	False	21	O:0.0;scores->C:0.0,M:0.0,SP:0.0	AT2G03430,2e-15,Ankyrin repeat family protein	Cre11.g481866,2e-29,
XLOC_001897	3	TCONS_00003723	g1908	NA	scaffold00175	+	13654	17085	2872	13654	20621	False	1	O:0.0;scores->C:0.0,M:0.1,SP:0.0	NA,-1,NA	NA,-1,NA
XLOC_001898	2	TCONS_00003726	g1910	integral membrane family protein	scaffold00175	+	19412	22502	2689	19412	15204	False	12	C:2.2;scores->C:2.2,M:1.6,SP:0.0	AT5G12130,2e-52,integral membrane TerC family protein	Cre17.g712400,2e-77,
XLOC_001899	1	TCONS_00003728	g1912	hypothetical protein MNEG_1694	scaffold00175	+	25089	26502	843	25089	11204	False	16	M:1.8;scores->C:1.7,M:1.8,SP:0.0	AT5G04440,5e-45,Protein of unknown function (DUF1997)	Cre06.g264550,2e-55,CGL81__Predicted protein
XLOC_001900	1	TCONS_00003729	g1915	gram domain-containing protein 1a	scaffold00175	+	31765	34054	1212	31765	3652	False	11	M?:0.8;scores->C:0.3,M:0.8,SP:0.4	AT1G02120,6e-13,GRAM domain family protein	Cre16.g655600,2e-15,
XLOC_001901	1	TCONS_00003730	g1905	jumonji domain-containing protein 2	scaffold00175	-	464	2509	737	464	35197	True	16	M?:0.8;scores->C:0.4,M:0.8,SP:0.0	NA,-1,NA	Cre17.g709550,1e-25,
XLOC_001902	1	TCONS_00003731	XLOC_001902	NA	scaffold00175	-	9104	9468	365	9104	28238	False	0	NA:1.0;scores->None:1.0	NA,-1,NA	NA,-1,NA
XLOC_001903	3	TCONS_00003733	g1909	NA	scaffold00175	-	16835	18869	1456	16835	18837	False	14	O:0.0;scores->C:0.0,M:0.2,SP:0.0	NA,-1,NA	NA,-1,NA
XLOC_001904	2	TCONS_00003735	g1911	ribosomal protein s7	scaffold00175	-	22445	24834	1754	22445	12872	False	13	M:2.7;scores->C:0.0,M:2.7,SP:0.0	AT2G07696,3e-14,Ribosomal protein S7p/S5e family protein	Cre14.g618700,1e-10,MRPS7__Mitochondrial ribosomal protein S7
XLOC_001905	2	TCONS_00003737	g1913	NA	scaffold00175	-	26961	29021	1716	26961	8685	False	3	SP:2.4;scores->C:0.1,M:0.1,SP:2.4	NA,-1,NA	NA,-1,NA
XLOC_001906	1	TCONS_00003739	g1914	NA	scaffold00175	-	29396	31116	891	29396	6590	False	0	SP?:0.6;scores->C:0.1,M:0.1,SP:0.6	NA,-1,NA	NA,-1,NA
XLOC_001907	2	TCONS_00003740	g1916	NA	scaffold00175	-	34062	36867	1179	34062	839	False	2	C?:1.1;scores->C:1.1,M:0.8,SP:0.3	NA,-1,NA	Cre17.g714900,8e-27,CGL11__Predicted protein
XLOC_001908	1	TCONS_00003742	g1917	NA	scaffold00175	-	37325	37706	382	37325	0	True	3	NA:1.0;scores->None:1.0	NA,-1,NA	NA,-1,NA
XLOC_001909	1	TCONS_00003743	g1918	NA	scaffold00176	+	1	1126	839	1	35987	True	1	NA:1.0;scores->None:1.0	NA,-1,NA	NA,-1,NA
XLOC_001910	1	TCONS_00003744	g1922	NA	scaffold00176	+	14266	15795	573	14266	21318	False	9	C?:0.8;scores->C:0.8,M:0.0,SP:0.0	AT1G02870,2e-15,FUNCTIONS IN: molecular_function unknown; INVOLVED IN: biological_process unknown; EXPRESSED IN: 23 plant structures; EXPRESSED DURING: 13 growth stages; CONTAINS InterPro DOMAIN/s: Ribosome biogenesis protein Nop16 (InterPro:IPR019002); Has 104 Blast hits to 104 proteins in 57 species: Archae - 0; Bacteria - 0; Metazoa - 0; Fungi - 63; Plants - 35; Viruses - 0; Other Eukaryotes -…	Cre17.g726650,4e-37,
XLOC_001911	1	TCONS_00003745	g1923	NA	scaffold00176	+	16670	29049	6210	16670	8064	False	0	M?:0.7;scores->C:0.0,M:0.7,SP:0.3	NA,-1,NA	Cre01.g032200,6e-14,__Similar to Flagellar Associated Protein FAP187
XLOC_001912	1	TCONS_00003746	g1924	hypothetical protein MNEG_1703	scaffold00176	+	29833	32229	2397	29833	4884	False	1	O:0.0;scores->C:0.0,M:0.4,SP:0.0	NA,-1,NA	Cre02.g095143,1e-07,
XLOC_001913	1	TCONS_00003747	g1925	NA	scaffold00176	+	33047	34864	1653	33047	2249	False	2	O:0.0;scores->C:0.0,M:0.3,SP:0.0	NA,-1,NA	NA,-1,NA
XLOC_001914	1	TCONS_00003748	g1927	dna topoisomerase 3-beta isoform x1	scaffold00176	+	36341	36900	336	36341	213	True	2	M:1.6;scores->C:0.4,M:1.6,SP:0.0	AT2G32000,4e-26,DNA topoisomerase, type IA, core	Cre17.g725100,2e-27,
XLOC_001915	1	TCONS_00003749	g1919	NA	scaffold00176	-	3066	9213	2442	3066	27900	False	0	O:0.0;scores->C:0.1,M:0.1,SP:0.1	AT2G31400,4e-13,genomes uncoupled 1	Cre01.g025950,6e-55,PPR8__Pentatrichopeptide repeat protein
XLOC_001916	1	TCONS_00003750	g1920	NA	scaffold00176	-	9310	10137	828	9310	26976	False	0	O:0.0;scores->C:0.0,M:0.3,SP:0.1	NA,-1,NA	NA,-1,NA
XLOC_001917	1	TCONS_00003751	g1921	coproporphyrinogen iii oxidase	scaffold00176	-	11051	13469	990	11051	23644	False	4	C?:0.8;scores->C:0.8,M:0.0,SP:0.0	AT1G03475,4e-68,Coproporphyrinogen III oxidase	Cre02.g092600,9e-127,CPX2__Coproporphyrinogen III oxidase
XLOC_001918	4	TCONS_00003753	g1926	NA	scaffold00176	-	35102	36268	712	35102	845	False	25	M?:0.6;scores->C:0.2,M:0.6,SP:0.0	NA,-1,NA	NA,-1,NA
XLOC_001919	1	TCONS_00003756	g1928	NA	scaffold00177	+	119	433	315	119	37526	True	3	SP:1.4;scores->C:0.5,M:1.3,SP:1.4	NA,-1,NA	NA,-1,NA
XLOC_001920	1	TCONS_00003757	g1929	flagellar associated protein	scaffold00177	+	1530	3578	432	1530	34381	False	1	O:0.0;scores->C:0.0,M:0.1,SP:0.0	NA,-1,NA	Cre12.g509800,1e-40,FAP286__Flagellar Associated Protein
XLOC_001921	4	TCONS_00003758	g1931	NA	scaffold00177	+	11638	15222	2500	11638	22737	False	7	M?:0.7;scores->C:0.6,M:0.7,SP:0.1	NA,-1,NA	NA,-1,NA
XLOC_001922	4	TCONS_00003762	g1932	probable protein phosphatase 2c 80	scaffold00177	+	15562	20766	3308	15562	17193	False	11	O:0.0;scores->C:0.0,M:0.0,SP:0.0	AT4G16580,8e-14,Protein phosphatase 2C family protein	Cre06.g256300,1e-14,
XLOC_001923	1	TCONS_00003766	g1933	methionine aminopeptidase chloroplastic mitochondrial	scaffold00177	+	21820	24013	885	21820	13946	False	18	O:0.0;scores->C:0.0,M:0.0,SP:0.0	AT4G37040,1e-95,methionine aminopeptidase 1D	Cre05.g237000,3e-98,MAP1D__Methionine aminopeptidase
XLOC_001924	2	TCONS_00003767	g1934	surface antigen protein	scaffold00177	+	25385	33394	2577	25385	4565	False	8	C:2.0;scores->C:2.0,M:0.9,SP:1.4	AT1G35710,2e-25,Protein kinase family protein with leucine-rich repeat domain	Cre04.g216050,1e-20,
XLOC_001925	2	TCONS_00003769	g1935	NA	scaffold00177	+	33762	37959	1986	33762	0	True	3	O:0.0;scores->C:0.0,M:0.4,SP:0.0	NA,-1,NA	NA,-1,NA
XLOC_001926	1	TCONS_00003771	g1930	kinesin-like protein kif3b isoform x2	scaffold00177	-	3801	11489	2574	3801	26470	False	0	C?:0.4;scores->C:0.4,M:0.0,SP:0.0	AT2G28620,6e-74,P-loop containing nucleoside triphosphate hydrolases superfamily protein	Cre17.g730950,0.0,FLA10__Kinesin motor protein, kinesin-2 (KRP85/95) family
XLOC_001927	2	TCONS_00003772	g1936	er lumen protein retaining receptor	scaffold00178	+	1	6043	1794	1	33379	True	96	NA:1.0;scores->None:1.0	AT1G75760,7e-77,ER lumen protein retaining receptor family protein	Cre13.g562475,2e-103,
XLOC_001928	1	TCONS_00003774	g1937	NA	scaffold00178	+	6615	8384	933	6615	31038	False	10	SP:2.0;scores->C:0.3,M:0.0,SP:2.0	NA,-1,NA	NA,-1,NA
XLOC_001929	3	TCONS_00003775	g1939,g1940	NA	scaffold00178	+	14449	16965	2340	14449	22457	False	20	O:0.0;scores->C:0.3,M:0.1,SP:0.0	NA,-1,NA	NA,-1,NA
XLOC_001930	1	TCONS_00003778	XLOC_001930	NA	scaffold00178	+	17334	18016	563	17334	21406	False	0	NA:1.0;scores->None:1.0	NA,-1,NA	NA,-1,NA
XLOC_001931	1	TCONS_00003779	XLOC_001931	NA	scaffold00178	+	31597	32077	481	31597	7345	False	100	NA:1.0;scores->None:1.0	NA,-1,NA	NA,-1,NA
XLOC_001932	1	TCONS_00003780	g1943	NA	scaffold00178	+	32839	34996	1314	32839	4426	False	65	C:2.3;scores->C:2.3,M:0.7,SP:0.8	NA,-1,NA	NA,-1,NA
XLOC_001933	1	TCONS_00003781	g1937	NA	scaffold00178	-	8285	9739	1335	8285	29683	False	1	NA:1.0;scores->None:1.0	NA,-1,NA	NA,-1,NA
XLOC_001934	2	TCONS_00003782	g1938	NA	scaffold00178	-	10234	14642	1922	10234	24780	False	16	O:0.0;scores->C:0.0,M:0.1,SP:0.0	AT1G13310,6e-08,Endosomal targeting BRO1-like domain-containing protein	Cre09.g393580,4e-12,
XLOC_001935	5	TCONS_00003784	g1941,g1942	NA	scaffold00178	-	18461	29159	6084	18461	10263	False	6	M?:0.9;scores->C:0.2,M:0.9,SP:0.0	AT2G47790,6e-39,Transducin/WD40 repeat-like superfamily protein	Cre03.g178050,2e-79,MOT51__Predicted protein
XLOC_001936	1	TCONS_00003789	XLOC_001936	NA	scaffold00178	-	29995	30709	425	29995	8713	False	2	NA:1.0;scores->None:1.0	NA,-1,NA	NA,-1,NA
XLOC_001937	2	TCONS_00003791	g1944	abi-domain-containing protein	scaffold00178	-	37525	39421	1061	37525	1	True	17	SP?:0.5;scores->C:0.0,M:0.1,SP:0.5	AT1G14270,8e-24,CAAX amino terminal protease family protein	Cre06.g310050,5e-56,
XLOC_001938	1	TCONS_00003792	g1948	hypothetical protein MNEG_1724	scaffold00179	+	18517	21055	1989	18517	16247	False	0	O:0.0;scores->C:0.1,M:0.4,SP:0.0	NA,-1,NA	Cre11.g467782,4e-08,
XLOC_001939	1	TCONS_00003793	g1951	#NAME?	scaffold00179	+	31024	32932	639	31024	4370	False	36	C:4.2;scores->C:4.2,M:0.2,SP:0.0	AT2G44050,2e-47,6,7-dimethyl-8-ribityllumazine synthase / DMRL synthase / lumazine synthase / riboflavin synthase	Cre02.g088850,5e-57,
XLOC_001940	3	TCONS_00003794	g1953	NA	scaffold00179	+	34554	36944	973	34554	358	True	38	O:0.0;scores->C:0.0,M:0.0,SP:0.0	AT5G22080,2e-33,Chaperone DnaJ-domain superfamily protein	Cre12.g557950,7e-60,DNJ27__DnaJ-like protein
XLOC_001941	2	TCONS_00003797	g1945	NA	scaffold00179	-	1	2308	1261	1	34994	True	7	SP:1.4;scores->C:0.1,M:0.1,SP:1.4	NA,-1,NA	Cre10.g443000,4e-10,ATM3__Half-size ABC transporter, membrane protein
XLOC_001942	2	TCONS_00003800	g1946	NA	scaffold00179	-	2947	12337	5895	2947	24965	False	2	O:0.0;scores->C:0.1,M:0.4,SP:0.0	NA,-1,NA	Cre10.g439750,9e-23,
XLOC_001943	3	TCONS_00003801	g1947	NA	scaffold00179	-	13786	17540	1913	13786	19762	False	11	O:0.0;scores->C:0.0,M:0.0,SP:0.0	NA,-1,NA	NA,-1,NA
XLOC_001944	3	TCONS_00003805	g1949	ribonuclease z	scaffold00179	-	21408	26293	2934	21408	11009	False	10	O:0.0;scores->C:0.1,M:0.0,SP:0.0	AT3G16260,2e-81,tRNAse Z4	Cre01.g039900,5e-71,TRZ4__RNase Z-like protein
XLOC_001945	2	TCONS_00003807	g1950	protein arginine n-methyltransferase prmt10	scaffold00179	-	26510	30893	2104	26510	6409	False	17	M?:0.7;scores->C:0.0,M:0.7,SP:0.0	AT1G04870,6e-91,protein arginine methyltransferase 10	Cre12.g558100,3e-141,PRM2__Protein-/Histone-arginine N-methyltransferase
XLOC_001946	1	TCONS_00003809	g1952	NA	scaffold00179	-	33204	34390	750	33204	2912	False	6	M?:1.0;scores->C:0.3,M:1.0,SP:0.2	NA,-1,NA	Cre12.g558150,2e-15,
XLOC_001947	2	TCONS_00003810	g1955	60s ribosomal protein l32-1	scaffold00180	+	8280	12127	1317	8280	24744	False	800	SP?:0.2;scores->C:0.2,M:0.2,SP:0.2	AT4G18100,5e-40,Ribosomal protein L32e	Cre06.g289550,3e-45,RPL32__Ribosomal protein L32, component of cytosolic 80S ribosome and 60S large subunit
XLOC_001948	1	TCONS_00003812	g1957	NA	scaffold00180	+	12937	13275	339	12937	23596	False	16	O:0.0;scores->C:0.0,M:0.1,SP:0.0	NA,-1,NA	NA,-1,NA
XLOC_001949	1	TCONS_00003813	g1958	protein s-acyltransferase 8-like	scaffold00180	+	14390	17378	1539	14390	19493	False	27	O:0.0;scores->C:0.0,M:0.0,SP:0.0	AT3G56930,3e-60,DHHC-type zinc finger family protein	Cre01.g007200,9e-101,
XLOC_001950	2	TCONS_00003814	g1961	protein phosphatase 1	scaffold00180	+	24441	28372	2058	24441	8499	False	85	O:0.0;scores->C:0.0,M:0.0,SP:0.0	AT2G39840,1e-150,type one serine/threonine protein phosphatase 4	Cre06.g292550,2e-174,__Serine/threonine protein phosphatase, metallo-dependent phosphatase
XLOC_001951	1	TCONS_00003816	g1954	glyoxal or galactose oxidase	scaffold00180	-	182	7481	2651	182	29390	True	1	SP:1.8;scores->C:0.0,M:0.0,SP:1.8	AT1G67290,5e-31,glyoxal oxidase-related protein	Cre17.g732350,2e-45,GOX4__Glyoxal or galactose oxidase__Glyoxal or galactose oxidase
XLOC_001952	2	TCONS_00003817	g1956	NA	scaffold00180	-	12133	13097	556	12133	23774	False	47	O:0.0;scores->C:0.2,M:0.4,SP:0.0	NA,-1,NA	NA,-1,NA
XLOC_001953	3	TCONS_00003819	g1959,g1960	trna pseudouridine synthase mitochondrial-like	scaffold00180	-	17591	23490	3127	17591	13381	False	54	O:0.0;scores->C:0.0,M:0.0,SP:0.0	AT1G20370,8e-34,Pseudouridine synthase family protein	Cre06.g292450,5e-27,
XLOC_001954	5	TCONS_00003824	g1962	NA	scaffold00180	-	28384	32654	1953	28384	4217	False	5	SP:1.4;scores->C:0.4,M:0.2,SP:1.4	NA,-1,NA	Cre09.g386747,1e-21,
XLOC_001955	2	TCONS_00003827	g1963	NA	scaffold00180	-	33098	36871	1815	33098	0	True	20	NA:1.0;scores->None:1.0	NA,-1,NA	NA,-1,NA
XLOC_001956	1	TCONS_00003829	g1966	NA	scaffold00181	+	3768	7141	1137	3768	31634	False	0	C?:0.7;scores->C:0.7,M:0.3,SP:0.0	NA,-1,NA	NA,-1,NA
XLOC_001957	1	TCONS_00003830	g1967	NA	scaffold00181	+	7323	8636	315	7323	30139	False	0	M:1.4;scores->C:0.3,M:1.4,SP:0.3	NA,-1,NA	NA,-1,NA
XLOC_001958	1	TCONS_00003831	g1969	glycoside hydrolase	scaffold00181	+	16862	22990	1389	16862	15785	False	13	O:0.0;scores->C:0.2,M:0.0,SP:0.0	NA,-1,NA	NA,-1,NA
XLOC_001959	3	TCONS_00003832	g1964,g1965	NA	scaffold00181	-	1	3469	1916	1	35306	True	27	C?:0.6;scores->C:0.6,M:0.2,SP:0.0	AT2G39340,1e-20,SAC3/GANP/Nin1/mts3/eIF-3 p25 family	Cre06.g258100,9e-18,
XLOC_001960	3	TCONS_00003835	g1968	zinc finger ccch domain-containing protein 2-like	scaffold00181	-	9693	15950	4671	9693	22825	False	42	M?:0.9;scores->C:0.2,M:0.9,SP:0.0	AT1G03790,9e-32,Zinc finger C-x8-C-x5-C-x3-H type family protein	Cre07.g326150,8e-34,
XLOC_001961	3	TCONS_00003839	g1970	NA	scaffold00181	-	23516	25692	1926	23516	13083	False	14	C?:1.3;scores->C:1.3,M:0.1,SP:1.2	NA,-1,NA	NA,-1,NA
XLOC_001962	2	TCONS_00003841	g1971	NA	scaffold00181	-	26133	29844	2662	26133	8931	False	5	SP?:0.8;scores->C:0.6,M:0.3,SP:0.8	NA,-1,NA	NA,-1,NA
XLOC_001963	2	TCONS_00003843	g1972	leucine--trna cytoplasmic	scaffold00181	-	30102	38490	1962	30102	285	True	27	O:0.0;scores->C:0.0,M:0.0,SP:0.0	AT1G09620,2e-133,ATP binding;leucine-tRNA ligases;aminoacyl-tRNA ligases;nucleotide binding;ATP binding;aminoacyl-tRNA ligases	Cre06.g293582,8e-147,
XLOC_001964	3	TCONS_00003845	g1974	NA	scaffold00182	+	3277	7758	3073	3277	30465	False	17	SP?:1.2;scores->C:0.0,M:0.0,SP:1.2	AT1G66510,1e-57,AAR2 protein family	Cre05.g244750,7e-56,
XLOC_001965	1	TCONS_00003848	g1976	NA	scaffold00182	+	9888	15401	2535	9888	22822	False	0	O:0.0;scores->C:0.0,M:0.0,SP:0.0	AT1G79830,8e-13,golgin candidate 5	Cre06.g268700,3e-92,
XLOC_001966	2	TCONS_00003849	g1978	NA	scaffold00182	+	17261	20341	1610	17261	17882	False	166	C?:1.1;scores->C:1.1,M:0.7,SP:0.0	NA,-1,NA	Cre02.g142206,1e-38,
XLOC_001967	1	TCONS_00003851	g1979	thylakoid lumenal kda protein chloroplastic-like	scaffold00182	+	20746	22533	723	20746	15690	False	36	C:3.5;scores->C:3.5,M:0.2,SP:0.1	AT5G52970,2e-55,thylakoid lumen 15.0 kDa protein	Cre15.g636050,2e-76,CPLD31__Predicted protein
XLOC_001968	1	TCONS_00003852	g1981	peroxisome biogenesis protein 5-like	scaffold00182	+	23769	28707	2484	23769	9516	False	8	O:0.0;scores->C:0.0,M:0.3,SP:0.0	AT5G56290,3e-90,peroxin 5	Cre14.g616750,3e-137,PEX5__Peroxisomal targeting signal 1 receptor
XLOC_001969	2	TCONS_00003853	g1973	hypothetical protein MNEG_1749, partial	scaffold00182	-	981	4917	2748	981	33306	False	4	SP?:0.1;scores->C:0.3,M:0.1,SP:0.1	NA,-1,NA	Cre04.g223900,1e-11,
XLOC_001970	1	TCONS_00003855	g1975	rab family gtpase	scaffold00182	-	8082	9475	672	8082	28748	False	20	M?:0.7;scores->C:0.4,M:0.7,SP:0.0	AT3G54840,2e-54,Ras-related small GTP-binding family protein	Cre12.g517400,5e-42,__Small Rab-related GTPase
XLOC_001971	1	TCONS_00003856	g1977	NA	scaffold00182	-	15511	17266	741	15511	20957	False	10	O:0.0;scores->C:0.1,M:0.1,SP:0.0	NA,-1,NA	Cre01.g015750,8e-63,
XLOC_001972	1	TCONS_00003857	g1980	protein early flowering 4	scaffold00182	-	22662	23141	480	22662	15082	False	15	O:0.0;scores->C:0.0,M:0.0,SP:0.0	AT2G40080,5e-11,Protein of unknown function (DUF1313)	NA,-1,NA
XLOC_001973	4	TCONS_00003858	g1982,g1983	NA	scaffold00182	-	29091	38223	6382	29091	0	True	24	C:2.8;scores->C:2.8,M:0.3,SP:0.0	AT2G34357,7e-24,ARM repeat superfamily protein	Cre16.g688850,4e-117,HPT2__Hexose/glycerol-3-phosphate transporter
XLOC_001974	1	TCONS_00003862	g1985	NA	scaffold00183	+	2720	7707	3663	2720	30935	False	4	NA:1.0;scores->None:1.0	NA,-1,NA	Cre12.g514550,1e-06,
XLOC_001975	1	TCONS_00003863	g1991	NA	scaffold00183	+	37341	38642	654	37341	0	True	0	C?:0.7;scores->C:0.7,M:0.2,SP:0.0	NA,-1,NA	NA,-1,NA
XLOC_001976	1	TCONS_00003864	g1984	NA	scaffold00183	-	126	2326	764	126	36316	True	8	O:0.0;scores->C:0.1,M:0.0,SP:0.0	NA,-1,NA	NA,-1,NA
XLOC_001977	5	TCONS_00003866	g1986	NA	scaffold00183	-	8259	11206	2393	8259	27436	False	4	SP:2.3;scores->C:0.9,M:0.2,SP:2.3	NA,-1,NA	NA,-1,NA
XLOC_001978	3	TCONS_00003870	g1987,g1988	chlorophyllase i	scaffold00183	-	12028	17394	2726	12028	21248	False	13	O:0.0;scores->C:0.0,M:0.0,SP:0.0	NA,-1,NA	Cre12.g513700,3e-42,
XLOC_001979	2	TCONS_00003873	g1989	duf887-domain-containing protein	scaffold00183	-	17841	21140	1713	17841	17502	False	18	O:0.0;scores->C:0.0,M:0.0,SP:0.1	NA,-1,NA	Cre12.g533650,2e-37,
XLOC_001980	1	TCONS_00003875	g1990	NA	scaffold00183	-	21375	37043	10305	21375	1599	False	0	SP?:0.3;scores->C:0.0,M:0.0,SP:0.3	NA,-1,NA	Cre12.g518550,1e-60,FAP54__Flagellar Associated Protein
XLOC_001981	1	TCONS_00003876	XLOC_001981	3-isopropylmalate dehydratase large subunit-like	scaffold00184	+	1	713	516	1	36789	True	106	NA:1.0;scores->None:1.0	AT4G13430,5e-12,isopropyl malate isomerase large subunit 1	Cre01.g004500,6e-12,LEU1L__Isopropylmalate dehydratase, large subunit
XLOC_001982	1	TCONS_00003877	g1992	golgi apparatus protein	scaffold00184	+	1211	10186	2649	1211	27316	False	25	M:1.2;scores->C:0.3,M:1.2,SP:0.3	NA,-1,NA	Cre01.g005050,0.0,
XLOC_001983	1	TCONS_00003878	g1993	NA	scaffold00184	-	10698	21699	4875	10698	15803	False	0	C?:0.7;scores->C:0.7,M:0.5,SP:0.3	NA,-1,NA	Cre17.g730550,1e-10,
XLOC_001984	1	TCONS_00003879	g1994	NA	scaffold00184	-	23055	30981	5253	23055	6521	False	0	SP?:1.3;scores->C:0.3,M:0.1,SP:1.3	NA,-1,NA	Cre02.g142353,9e-19,
XLOC_001985	2	TCONS_00003880	g1995	cation channel family protein	scaffold00184	-	31817	37502	3083	31817	0	True	6	NA:1.0;scores->None:1.0	NA,-1,NA	NA,-1,NA
XLOC_001986	1	TCONS_00003882	g1996	gtp-binding protein 1	scaffold00185	+	108	1457	606	108	35252	True	23	NA:1.0;scores->None:1.0	NA,-1,NA	Cre03.g159650,2e-53,EFG6__GTP binding protein
XLOC_001987	1	TCONS_00003883	g1997	NA	scaffold00185	+	9023	10048	804	9023	26661	False	1	NA:1.0;scores->None:1.0	NA,-1,NA	NA,-1,NA
XLOC_001988	1	TCONS_00003884	g1998	NA	scaffold00185	+	12179	12639	352	12179	24070	False	1	NA:1.0;scores->None:1.0	NA,-1,NA	NA,-1,NA
XLOC_001989	4	TCONS_00003885	g2001,g2002	NA	scaffold00185	+	24018	31542	6179	24018	5167	False	29	O:0.0;scores->C:0.0,M:0.0,SP:0.0	AT3G58150,4e-12,Optic atrophy 3 protein (OPA3)	Cre03.g186150,9e-44,
XLOC_001990	1	TCONS_00003889	g2004	NA	scaffold00185	+	33249	36541	1812	33249	168	True	4	O:0.0;scores->C:0.0,M:0.0,SP:0.0	NA,-1,NA	Cre07.g356600,3e-62,
XLOC_001991	6	TCONS_00003891	g1997	NA	scaffold00185	-	2155	9403	4164	2155	27306	False	20	O:0.0;scores->C:0.1,M:0.1,SP:0.0	AT4G07390,4e-24,Mannose-P-dolichol utilization defect 1 protein	Cre17.g722500,2e-30,
XLOC_001992	1	TCONS_00003896	g1998	NA	scaffold00185	-	9962	12470	2319	9962	24239	False	1	SP?:0.6;scores->C:0.1,M:0.1,SP:0.6	NA,-1,NA	NA,-1,NA
XLOC_001993	1	TCONS_00003897	g1999	probable trna n6-adenosine mitochondrial isoform x1	scaffold00185	-	13299	15577	1464	13299	21132	False	5	O:0.0;scores->C:0.0,M:0.0,SP:0.0	AT2G45270,4e-70,glycoprotease 1	Cre14.g615500,6e-59,
XLOC_001994	2	TCONS_00003898	g2000	protein kinase domain protein	scaffold00185	-	16071	24751	7264	16071	11958	False	12	O:0.0;scores->C:0.0,M:0.1,SP:0.0	AT2G45490,1e-32,ataurora3	Cre03.g190050,4e-39,
XLOC_001995	1	TCONS_00003900	g2003	NA	scaffold00185	-	31602	33077	882	31602	3632	False	17	O:0.0;scores->C:0.0,M:0.3,SP:0.0	AT3G09890,8e-08,Ankyrin repeat family protein	Cre06.g283300,3e-18,
XLOC_001996	2	TCONS_00003901	g2008	NA	scaffold00186	+	17109	22586	2873	17109	14876	False	0	SP?:1.1;scores->C:0.0,M:0.2,SP:1.1	NA,-1,NA	NA,-1,NA
XLOC_001997	2	TCONS_00003903	g2011	protein phosphatase 2c 77-like	scaffold00186	+	33222	36862	2853	33222	600	False	19	O:0.0;scores->C:0.0,M:0.1,SP:0.0	AT5G57050,2e-31,Protein phosphatase 2C family protein	Cre03.g211073,5e-32,__Phosphoprotein phosphatase 2C
[truncated: 18,753 more rows]

## Sheet: FPKM
locus	N_0	N_2	N_4	N_8	N_24	N_48	N_56	N_96	R_2	R_4	R_8	R_14
[truncated: 20,750 more rows]

## Sheet: log2-FC
locus	N_0	N_2	N_4	N_8	N_24	N_48	N_56	N_96	R_2	R_4	R_8	R_14
[truncated: 20,750 more rows]
