# Supplementary material for: Time-resolved transcriptome analysis and lipid pathway reconstruction of the oleaginous green microalga Monoraphidium neglectum reveal a model for triacylglycerol and lipid hyperaccumulation
Source: Biotechnol Biofuels. 2017 Aug 14;10:197. doi: 10.1186/s13068-017-0882-1 (PMC5556983; doi:10.1186/s13068-017-0882-1)
Supplement: Supplementary file 4 — Additional file 4. All transcripts considered for the pathway analysis of starch metabolism (Additional file 1: Figure S10b); All transcripts considered for the pathway analysis of glycerolipid metabolism (Figure 4); All transcripts considered for the pathway analysis of central carbon metabolism (Figure 6). [file 13068_2017_882_MOESM4_ESM.xlsx]

## Sheet: lipid
step in pathway	locus	number of isoforms	longest isoform	name in refined annotation	BLAST2GO annotation	scaffold	strand	start position	end position	length longest isoform	distance to scaffold start	distance to scaffold end	putatively fragmented?	median FPKM	PredAlgo	assigned loci
AAPT	XLOC_009422	2	TCONS_00017702	g9332	CDP-Ethanolamine:DAG ethanolamine phosphotransferase	scaffold01524	-	9052	11991	1841	9052	2371	False	33	O:0.0;scores->C:0.0,M:0.0,SP:0.0
AAS	XLOC_009255	1	TCONS_00017404	g9166	long-chain-fatty-acid-- ligase	scaffold01480	+	8441	14112	1971	8441	3	True	7	C:1.7;scores->C:1.7,M:0.1,SP:0.0
ACCase - aCT	XLOC_017485	1	TCONS_00030754	g16876	acetyl-coenzyme a carboxylase carboxyl transferase subunit chloroplastic-like	scaffold04564	-	1	2879	879	1	2183	True	123	C?:1.2;scores->C:1.2,M:0.3,SP:0.0	XLOC_014924
ACCase - additional, aCT	XLOC_003778	1	TCONS_00007268	g3770	acetyl- carboxylase carboxyltransferase subunit alpha	scaffold00416	-	212	544	249	212	26930	True	153	O:0.0;scores->C:0.0,M:0.1,SP:0.0	XLOC_009654
ACCase - additional, BC candidate	XLOC_019360	1	TCONS_00033395	g18536	pyruvate carboxylase	scaffold05740	-	57	893	499	57	2147	True	31	C:3.1;scores->C:3.1,M:0.4,SP:0.0
ACCase - additional, BCCP	XLOC_000179	1	TCONS_00000368	g192	NA	scaffold00010	+	71509	73614	744	71509	2365	False	51	C:3.3;scores->C:3.3,M:0.5,SP:0.0
ACCase - additional, BCCP	XLOC_007195	3	TCONS_00013592	g7132,g7133	NA	scaffold01008	-	9732	14831	2140	9732	3334	False	222	C:2.0;scores->C:2.0,M:1.3,SP:0.0
ACCase - additional, ßCT	XLOC_016656	1	TCONS_00029504	g16138	beta subunit of acetyl- carboxylase carboxytransferase	scaffold04134	-	378	2610	496	378	2756	True	4	C?:1.2;scores->C:1.2,M:0.0,SP:0.0	XLOC_018087
ACCase - BC	XLOC_000889	3	TCONS_00001777	g895	biotin carboxylase chloroplastic	scaffold00071	-	30187	37624	3456	30187	9618	False	219	C:2.3;scores->C:2.3,M:2.0,SP:0.0
ACCase - BCCP	XLOC_017895	2	TCONS_00031345	g17236	acetyl- carboxylase biotin carboxyl carrier protein subunit	scaffold04801	-	2667	3952	827	2667	0	True	251	NA:1.0;scores->None:1.0	XLOC_019844
ACCase - ßCT	XLOC_015237	1	TCONS_00027309	g14830	beta subunit of acetyl- carboxylase carboxytransferase	scaffold03462	+	5490	6971	517	5490	95	True	87	C:1.6;scores->C:1.6,M:1.0,SP:0.0	XLOC_012365
ACCase, homomeric	XLOC_012944	2	TCONS_00023666	g12694	acetyl- carboxylase 1-like	scaffold02583	-	30	5520	1863	30	3197	True	5	M?:0.5;scores->C:0.2,M:0.5,SP:0.0	XLOC_000419, XLOC_010042
ACCase, homomeric	XLOC_016838	1	TCONS_00029781	g16303	acetyl- carboxylase	scaffold04227	-	77	4695	1449	77	145	True	5	M:1.4;scores->C:0.8,M:1.4,SP:0.0	XLOC_019662, XLOC_018588, XLOC_019111
ACP	XLOC_002151	3	TCONS_00004207	g2160,g2161	plastid acyl carrier protein	scaffold00204	+	10040	14715	3071	10040	22005	False	1018	C:3.5;scores->C:3.5,M:0.0,SP:0.0
ACP	XLOC_002460	1	TCONS_00004766	g2467	acyl carrier protein mitochondrial-like	scaffold00241	+	16242	17199	366	16242	16254	False	254	O:0.0;scores->C:0.2,M:0.4,SP:0.0
ACP	XLOC_019246	1	TCONS_00033253	g18441	plastid acyl carrier protein	scaffold05669	+	1	770	259	1	2691	True	942	NA:1.0;scores->None:1.0
ACP activation	XLOC_002166	4	TCONS_00004234	g2170	NA	scaffold00205	-	16542	19649	1971	16542	16574	False	8	M:1.3;scores->C:0.1,M:1.3,SP:0.3
ACX	XLOC_002984	2	TCONS_00005717	g2986	NA	scaffold00308	+	1	801	801	1	33673	True	19	NA:1.0;scores->None:1.0
ACX	XLOC_006661	2	TCONS_00012601	g6617	acyl-coenzyme a oxidase peroxisomal	scaffold00897	+	11	4127	1384	11	14918	True	37	SP?:0.3;scores->C:0.0,M:0.0,SP:0.3	XLOC_013461
ACX	XLOC_010244	2	TCONS_00019199	g10129	acyl- oxidase	scaffold01744	+	10934	12215	574	10934	397	True	27	O:0.0;scores->C:0.0,M:0.3,SP:0.0
ACX	XLOC_011736	1	TCONS_00021675	g11540	acyl- oxidase	scaffold02180	-	241	2688	804	241	7472	True	6	M:1.5;scores->C:0.1,M:1.5,SP:0.0
ACX	XLOC_015398	1	TCONS_00027570	g14977	acyl-coenzyme a oxidase peroxisomal	scaffold03533	+	4405	5885	549	4405	266	True	9	M:1.6;scores->C:0.1,M:1.6,SP:0.0	XLOC_016196
ACX	XLOC_020318	2	TCONS_00034624	g19351	acyl-coenzyme a oxidase peroxisomal	scaffold06445	-	213	2022	357	213	211	True	48	O:0.0;scores->C:0.0,M:0.0,SP:0.0	XLOC_016109
BTA	XLOC_020402	1	TCONS_00034721	g19417	diacylglyceryl- -trimethylhomoserine synthesis protein	scaffold06509	-	1	2491	541	1	63	True	57	O:0.0;scores->C:0.0,M:0.0,SP:0.0	XLOC_014238
CCT	XLOC_010139	1	TCONS_00019006	g10027	choline-phosphate cytidylyltransferase 2-like isoform x1	scaffold01713	-	193	2193	849	193	10821	True	30	C?:1.5;scores->C:1.5,M:0.3,SP:0.0
CDS	XLOC_016907	1	TCONS_00029880	g16365	phosphatidate cytidylyltransferase	scaffold04259	+	3060	4686	1176	3060	103	True	23	M:1.2;scores->C:0.7,M:1.2,SP:0.1	XLOC_018488
CDS	XLOC_020104	2	TCONS_00034346	g19162	NA	scaffold06282	-	477	1200	336	477	1159	True	42	O:0.0;scores->C:0.2,M:0.0,SP:0.0
CK	XLOC_003192	1	TCONS_00006106	g3190	choline ethanolamine kinase	scaffold00335	+	1	586	586	1	30349	True	13	NA:1.0;scores->None:1.0
CK	XLOC_014096	1	TCONS_00025482	g13766	NA	scaffold02995	+	4472	7527	1518	4472	0	True	7	O:0.0;scores->C:0.0,M:0.1,SP:0.0
DAGK	XLOC_014565	1	TCONS_00026259	g14222	diacylglycerol kinase 3	scaffold03188	+	6409	7764	631	6409	0	True	16	O:0.0;scores->C:0.1,M:0.0,SP:0.0
DGAT	XLOC_001329	1	TCONS_00002634	g1335	diacylglycerol o-acyltransferase 1	scaffold00113	-	21955	30411	2841	21955	13823	False	6	O:0.0;scores->C:0.0,M:0.1,SP:0.0
DGDGS	XLOC_000840	4	TCONS_00001674	g838,g839	digalactosyldiacylglycerol synthase chloroplastic-like	scaffold00066	-	38	5070	3247	38	43904	True	54	SP:2.5;scores->C:0.1,M:0.3,SP:2.5
DGDGS	XLOC_011136	3	TCONS_00020661	g10973	digalactosyldiacylglycerol synthase chloroplastic	scaffold01999	+	374	4822	2003	374	6406	True	45	NA:1.0;scores->None:1.0
DGDGS	XLOC_014858	1	TCONS_00026718	g14485	digalactosyldiacylglycerol synthase chloroplastic	scaffold03301	-	112	2185	1815	112	4727	True	10	M?:0.4;scores->C:0.1,M:0.4,SP:0.0
DGTT	XLOC_004052	2	TCONS_00007780	g4051	diacylglycerol o-acyltransferase	scaffold00456	-	20758	24840	2018	20758	1752	False	14	SP?:0.2;scores->C:0.3,M:0.0,SP:0.2
DGTT	XLOC_007983	1	TCONS_00015038	g7916	Diacylglycerol O-acyltransferase 2	scaffold01183	-	266	1006	412	266	15513	True	17	SP?:0.6;scores->C:0.1,M:0.6,SP:0.6	XLOC_005714
DGTT	XLOC_008662	2	TCONS_00016282	g8580	Diacylglycerol O-acyltransferase 1	scaffold01334	-	11621	14986	2401	11621	15	True	17	O:0.0;scores->C:0.0,M:0.0,SP:0.1
DGTT	XLOC_012806	1	TCONS_00023437	g12570	diacylglycerol o-acyltransferase 2 -like protein	scaffold02540	+	525	1088	376	525	7764	False	18	NA:1.0;scores->None:1.0
DGTT	XLOC_015013	1	TCONS_00026957	g14625	diacylglycerol acyltransferase type 2	scaffold03364	+	4469	6560	1333	4469	0	True	9	O:0.0;scores->C:0.0,M:0.1,SP:0.0	XLOC_016653
DGTT	XLOC_015105	2	TCONS_00027106	g14709	NA	scaffold03405	+	1	1233	1233	1	5235	True	63	NA:1.0;scores->None:1.0
DGTT	XLOC_016096	4	TCONS_00028682	g15621,g15622	diacylglycerol acyltransferase type 2	scaffold03862	-	234	5735	2603	234	0	True	42	O:0.0;scores->C:0.0,M:0.0,SP:0.0
DGTT	XLOC_018427	2	TCONS_00032136	g17723	diacylglycerol acyltransferase type 2	scaffold05132	+	1472	3544	1454	1472	0	True	7	O:0.0;scores->C:0.1,M:0.0,SP:0.0	XLOC_017421
DGTT	XLOC_019658	2	TCONS_00033780	g18786	diacylglycerol acyl transferase	scaffold05944	-	31	2067	1167	31	588	True	22	SP?:0.8;scores->C:0.1,M:0.5,SP:0.8
ECH	XLOC_005761	2	TCONS_00010994	g5741	enoyl- hydratase	scaffold00735	+	12740	16154	2065	12740	5369	False	2	SP?:0.2;scores->C:0.0,M:0.0,SP:0.2
ECH	XLOC_006618	2	TCONS_00012511	g6568	-trans-enoyl- isomerase	scaffold00887	+	9017	12856	1794	9017	7569	False	37	O:0.0;scores->C:0.0,M:0.1,SP:0.0
ECH	XLOC_008858	2	TCONS_00016625	g8766	3-hydroxybutyryl- dehydrogenase	scaffold01379	-	1150	5730	1858	1150	8968	False	15	O:0.0;scores->C:0.0,M:0.0,SP:0.0
ECH	XLOC_012436	2	TCONS_00022840	g12225	enoyl- hydratase	scaffold02414	+	4005	6788	1618	4005	2520	False	5	O:0.0;scores->C:0.0,M:0.1,SP:0.0
ECH	XLOC_014830	3	TCONS_00026673	g14464	peroxisomal hydratase-dehydrogenase-epimerase	scaffold03291	-	2893	6491	1823	2893	248	True	16	O:0.0;scores->C:0.0,M:0.0,SP:0.0
ECH	XLOC_018680	1	TCONS_00032497	g17948	glyoxysomal fatty acid beta-oxidation multifunctional protein mfp-a-like	scaffold05299	-	79	1435	393	79	2889	True	13	O:0.0;scores->C:0.2,M:0.3,SP:0.0	XLOC_012226
ECH_DCI	XLOC_000902	1	TCONS_00001802	g913	NA	scaffold00073	+	19635	21742	888	19635	24826	False	31	O:0.0;scores->C:0.1,M:0.3,SP:0.0
ECH_HIBCH	XLOC_008786	2	TCONS_00016490	g8698	3-hydroxyisobutyryl- hydrolase 3, mitochondrial	scaffold01362	+	10472	13800	1881	10472	1599	False	7	O:0.0;scores->C:0.0,M:0.0,SP:0.1
ECH_HIBCH	XLOC_009127	5	TCONS_00017161	g9038,g9039	3-hydroxyisobutyryl- hydrolase, mitochondrial	scaffold01447	+	9307	14783	1859	9307	0	True	55	M:1.5;scores->C:0.2,M:1.5,SP:0.0
ECH_RED	XLOC_008457	2	TCONS_00015904	g8381	peroxisomal 2,4-dienoyl- reductase	scaffold01287	+	13300	16206	873	13300	0	True	94	O:0.0;scores->C:0.0,M:0.1,SP:0.0	XLOC_012037
EK	XLOC_001807	3	TCONS_00003570	g1813,g1814	choline ethanolamine kinase	scaffold00165	-	308	8667	2825	308	31452	True	17	C?:0.9;scores->C:0.9,M:0.2,SP:0.0
ENR	XLOC_017084	1	TCONS_00030139	XLOC_017084	enoyl-	scaffold04349	-	4139	4637	499	4139	1	True	197	NA:1.0;scores->None:1.0
FA export	XLOC_015041	1	TCONS_00027004	g14652	abc transporter d family member chloroplastic	scaffold03378	-	514	2608	819	514	3927	False	7	C:1.6;scores->C:1.6,M:1.1,SP:0.0	XLOC_012303
FA export	XLOC_015042	2	TCONS_00027005	g14653	abc transporter d family member chloroplastic	scaffold03378	-	3220	6265	2174	3220	270	True	8	NA:1.0;scores->None:1.0	XLOC_007193
FA export, likely sulfate	XLOC_018071	1	TCONS_00031633	g17408	sulfate abc transporter atp-binding protein	scaffold04909	-	319	2821	984	319	981	True	15	C:3.9;scores->C:3.9,M:0.2,SP:0.0	XLOC_002155, XLOC_003638, XLOC_010621
FAT	XLOC_007529	2	TCONS_00014194	g7469	acyl carrier protein thioesterase	scaffold01081	+	4262	7506	2309	4262	9665	False	110	C?:0.6;scores->C:0.6,M:0.5,SP:0.0
FAT	XLOC_011123	2	TCONS_00020639	g10962	oleoyl-acyl carrier protein thioesterase chloroplastic	scaffold01995	+	4935	9866	2889	4935	1379	False	29	M:1.3;scores->C:0.8,M:1.3,SP:0.0
FAT	XLOC_017568	2	TCONS_00030881	g16950	acyl-coenzyme a thioesterase 13	scaffold04616	+	1950	3985	824	1950	227	True	30	O:0.0;scores->C:0.0,M:0.0,SP:0.0
GPAT	XLOC_012349	3	TCONS_00022675	g12134	glycerol-3-phosphate chloroplastic	scaffold02383	+	3371	5731	1938	3371	3669	False	50	C:2.2;scores->C:2.2,M:0.7,SP:0.4
GPAT	XLOC_015294	4	TCONS_00027407	g14886,g14887	glycerol-3-phosphate acyltransferase 3-like	scaffold03488	+	89	6249	3435	89	29	True	47	M:2.0;scores->C:0.0,M:2.0,SP:0.0
HAD	XLOC_003212	1	TCONS_00006131	g3209	protein	scaffold00337	+	15631	17037	627	15631	12877	False	91	C:3.8;scores->C:3.8,M:0.3,SP:0.0
KAR	XLOC_015734	2	TCONS_00028121	g15278	3-oxoacyl-acp reductase	scaffold03691	+	1	1944	1134	1	4561	True	31	O:0.0;scores->C:0.0,M:0.0,SP:0.0
KAR	XLOC_016044	1	TCONS_00028609	g15572	hypothetical protein MNEG_13452, partial	scaffold03835	-	407	1624	438	407	4038	True	72	C:3.8;scores->C:3.8,M:1.3,SP:0.0	XLOC_017215
KASI	XLOC_016856	1	TCONS_00029807	g16320	3-oxoacyl-synthase i	scaffold04235	+	2855	4824	488	2855	0	True	138	C:3.7;scores->C:3.7,M:0.1,SP:0.0	XLOC_005849
KASII	XLOC_014233	2	TCONS_00025710	g13902	3-oxoacyl-	scaffold03052	-	238	5910	1474	238	2330	True	56	C:2.1;scores->C:2.1,M:0.1,SP:0.0	XLOC_020012
KASIII	XLOC_002581	1	TCONS_00004966	g2590	3-oxoacyl-acp synthase	scaffold00255	+	22166	24388	897	22166	8828	False	17	M?:0.5;scores->C:0.3,M:0.5,SP:0.1
KAT	XLOC_018450	1	TCONS_00032171	g17743	3-ketoacyl- thiolase	scaffold05149	-	1	1966	1073	1	1567	True	77	M:2.4;scores->C:0.1,M:2.4,SP:0.0	XLOC_018537
LACS	XLOC_001316	2	TCONS_00002614	g1318	2-succinylbenzoate-- chloroplastic peroxisomal	scaffold00112	-	13441	16343	1956	13441	26238	False	14	O:0.0;scores->C:0.1,M:0.1,SP:0.1
LACS	XLOC_002275	1	TCONS_00004430	XLOC_002275	long chain acyl- synthetase 4	scaffold00218	-	33862	35625	1264	33862	14	True	8	NA:1.0;scores->None:1.0
LACS	XLOC_002550	5	TCONS_00004915	g2559	long-chain-fatty-acid-- ligase	scaffold00251	+	12736	19914	2625	12736	14052	False	22	O:0.0;scores->C:0.0,M:0.0,SP:0.0
LACS	XLOC_003478	1	TCONS_00006647	g3479	acetyl- synthetase-like protein	scaffold00373	+	28515	29157	450	28515	221	True	215	O:0.0;scores->C:0.0,M:0.0,SP:0.0	XLOC_007196
LACS	XLOC_003658	3	TCONS_00007007	g3661	acetyl- synthetase-like protein	scaffold00398	-	7977	16676	2849	7977	11220	False	38	O:0.0;scores->C:0.0,M:0.0,SP:0.0
LACS	XLOC_005286	1	TCONS_00010101	g5264	long-chain acyl- synthetase 7	scaffold00654	-	283	5273	1425	283	17307	True	17	O:0.0;scores->C:0.0,M:0.0,SP:0.0
LACS	XLOC_005838	1	TCONS_00011136	g5817	acetyl- synthetase-like protein	scaffold00749	+	18127	21280	714	18127	161	True	4	O:0.0;scores->C:0.0,M:0.0,SP:0.0
LACS	XLOC_007801	16	TCONS_00014717	g7739,g7740	fatty-acyl- synthase	scaffold01142	-	8949	15347	3406	8949	1158	False	21	O:0.0;scores->C:0.0,M:0.1,SP:0.0
LACS	XLOC_012043	1	TCONS_00022199	g11840	long chain acyl- synthetase 4	scaffold02281	+	4536	9527	1878	4536	237	True	22	C?:0.6;scores->C:0.6,M:0.1,SP:0.0
LACS	XLOC_018261	3	TCONS_00031900	g17568,g17570	long chain acyl- synthetase peroxisomal-like	scaffold05023	+	775	3450	901	775	223	True	19	SP?:0.2;scores->C:0.1,M:0.0,SP:0.2	XLOC_017730
LACS	XLOC_019916	2	TCONS_00034101	g19000	NA	scaffold06135	-	1078	2477	1399	1078	0	True	51	NA:1.0;scores->None:1.0
LPAAT	XLOC_002096	1	TCONS_00004096	g2103	1-acyl-sn-glycerol-3-phosphate acyltransferase	scaffold00197	+	35015	36996	720	35015	191	True	29	C:1.9;scores->C:1.9,M:0.3,SP:0.2	XLOC_010349
LPAAT	XLOC_010587	2	TCONS_00019744	g10445	lysophospholipid acyltransferase lpeat1 isoform x2	scaffold01837	+	2414	5947	1961	2414	5755	False	15	SP:2.0;scores->C:0.1,M:0.7,SP:2.0
LPCAT	XLOC_010459	2	TCONS_00019541	g10328	lysophospholipid acyltransferase 1-like	scaffold01802	-	2497	8865	2069	2497	3912	False	42	SP?:0.5;scores->C:0.1,M:0.0,SP:0.5
LPEAT	XLOC_009408	1	TCONS_00017684	g9319	lysophosphatidylcholine acyltransferase lyso-PAF acetyltransferase	scaffold01521	-	8212	11805	1014	8212	2003	False	14	O:0.0;scores->C:0.0,M:0.0,SP:0.0
MAGAT	XLOC_010978	2	TCONS_00020380	g10816	NA	scaffold01950	+	5427	9984	2327	5427	1195	False	37	C?:1.0;scores->C:1.0,M:0.0,SP:0.0
MAGAT	XLOC_001491	7	TCONS_00002968	g1504,g1505	monoglyceride lipase	scaffold00132	+	18780	26455	3971	18780	13775	False	29	O:0.0;scores->C:0.0,M:0.0,SP:0.0
MCMT	XLOC_016566	1	TCONS_00029374	g16047	malonyl- :acp transacylase	scaffold04089	+	2505	5081	587	2505	0	True	182	C:2.9;scores->C:2.9,M:0.3,SP:0.0	XLOC_016566
MGDGS	XLOC_004279	1	TCONS_00008231	g4274	probable monogalactosyldiacylglycerol chloroplastic	scaffold00491	-	19959	23170	1365	19959	3849	False	7	O:0.0;scores->C:0.0,M:0.1,SP:0.0
MLDP	XLOC_008097	2	TCONS_00015254	g8024	NA	scaffold01209	-	10700	14089	2206	10700	2324	False	337	O:0.0;scores->C:0.0,M:0.0,SP:0.0
PDAT	XLOC_003538	1	TCONS_00006755	g3537	lecithin:cholesterol acyltransferase	scaffold00381	+	1	3434	1270	1	26204	True	8	NA:1.0;scores->None:1.0
PEAMT	XLOC_008431	1	TCONS_00015851	g8347	Phosphoethanolamine N-methyltransferase	scaffold01281	-	256	2673	723	256	13546	True	53	O:0.0;scores->C:0.0,M:0.0,SP:0.0
PEAMT	XLOC_008594	2	TCONS_00016164	g8512	phosphoethanolamine N-methyltransferase	scaffold01319	+	4	2157	1453	4	13125	True	116	O:0.0;scores->C:0.0,M:0.0,SP:0.0
PECT	XLOC_004258	3	TCONS_00008194	g4253	cytidyltransferase-related domain protein	scaffold00488	-	16986	19468	1640	16986	7881	False	8	O:0.0;scores->C:0.0,M:0.0,SP:0.0
PECT	XLOC_005759	1	TCONS_00010991	g5736	ethanolamine-phosphate cytidylyltransferase	scaffold00734	-	15847	20427	1506	15847	1285	False	49	SP?:0.5;scores->C:0.0,M:0.1,SP:0.5
PGD1	XLOC_012515	1	TCONS_00022959	g12293	alpha beta-hydrolase	scaffold02439	-	1	3277	2145	1	5953	True	22	O:0.0;scores->C:0.0,M:0.2,SP:0.0
PGPP	XLOC_010372	3	TCONS_00019413	g10250,g10251	NA	scaffold01776	-	6726	12789	3556	6726	0	True	37	C:1.8;scores->C:1.8,M:0.7,SP:0.0
PGPS	XLOC_009487	1	TCONS_00017816	g9399	phosphatidylglycerophosphate synthase	scaffold01539	+	8255	10082	1329	8255	3277	False	12	SP?:0.2;scores->C:0.0,M:0.2,SP:0.2
PGPS	XLOC_014011	1	TCONS_00025360	g13684	cdp-diacylglycerol--glycerol-3-phosphate 3-phosphatidyltransferase	scaffold02964	+	2529	4704	861	2529	3489	False	16	O:0.0;scores->C:0.0,M:0.0,SP:0.0
PGPS	XLOC_017222	1	TCONS_00030344	g16634	cdp-diacylglycerol--glycerol-3-phosphate 3-phosphatidyltransferase 2	scaffold04417	-	1	1820	911	1	2687	True	9	M?:0.7;scores->C:0.3,M:0.7,SP:0.0
PIS	XLOC_003044	2	TCONS_00005821	g3044	phosphatidylinositol synthase	scaffold00315	+	3922	5467	896	3922	25896	False	19	O:0.0;scores->C:0.0,M:0.0,SP:0.1
PP	XLOC_010838	1	TCONS_00020155	g10684	pa-phosphatase related-family protein	scaffold01911	+	45	2060	555	45	10531	True	24	NA:1.0;scores->None:1.0
PP	XLOC_014142	3	TCONS_00025554	g13810,g13811	phosphatidic acid phosphohydrolase	scaffold03012	-	1625	7476	3746	1625	0	True	10	C?:1.3;scores->C:1.3,M:0.2,SP:0.0
PP	XLOC_014789	3	TCONS_00026606	g14422,g14423	lipid phosphate phosphatase 2 isoform 5	scaffold03274	-	35	4334	2755	35	2478	True	14	C?:0.7;scores->C:0.7,M:0.1,SP:0.0
PSD	XLOC_005570	2	TCONS_00010643	g5554	phosphatidylserine decarboxylase	scaffold00704	+	49	2643	847	49	19083	True	1	NA:1.0;scores->None:1.0
PSD	XLOC_005572	1	TCONS_00010654	g5556	phosphatidylserine decarboxylase	scaffold00704	+	7227	11463	1056	7227	10263	False	0	SP?:0.1;scores->C:0.0,M:0.0,SP:0.1
PSD	XLOC_014327	1	TCONS_00025874	g13997	phosphatidylserine decarboxylase	scaffold03093	+	5072	7164	447	5072	60	True	0	O:0.0;scores->C:0.0,M:0.0,SP:0.0
PSS	XLOC_011964	1	TCONS_00022058	g11766	phosphatidylserine synthase 2	scaffold02255	+	3894	8785	1542	3894	1299	False	4	SP?:0.6;scores->C:0.0,M:0.0,SP:0.6
SAD	XLOC_008636	2	TCONS_00016235	g8554	NA	scaffold01328	+	10158	14447	2316	10158	609	False	242	C:3.7;scores->C:3.7,M:0.2,SP:0.0
SAD	XLOC_008728	1	TCONS_00016404	g8648	stearoyl-[acyl-carrier- ] 9-desaturase, chloroplastic	scaffold01350	+	10010	12217	1302	10010	3609	False	4	C?:1.4;scores->C:1.4,M:0.2,SP:0.0
SAD	XLOC_010774	2	TCONS_00020042	g10621	protein	scaffold01893	-	871	5235	2539	871	6203	False	20	C:2.2;scores->C:2.2,M:1.1,SP:0.0
SLS	XLOC_005672	4	TCONS_00010831	g5651	sulfoquinovosyl transferase sqd2-like	scaffold00720	-	12166	15058	2211	12166	6656	False	20	O:0.0;scores->C:0.0,M:0.0,SP:0.0
SLS	XLOC_007821	1	TCONS_00014752	g7757	sulfoquinovosyl transferase SQD2-like	scaffold01146	-	25	777	432	25	16578	True	36	O:0.0;scores->C:0.0,M:0.0,SP:0.0	XLOC_000330

## Sheet: starch
step in pathway	locus	number of isoforms	longest isoform	name in refined annotation	BLAST2GO annotation	scaffold	strand	start position	end position	length longest isoform	distance to scaffold start	distance to scaffold end	putatively fragmented?	median FPKM	PredAlgo	assigned loci
AGPP_large	XLOC_018428	1	TCONS_00032138	g17724	protein	scaffold05133	+	20	3543	532	20	0	True	51	O:0.0;scores->C:0.0,M:0.0,SP:0.0	XLOC_018383
AGPP_small	XLOC_016029	4	TCONS_00028586	g15556,g15557	adp-glucose pyrophosphorylase leaves small partial	scaffold03827	-	90	4800	3068	90	758	True	161	SP?:0.1;scores->C:0.0,M:0.0,SP:0.1	XLOC_009916, XLOC_015152
AMYA	XLOC_004870	6	TCONS_00009321	g4859,g4860	glycoside hydrolase	scaffold00587	+	15862	22923	2965	15862	1486	False	8	M?:0.6;scores->C:0.5,M:0.6,SP:0.0
AMYA	XLOC_010511	3	TCONS_00019621	g10373	glycoside hydrolase	scaffold01815	-	110	10373	4329	110	1429	True	132	SP?:0.3;scores->C:0.0,M:0.0,SP:0.3	XLOC_020258
AMYA	XLOC_020202	1	TCONS_00034473	g19247	glycoside hydrolase	scaffold06356	-	209	2297	461	209	0	True	32	NA:1.0;scores->None:1.0	XLOC_016195
AMYB	XLOC_003055	2	TCONS_00005843	g3057	beta-amylase	scaffold00316	+	29835	31600	898	29835	0	True	24	C:1.8;scores->C:1.8,M:0.4,SP:0.0	XLOC_013006+
AMYB	XLOC_003076	3	TCONS_00005888	g3077	beta-amylase chloroplastic-like	scaffold00319	+	22965	28779	3216	22965	1978	False	59	C:1.8;scores->C:1.8,M:1.1,SP:0.0
AMYB	XLOC_006470	2	TCONS_00012246	g6423	beta-amylase chloroplastic	scaffold00860	-	2500	8991	5574	2500	10399	False	31	M:1.5;scores->C:0.0,M:1.5,SP:0.3
AMYB	XLOC_011289	2	TCONS_00020921	g11113	beta-amylase chloroplastic	scaffold02045	-	1	3535	2682	1	7347	True	41	M?:0.9;scores->C:0.2,M:0.9,SP:0.0
AMYB	XLOC_016077	1	TCONS_00028657	g15603	beta-amylase chloroplastic	scaffold03851	-	1	3073	1753	1	2441	True	26	O:0.0;scores->C:0.0,M:0.1,SP:0.0	XLOC_014316
BE	XLOC_007678	3	TCONS_00014486	g7615,g7616	starch branching enzyme 3, partial	scaffold01116	-	129	9596	4752	129	7056	True	64	SP?:0.5;scores->C:0.0,M:0.0,SP:0.5
BE	XLOC_013238	1	TCONS_00024132	g12967	starch branching enzyme	scaffold02684	-	284	4044	1042	284	4596	True	33	C:2.4;scores->C:2.4,M:0.4,SP:0.0	XLOC_007335
DBE	XLOC_010663	1	TCONS_00019861	g10516	alpha-dextran endo- -alpha-glucosidase	scaffold01859	-	290	3074	826	290	8740	True	15	C:2.1;scores->C:2.1,M:0.0,SP:0.0	XLOC_018362, XLOC_018407
DPE1	XLOC_014020	1	TCONS_00025374	g13694	glycoside hydrolase family 77 protein	scaffold02967	+	6662	7614	953	6662	0	True	46	M:1.5;scores->C:0.6,M:1.5,SP:0.0	XLOC_013850
DPE2	XLOC_019557	1	TCONS_00033647	g18702	4-alpha-glucanotransferase dpe2	scaffold05871	-	219	2546	695	219	181	True	8	NA:1.0;scores->None:1.0	XLOC_020099
GBSS/SSS	XLOC_001434	2	TCONS_00002853	g1440	probable starch synthase chloroplastic amyloplastic isoform x1	scaffold00125	-	32448	39627	3652	32448	1890	False	3	O:0.0;scores->C:0.0,M:0.0,SP:0.0
GBSS/SSS	XLOC_001508	3	TCONS_00002999	g1519	starch synthase	scaffold00133	-	21717	36848	6571	21717	4011	False	32	O:0.0;scores->C:0.0,M:0.3,SP:0.0
GBSS/SSS	XLOC_002409	3	TCONS_00004668	g2415	probable starch synthase chloroplastic amyloplastic isoform x2	scaffold00234	+	14458	22689	4034	14458	11948	False	14	C:2.5;scores->C:2.5,M:0.6,SP:0.1
GBSS/SSS	XLOC_005720	2	TCONS_00010911	g5696	starch synthase	scaffold00727	-	7562	15843	3988	7562	5357	False	27	C:3.7;scores->C:3.7,M:0.2,SP:0.1
GBSS/SSS	XLOC_006437	1	TCONS_00012189	g6392	glycosyltransferase family 5 protein	scaffold00854	+	19042	19671	348	19042	114	True	21	C:3.8;scores->C:3.8,M:0.7,SP:0.0
GBSS/SSS	XLOC_010605	2	TCONS_00019775	g10463	soluble starch synthase chloroplastic amyloplastic isoform x1	scaffold01842	-	5983	12000	2629	5983	148	True	24	O:0.0;scores->C:0.0,M:0.0,SP:0.0
GBSS/SSS	XLOC_011615	1	TCONS_00021478	g11427	soluble starch synthase chloroplastic amyloplastic	scaffold02142	-	1993	8214	2784	1993	2105	False	9	C:2.3;scores->C:2.3,M:0.1,SP:0.0
GBSS/SSS	XLOC_012347	1	TCONS_00022673	g12132	partial	scaffold02382	+	4741	9402	4124	4741	0	True	2	C?:1.5;scores->C:1.5,M:0.1,SP:0.0
GBSS/SSS	XLOC_016267	2	TCONS_00028939	g15775	glycosyltransferase family 5 protein	scaffold03942	+	18	4006	2485	18	1338	True	23	NA:1.0;scores->None:1.0
GBSS/SSS	XLOC_019190	1	TCONS_00033184	g18397	starch partial	scaffold05635	+	113	3810	787	113	0	True	39	NA:1.0;scores->None:1.0	XLOC_014450
GBSS/SSS	XLOC_019969	1	TCONS_00034176	g19045	soluble starch synthase	scaffold06176	+	148	2877	590	148	276	True	10	NA:1.0;scores->None:1.0	XLOC_014797
GWD	XLOC_004351	4	TCONS_00008352	g4343,g4344	alpha-glucan water chloroplastic isoform x1	scaffold00503	-	1146	15603	5376	1146	10677	False	204	M:2.6;scores->C:1.4,M:2.6,SP:0.0
GWD	XLOC_005886	2	TCONS_00011224	g5863	alpha-glucan water chloroplastic	scaffold00757	-	16790	21574	2755	16790	0	True	18	SP:2.3;scores->C:0.0,M:0.8,SP:2.3
GWD	XLOC_011902	2	TCONS_00021945	g11703	protein	scaffold02233	-	1	4068	1654	1	6525	True	16	C:1.6;scores->C:1.6,M:0.5,SP:0.1
ISA	XLOC_001619	1	TCONS_00003208	g1639	isoamylase-type starch debranching enzyme	scaffold00145	+	23798	28383	2685	23798	10093	False	12	C?:0.6;scores->C:0.6,M:0.0,SP:0.0
ISA	XLOC_003716	3	TCONS_00007132	g3720,g3721	isoamylase chloroplastic	scaffold00407	+	21604	28672	1826	21604	101	True	6	O:0.0;scores->C:0.0,M:0.0,SP:0.0	XLOC_013768
ISA	XLOC_004804	1	TCONS_00009204	g4795	isoamylase-type starch debranching enzyme	scaffold00575	+	17784	23882	1492	17784	232	True	37	C:2.4;scores->C:2.4,M:0.0,SP:0.0	XLOC_012040
MEX	XLOC_007289	1	TCONS_00013770	g7227	maltose excess protein 1	scaffold01028	-	8195	10192	1191	8195	7334	False	9	C?:0.5;scores->C:0.5,M:0.0,SP:0.0
PGM1	XLOC_003692	3	TCONS_00007084	g3700,g3701	phosphoglucomutase	scaffold00404	+	20881	27772	3520	20881	0	True	147	C:4.3;scores->C:4.3,M:0.1,SP:0.0	XLOC_013458
PGM2	XLOC_002534	5	TCONS_00004884	g2540	phosphoglucomutase-2	scaffold00249	-	10245	17162	2901	10245	17944	False	8	C:1.8;scores->C:1.8,M:0.0,SP:0.0
PWD	XLOC_000259	4	TCONS_00000536	g272	water chloroplastic	scaffold00016	+	59042	65396	4234	59042	551	False	61	C?:1.1;scores->C:1.1,M:0.7,SP:0.1
SP	XLOC_017960	2	TCONS_00031447	g17302	starch phosphorylase	scaffold04840	+	1	4121	907	1	3	True	773	NA:1.0;scores->None:1.0	XLOC_016738
SP	XLOC_018504	1	TCONS_00032250	g17792	starch phosphorylase	scaffold05186	+	311	3546	754	311	122	True	177	NA:1.0;scores->None:1.0	XLOC_006101
SP	XLOC_018674	1	TCONS_00032491	g17942	starch phosphorylase	scaffold05294	-	335	4174	723	335	179	True	202	O:0.0;scores->C:0.0,M:0.0,SP:0.0	XLOC_020548
SP	XLOC_020023	1	TCONS_00034242	g19090	starch phosphorylase	scaffold06217	-	247	2408	585	247	0	True	477	NA:1.0;scores->None:1.0	XLOC_013422

## Sheet: central_C
step in pathway	locus	number of isoforms	longest isoform	name in refined annotation	BLAST2GO annotation	scaffold	strand	start position	end position	length longest isoform	distance to scaffold start	distance to scaffold end	within 500 bp of scaffold margin?	median FPKM	PredAlgo	assigned putative fragments
6PG-DH	XLOC_007248	1	TCONS_00013696	g7186	6-phosphogluconate dehydrogenase	scaffold01020	-	165	2179	595	165	16958	True	665	C:3.4;scores->C:3.4,M:1.2,SP:0.0
ACLa	XLOC_004837	1	TCONS_00009257	g4826	atp-citrate synthase alpha chain protein 1	scaffold00581	+	20995	25780	990	20995	0	True	68	O:0.0;scores->C:0.0,M:0.0,SP:0.0	XLOC_002370
ACLb	XLOC_002606	4	TCONS_00005016	g2620,g2621	atp-citrate synthase beta chain protein 1	scaffold00259	+	17688	29955	6056	17688	3006	False	57	C:2.6;scores->C:2.6,M:1.1,SP:0.2
ACS	XLOC_001535	2	TCONS_00003047	g1548	acetyl-coenzyme a chloroplastic glyoxysomal isoform x2	scaffold00136	-	14717	21585	3201	14717	17763	False	88	C?:0.6;scores->C:0.6,M:0.0,SP:0.0
ACS	XLOC_007266	3	TCONS_00013727	g7204	acetyl synthetase	scaffold01024	-	48	6857	1826	48	11296	True	32	O:0.0;scores->C:0.0,M:0.1,SP:0.0	XLOC_014220
ACS	XLOC_008872	1	TCONS_00016655	g8779	acetyl- synthetase	scaffold01383	-	244	4532	1031	244	10156	True	9	O:0.0;scores->C:0.0,M:0.0,SP:0.0	XLOC_019480
ACS	XLOC_010291	1	TCONS_00019285	g10175	acetyl- synthetase	scaffold01757	+	9600	11997	609	9600	87	True	37	O:0.0;scores->C:0.0,M:0.2,SP:0.0
ACS	XLOC_016545	2	TCONS_00029338	g16027	acetyl- synthetase	scaffold04079	+	1	1352	974	1	3747	True	123	NA:1.0;scores->None:1.0
ACS	XLOC_018948	1	TCONS_00032859	g18183	acetyl- partial	scaffold05473	-	2295	3166	325	2295	0	True	20	NA:1.0;scores->None:1.0
ADH	XLOC_003304	2	TCONS_00006301	g3300	alcohol dehydrogenase	scaffold00349	+	27577	29568	639	27577	160	True	13	C:3.6;scores->C:3.6,M:0.0,SP:0.0	XLOC_020328, XLOC_019738, XLOC_018229
ADH	XLOC_011752	2	TCONS_00021704	g11553	bifunctional acetaldehyde- alcohol dehydrogenase	scaffold02185	-	69	7332	2092	69	2991	True	3	C:4.1;scores->C:4.1,M:0.0,SP:0.0	XLOC_010797
BASS2	XLOC_001836	1	TCONS_00003615	g1845	sodium bile acid symporter family protein	scaffold00168	-	5909	8733	1263	5909	31604	False	21	C:1.6;scores->C:1.6,M:0.3,SP:0.1
CAH, alpha	XLOC_005280	2	TCONS_00010088	g5261	carbonate dehydratase	scaffold00653	+	15774	19693	2284	15774	3626	False	16	SP?:0.2;scores->C:0.0,M:0.2,SP:0.2
CAH, alpha	XLOC_003088	1	TCONS_00005909	g3089	carbonic anhydrase	scaffold00320	+	30542	31345	426	30542	278	True	5	O:0.0;scores->C:0.1,M:0.1,SP:0.0	XLOC_010899
CAH, beta	XLOC_007640	2	TCONS_00014416	g7581	carbonic anhydrase	scaffold01107	+	10678	13939	1892	10678	3312	False	83	O:0.0;scores->C:0.0,M:0.1,SP:0.0
CAH, beta	XLOC_014342	2	TCONS_00025897	g14010	carbonic anhydrase	scaffold03099	-	1395	5243	2420	1395	1974	False	130	O:0.0;scores->C:0.2,M:0.3,SP:0.0
ENO	XLOC_008698	1	TCONS_00016342	g8613	enolase	scaffold01343	+	6697	11885	1317	6697	3502	False	43	O:0.0;scores->C:0.0,M:0.0,SP:0.0
ENO	XLOC_012275	1	TCONS_00022567	g12058	enolase	scaffold02356	+	7332	9199	666	7332	431	True	555	O:0.0;scores->C:0.0,M:0.0,SP:0.0	XLOC_014359
FBA	XLOC_001551	3	TCONS_00003086	g1568	fructose-bisphosphate class i	scaffold00138	+	3669	6584	1503	3669	33346	False	1551	C:2.3;scores->C:2.3,M:0.0,SP:0.0
FBA	XLOC_004462	1	TCONS_00008572	g4448	fructose-bisphosphate aldolase	scaffold00519	-	19460	22958	1017	19460	3789	False	21	M?:0.8;scores->C:0.0,M:0.8,SP:0.0
FBA	XLOC_004545	3	TCONS_00008722	g4539	fructose-bisphosphate class i	scaffold00534	+	11583	14263	1388	11583	11340	False	1672	C:2.3;scores->C:2.3,M:0.0,SP:0.0
FBA	XLOC_004844	2	TCONS_00009270	g4827	fructose- -bisphosphate aldolase	scaffold00582	-	1	1526	482	1	22902	True	23	C:1.7;scores->C:1.7,M:1.0,SP:0.0	XLOC_018020, XLOC_011706
FBA	XLOC_008481	1	TCONS_00015955	g8401	NA	scaffold01293	-	86	2739	840	86	14092	True	3	O:0.0;scores->C:0.0,M:0.1,SP:0.1
FBP	XLOC_004031	2	TCONS_00007739	g4032	plastid sedoheptulose- - partial	scaffold00454	+	6785	10599	2170	6785	16140	False	9	O:0.0;scores->C:0.0,M:0.1,SP:0.1
FBP	XLOC_008538	1	TCONS_00016064	g8461	fructose-1,6-bisphosphatase, chloroplastic	scaffold01307	+	10618	13746	1245	10618	1640	False	200	C:3.2;scores->C:3.2,M:0.3,SP:0.0
FBP	XLOC_011588	1	TCONS_00021437	XLOC_011588	fructose -bisphosphatase	scaffold02133	-	8868	10368	1215	8868	0	True	46	NA:1.0;scores->None:1.0
FBP	XLOC_014490	6	TCONS_00026140	g14148,g14149	fructose- -bisphosphatase	scaffold03156	-	22	6975	2111	22	220	True	17	C:2.4;scores->C:2.4,M:0.3,SP:0.0	XLOC_018264
FBP	XLOC_018030	1	TCONS_00031563	g17370	fructose- -bisphosphatase 1	scaffold04883	-	147	1562	495	147	2273	True	7	O:0.0;scores->C:0.1,M:0.3,SP:0.0	XLOC_002098
G6P-DH	XLOC_001489	1	TCONS_00002964	g1498	glucose-6-phosphate 1-dehydrogenase	scaffold00131	-	24926	30004	1752	24926	9812	False	87	C?:0.7;scores->C:0.7,M:0.0,SP:0.3
G6P-DH	XLOC_006379	2	TCONS_00012080	g6333	glucose-6-phosphate 1- cytoplasmic isoform	scaffold00843	+	1409	8877	2750	1409	10792	False	38	C?:0.5;scores->C:0.5,M:0.4,SP:0.0
G6P-DH	XLOC_012939	1	TCONS_00023658	g12690	glucose-6-phosphate 1-dehydrogenase	scaffold02581	+	3240	8735	1493	3240	0	True	157	C:3.8;scores->C:3.8,M:0.9,SP:0.3	XLOC_007523
GA3P-DH	XLOC_007341	1	TCONS_00013862	g7284	glyceraldehyde-3-phosphate dehydrogenase	scaffold01039	+	10129	14345	1110	10129	3931	False	890	C:2.9;scores->C:2.9,M:0.0,SP:0.0
GA3P-DH	XLOC_013947	1	TCONS_00025259	g13624	glyceraldehyde-3-phosphate dehydrogenase	scaffold02940	+	6132	7683	598	6132	0	True	1826	C:2.3;scores->C:2.3,M:0.1,SP:0.0
GP-DH	XLOC_009098	2	TCONS_00017112	g9005	Glycerol-3-phosphate dehydrogenase	scaffold01439	-	11216	14145	2071	11216	0	True	15	NA:1.0;scores->None:1.0
GP-DH	XLOC_014979	1	TCONS_00026905	g14588	glycerol-3-phosphate dehydrogenase 3	scaffold03349	-	45	1114	555	45	5481	True	7	C?:1.2;scores->C:1.2,M:1.0,SP:0.0
GP-DH	XLOC_016971	1	TCONS_00029970	g16417	glycerol-3-phosphate dehydrogenase	scaffold04289	-	25	1275	221	25	4159	True	69	O:0.0;scores->C:0.0,M:0.0,SP:0.0
HK	XLOC_015384	1	TCONS_00027552	g14967	hexokinase- partial	scaffold03527	+	3871	6034	637	3871	145	True	22	O:0.0;scores->C:0.0,M:0.1,SP:0.0
MDH	XLOC_000853	2	TCONS_00001702	g857	nadp-malate dehydrogenase	scaffold00068	+	1	3038	1804	1	47128	True	210	O:0.0;scores->C:0.0,M:0.0,SP:0.0	XLOC_005541, XLOC_019501
MDH	XLOC_005414	3	TCONS_00010355	g5393	malate mitochondrial	scaffold00677	-	2504	6550	1350	2504	15764	False	242	C?:1.4;scores->C:1.4,M:0.6,SP:0.0
MDH	XLOC_008791	1	TCONS_00016499	g8702	malate dehydrogenase, mitochondrial	scaffold01363	+	15020	15402	286	15020	51	True	78	C?:0.5;scores->C:0.5,M:0.2,SP:0.0	XLOC_008360
MDH	XLOC_019650	2	TCONS_00033770	g18782	malate dehydrogenase	scaffold05940	+	1168	2371	531	1168	287	True	83	C:3.8;scores->C:3.8,M:0.0,SP:0.0
MME	XLOC_001357	2	TCONS_00002691	g1366	nad-dependent malic enzyme	scaffold00117	+	172	2825	1319	172	39843	True	3	NA:1.0;scores->None:1.0	XLOC_018926
MME	XLOC_002854	1	TCONS_00005443	g2855	nadp malic enzyme	scaffold00290	+	1369	5353	1620	1369	26218	False	22	SP?:0.2;scores->C:0.2,M:0.1,SP:0.2
MME	XLOC_003214	1	TCONS_00006136	g3212	malic enzyme	scaffold00337	+	24338	29914	1562	24338	0	True	7	M?:0.5;scores->C:0.0,M:0.5,SP:0.1
MME	XLOC_010638	1	TCONS_00019829	g10493	nadp-dependent malic enzyme	scaffold01851	-	131	5181	2028	131	6468	True	6	C:1.9;scores->C:1.9,M:0.7,SP:0.0
MME	XLOC_013842	2	TCONS_00025095	g13532	nadp-dependent malic enzyme	scaffold02901	+	121	4478	1827	121	3296	True	20	NA:1.0;scores->None:1.0	XLOC_018549
MME	XLOC_014363	5	TCONS_00025935	g14030	malic enzyme	scaffold03106	+	461	7940	1836	461	33	True	1	O:0.0;scores->C:0.0,M:0.2,SP:0.0
PDC	XLOC_006970	3	TCONS_00013189	g6915	pyruvate decarboxylase	scaffold00961	+	4278	10528	3360	4278	8031	False	17	O:0.0;scores->C:0.0,M:0.0,SP:0.0
PDC	XLOC_008536	2	TCONS_00016061	g8458	pyruvate decarboxylase 1	scaffold01306	-	7228	15196	3034	7228	1	True	9	C?:1.3;scores->C:1.3,M:0.1,SP:0.0
PDHC_E1a_chloro	XLOC_010047	2	TCONS_00018844	g9940	pyruvate dehydrogenase e1 component subunit alpha- chloroplastic-like	scaffold01687	+	7363	12660	2300	7363	165	True	334	C:1.8;scores->C:1.8,M:0.5,SP:0.1
PDHC_E1a_mito	XLOC_012491	1	TCONS_00022924	g12271	protein	scaffold02432	-	461	3388	672	461	5868	True	135	M:1.3;scores->C:0.4,M:1.3,SP:0.0
PDHC_E1b_chloro	XLOC_005527	3	TCONS_00010563	g5512	pyruvate dehydrogenase e1 component subunit beta	scaffold00696	+	20136	22510	866	20136	127	True	189	C:2.7;scores->C:2.7,M:0.4,SP:0.0
PDHC_E1b_mito	XLOC_007844	1	TCONS_00014790	g7785	pyruvate dehydrogenase E1 component subunit beta-1, mitochondrial-like	scaffold01151	+	5175	9276	1104	5175	7743	False	80	M:2.0;scores->C:0.3,M:2.0,SP:0.4
PDHC_E2_chloro	XLOC_010276	1	TCONS_00019263	g10161	branched-chain alpha-keto acid dehydrogenase subunit e2	scaffold01753	+	10881	12532	385	10881	149	True	180	C:2.6;scores->C:2.6,M:0.0,SP:0.0	XLOC_009813
PDHC_E2_mito	XLOC_013426	1	TCONS_00024417	g13142	dihydrolipoyllysine-residue acetyltransferase component 2 of pyruvate dehydrogenase mitochondrial-like	scaffold02749	+	8351	9438	463	8351	0	True	89	M:2.0;scores->C:0.0,M:2.0,SP:0.3	XLOC_019286, XLOC_017813
PDHC_E3_chloro	XLOC_012332	1	TCONS_00022655	g12117	dihydrolipoamide dehydrogenase	scaffold02377	+	58	612	264	58	9173	True	715	O:0.0;scores->C:0.0,M:0.0,SP:0.0
PDHC_E3_mito	XLOC_018429	1	TCONS_00032139	g17725	dihydrolipoamide partial	scaffold05134	-	256	3232	663	256	310	True	265	O:0.0;scores->C:0.0,M:0.0,SP:0.0
PEPC	XLOC_004101	2	TCONS_00007870	g4103	phosphoenolpyruvate carboxylase	scaffold00464	+	21026	27707	1923	21026	221	True	53	O:0.0;scores->C:0.0,M:0.0,SP:0.0	XLOC_019206, XLOC_019714
PEP-CK	XLOC_013914	1	TCONS_00025211	g13596	phosphoenolpyruvate carboxykinase	scaffold02928	-	53	1924	641	53	5788	True	5	O:0.0;scores->C:0.1,M:0.0,SP:0.0	XLOC_015969
PFK	XLOC_001765	2	TCONS_00003493	g1774	phosphofructokinase family protein	scaffold00160	-	2527	8727	2547	2527	29534	False	22	C?:0.8;scores->C:0.8,M:0.4,SP:0.0
PFK	XLOC_001766	1	TCONS_00003495	g1775	phosphofructokinase family protein	scaffold00160	-	9323	14750	1590	9323	23511	False	20	O:0.0;scores->C:0.1,M:0.0,SP:0.0
PFK	XLOC_001819	2	TCONS_00003585	g1828	phosphofructokinase family protein	scaffold00166	-	7914	14951	2609	7914	24119	False	36	C:3.1;scores->C:3.1,M:0.0,SP:0.0
PFK	XLOC_006122	1	TCONS_00011617	g6081	phosphofructokinase family protein	scaffold00793	-	299	6190	1289	299	14863	True	48	C:2.9;scores->C:2.9,M:0.1,SP:0.0	XLOC_011580
PFK	XLOC_007129	2	TCONS_00013477	g7071	phosphofructokinase family protein	scaffold00995	-	204	4600	1425	204	13446	True	42	O:0.0;scores->C:0.0,M:0.0,SP:0.0
PFK	XLOC_008275	1	TCONS_00015592	XLOC_008275	phosphofructokinase family	scaffold01247	-	14301	15491	972	14301	54	True	78	NA:1.0;scores->None:1.0
PFK	XLOC_017358	2	TCONS_00030555	g16766	phosphofructokinase family protein	scaffold04497	+	677	4391	1310	677	0	True	10	O:0.0;scores->C:0.0,M:0.0,SP:0.0	XLOC_009322
PFL	XLOC_002212	1	TCONS_00004323	g2217	formate acetyltransferase	scaffold00211	-	21	6698	1713	21	31002	True	24	SP:2.1;scores->C:0.3,M:0.1,SP:2.1	XLOC_013855
PFOR	XLOC_006683	2	TCONS_00012635	g6637	pyruvate-flavodoxin oxidoreductase	scaffold00901	+	4766	17980	5082	4766	1122	False	53	C?:1.1;scores->C:1.1,M:0.0,SP:0.0
PGI	XLOC_001129	4	TCONS_00002238	g1143	cytosolic phosphoglucose isomerase	scaffold00094	+	30456	39907	2909	30456	4290	False	110	SP?:0.2;scores->C:0.3,M:0.0,SP:0.2
PGI	XLOC_002651	1	TCONS_00005102	g2664	cytosolic phosphoglucose isomerase	scaffold00265	+	28159	32652	1134	28159	195	True	195	O:0.0;scores->C:0.0,M:0.0,SP:0.0	XLOC_015987
PGK	XLOC_012321	1	TCONS_00022640	g12106	phosphoglycerate kinase	scaffold02374	-	116	3382	729	116	7522	True	100	C:3.6;scores->C:3.6,M:0.2,SP:0.0	XLOC_006233
PGK	XLOC_012520	5	TCONS_00022965	g12298,g12299	phosphoglycerate kinase	scaffold02441	-	257	4963	2377	257	4725	True	155	M?:0.5;scores->C:0.2,M:0.5,SP:0.4	XLOC_018937
PGL	XLOC_003120	2	TCONS_00005974	g3117	6-phosphogluconolactonase-like protein	scaffold00325	-	15990	20656	1534	15990	10932	False	89	C:3.0;scores->C:3.0,M:0.2,SP:0.0
PGL	XLOC_010972	1	TCONS_00020371	g10809	probable 6-phosphogluconolactonase chloroplastic	scaffold01948	-	4417	7823	864	4417	3745	False	7	C:1.6;scores->C:1.6,M:0.3,SP:0.0
PGM	XLOC_000267	7	TCONS_00000553	g273	phosphoglycerate mutase	scaffold00017	+	462	8835	5424	462	56928	True	16	SP?:0.9;scores->C:0.0,M:0.8,SP:0.9
PGM	XLOC_003107	2	TCONS_00005949	g3106	phosphoglycerate mutase-like protein	scaffold00324	+	1	2674	1641	1	32313	True	11	NA:1.0;scores->None:1.0
PGM	XLOC_003620	2	TCONS_00006933	g3625	-bisphosphoglycerate-independent phosphoglycerate mutase	scaffold00392	+	23859	29277	1186	23859	38	True	231	O:0.0;scores->C:0.0,M:0.0,SP:0.0	XLOC_010876
PGM	XLOC_008599	6	TCONS_00016174	g8518,g8519	probable 2-carboxy-D-arabinitol-1-phosphatase	scaffold01320	+	9056	15216	2132	9056	338	True	34	C?:0.9;scores->C:0.9,M:0.8,SP:0.0
PGM	XLOC_010446	2	TCONS_00019519	g10319	phosphoglycerate mutase-like protein	scaffold01799	+	4492	7141	1790	4492	4738	False	4	O:0.0;scores->C:0.1,M:0.4,SP:0.0
PGM	XLOC_016851	2	TCONS_00029798	g16315	probable -bisphosphoglycerate-independent phosphoglycerate mutase isoform x2	scaffold04233	+	2294	5758	1249	2294	44	True	7	O:0.0;scores->C:0.0,M:0.0,SP:0.0
PGM	XLOC_018326	1	TCONS_00031996	g17630	phosphoglycerate mutase-like protein	scaffold05065	-	427	3621	960	427	559	True	25	O:0.0;scores->C:0.2,M:0.1,SP:0.0
PGM	XLOC_019115	2	TCONS_00033080	g18326	NA	scaffold05582	-	1432	3046	1128	1432	0	True	3	NA:1.0;scores->None:1.0	XLOC_011018
PK	XLOC_002093	2	TCONS_00004091	g2100	pyruvate cytosolic isozyme	scaffold00197	+	8585	14565	2559	8585	22622	False	147	O:0.0;scores->C:0.1,M:0.0,SP:0.0
PK	XLOC_005980	1	TCONS_00011395	g5949	pyruvate kinase	scaffold00773	-	198	11522	3861	198	9066	True	3	M?:0.5;scores->C:0.3,M:0.5,SP:0.0
PK	XLOC_006919	2	TCONS_00013067	g6860	pyruvate kinase	scaffold00950	+	241	5162	1906	241	13536	True	13	NA:1.0;scores->None:1.0
PK	XLOC_007879	2	TCONS_00014859	g7819	pyruvate kinase	scaffold01159	-	1	5616	1601	1	12009	True	2	C?:0.8;scores->C:0.8,M:0.6,SP:0.0
PK	XLOC_007998	2	TCONS_00015063	g7928	pyruvate kinase	scaffold01186	-	272	3500	979	272	12531	True	45	O:0.0;scores->C:0.0,M:0.0,SP:0.0	XLOC_013709
PK	XLOC_012341	1	TCONS_00022667	g12127	pyruvate kinase	scaffold02380	+	5183	9518	1098	5183	59	True	42	O:0.0;scores->C:0.0,M:0.0,SP:0.0	XLOC_014276
PK	XLOC_013536	1	TCONS_00024601	g13241	pyruvate kinase	scaffold02791	-	331	8226	2566	331	51	True	12	O:0.0;scores->C:0.0,M:0.0,SP:0.0	XLOC_013062
PK	XLOC_015075	2	TCONS_00027067	g14686	pyruvate kinase	scaffold03393	-	962	6736	2151	962	0	True	100	NA:1.0;scores->None:1.0
PK	XLOC_015823	4	TCONS_00028272	g15364,g15365	pyruvate kinase	scaffold03730	+	11	5956	2151	11	1	True	56	O:0.0;scores->C:0.2,M:0.1,SP:0.0
PK	XLOC_020116	1	TCONS_00034364	g19173	pyruvate kinase	scaffold06290	+	25	2199	531	25	154	True	55	O:0.0;scores->C:0.0,M:0.0,SP:0.0	XLOC_020429
PPD	XLOC_016448	1	TCONS_00029199	g15939	pyruvate phosphate dikinase	scaffold04032	-	26	5146	1914	26	43	True	25	O:0.0;scores->C:0.0,M:0.0,SP:0.0	XLOC_000001
PPT	XLOC_003903	2	TCONS_00007506	g3909	phosphate phosphoenolpyruvate translocator precursor	scaffold00434	+	23432	27390	1033	23432	242	True	20	M?:0.8;scores->C:0.4,M:0.8,SP:0.5	XLOC_019939
PRK	XLOC_002711	1	TCONS_00005198	g2724	phosphoribulokinase	scaffold00273	+	29822	32211	678	29822	303	True	830	C:3.1;scores->C:3.1,M:0.0,SP:0.0	XLOC_006065
PYC	XLOC_020627	1	TCONS_00035012	g19614	pyruvate carboxylase	scaffold06690	+	1	1758	557	1	274	True	78	NA:1.0;scores->None:1.0	XLOC_019186
rbcS2	XLOC_005387	2	TCONS_00010305	g5370	chloroplast ribulose- -bisphosphate carboxylase oxygenase small subunit	scaffold00672	-	12133	14583	1345	12133	7823	False	687	C?:1.1;scores->C:1.1,M:0.0,SP:0.4
rbcS2	XLOC_007679	1	TCONS_00014489	g7618	chloroplast ribulose-1,5-bisphosphate carboxylase oxygenase small subunit	scaffold01116	-	12690	13998	498	12690	2654	False	10028	C:2.1;scores->C:2.1,M:0.0,SP:0.0
Riso/RPI	XLOC_017743	1	TCONS_00031122	g17103	ribose 5 phosphate isomerase	scaffold04715	-	369	2006	540	369	2060	True	201	C:3.1; scores -> C:3.1, M:0.1, SP:0.0	XLOC_008150
Riso/RPI	XLOC_004240	3	TCONS_00008156	g4237	probable ribose 5 phosphate isomerase chloroplastic	scaffold00486	+	21829	25071	1345	21829	2893	False	3	C:2.2; scores -> C:2.2, M:1.4, SP:0.0
SBP	XLOC_005550	1	TCONS_00010609	g5533	sedoheptulose bisphosphatase	scaffold00700	-	9018	13306	1110	9018	9211	False	579	C:2.9; scores -> C:2.9, M:0.5, SP:0.0
SBP	XLOC_004031	2	TCONS_00007739	g4032	plastid sedoheptulose partial	scaffold00454	+	6785	10599	2170	6785	16140	False	9	O:0.0; scores -> C:0.0, M:0.1, SP:0.1
TA	XLOC_016431	2	TCONS_00029173	g15922	transaldolase	scaffold04023	-	24	1796	792	24	3984	True	268	C:2.0; scores -> C:2.0, M:0.5, SP:0.0	XLOC_007725
TA	XLOC_009614	2	TCONS_00018062	g9515	transaldolase	scaffold01569	-	1396	6758	2059	1396	6393	False	87	O:0.0; scores -> C:0.1, M:0.2, SP:0.1
TA	XLOC_020640	2	TCONS_00035026	g19625	transaldolase	scaffold06703	-	304	2615	778	304	0	True	7	NA:1.0; scores -> None:1.0
TA	XLOC_016553	2	TCONS_00029349	g16033	probable transaldolase isoform x4	scaffold04082	-	1450	4986	1863	1450	103	True	23	O:0.0; scores -> C:0.2, M:0.1, SP:0.1
TK	XLOC_018823	1	TCONS_00032696	g18080	transketolase	scaffold05395	+	15	3188	1533	15	57	True	922	NA:1.0; scores -> None:1.0	XLOC_002925
TPI	XLOC_004912	1	TCONS_00009396	g4898	triosephosphate isomerase	scaffold00594	+	11548	12802	888	11548	10582	False	138	C:2.6;scores->C:2.6,M:0.8,SP:0.0
TPI	XLOC_005911	2	TCONS_00011277	g5887	triosephosphate cytosolic	scaffold00761	-	16653	18769	1616	16653	3469	False	232	C:2.7;scores->C:2.7,M:0.0,SP:0.0
TPT	XLOC_000254	1	TCONS_00000526	g262	solute carrier family 35 member e3	scaffold00016	+	27699	29861	1152	27699	36086	False	4	SP?:0.4;scores->C:0.0,M:0.0,SP:0.4
TPT	XLOC_001591	2	TCONS_00003162	g1604	sugar phosphate phosphate translocator	scaffold00141	-	35045	39622	2487	35045	1014	False	4	C:1.7;scores->C:1.7,M:0.1,SP:0.0
TPT	XLOC_002174	1	TCONS_00004247	g2176	triose phosphate phosphate translocator	scaffold00206	-	2879	6254	1206	2879	29909	False	355	C?:0.7;scores->C:0.7,M:0.3,SP:0.1
TPT	XLOC_003022	4	TCONS_00005781	g3023	sugar phosphate phosphate translocator	scaffold00312	+	16482	18919	1404	16482	14277	False	22	SP?:1.1;scores->C:0.0,M:0.0,SP:1.1
TPT	XLOC_003134	1	TCONS_00006002	g3134	sugar phosphate phosphate translocator	scaffold00327	-	20836	22431	1014	20836	8438	False	15	SP?:1.3;scores->C:0.0,M:0.0,SP:1.3
TPT	XLOC_003264	1	TCONS_00006226	g3260	probable sugar phosphate phosphate translocator at2g25520	scaffold00344	+	352	1995	800	352	27798	True	25	NA:1.0;scores->None:1.0
TPT	XLOC_005741	2	TCONS_00010955	g5721	triose phosphate phosphate translocator	scaffold00732	+	1331	5180	2070	1331	16416	False	8	C:3.4;scores->C:3.4,M:0.2,SP:0.0
TPT	XLOC_005798	1	TCONS_00011064	g5774	drug metabolite transporter superfamily	scaffold00742	+	12385	15053	1137	12385	7069	False	27	SP?:0.6;scores->C:0.0,M:0.3,SP:0.6
TPT	XLOC_006423	1	TCONS_00012159	g6376	protein	scaffold00851	-	18565	19791	717	18565	255	True	37	C?:0.7;scores->C:0.7,M:0.0,SP:0.0	XLOC_012794
TPT	XLOC_008945	1	TCONS_00016803	g8857	NA	scaffold01403	+	13226	14472	419	13226	0	True	19	M:1.5;scores->C:0.5,M:1.5,SP:0.1	XLOC_010801
TPT	XLOC_008998	1	TCONS_00016922	g8907	probable sugar phosphate phosphate translocator At1g06470	scaffold01416	+	18	2400	1239	18	12116	True	13	SP?:0.2;scores->C:0.1,M:0.0,SP:0.2
TPT	XLOC_012915	2	TCONS_00023613	g12666	solute carrier family 35 member e3	scaffold02573	+	1691	4416	1928	1691	4315	False	6	O:0.0;scores->C:0.0,M:0.0,SP:0.0
TPT	XLOC_015468	1	TCONS_00027683	g15038	solute carrier family 35 member e3	scaffold03564	-	2579	5160	1260	2579	926	False	9	C:1.7;scores->C:1.7,M:0.3,SP:0.0
TPT	XLOC_015831	1	TCONS_00028283	g15372	sugar phosphate phosphate translocator	scaffold03735	-	1	1445	510	1	4319	True	20	O:0.0;scores->C:0.4,M:0.3,SP:0.0	XLOC_013928
TPT	XLOC_015939	1	TCONS_00028452	g15477	xylulose 5-phosphate phosphate chloroplastic	scaffold03784	+	2655	5309	972	2655	340	True	33	O:0.0;scores->C:0.0,M:0.2,SP:0.0
Xepi/RPE	XLOC_014818	1	TCONS_00026649	g14451	ribulose phosphate 3 chloroplastic	scaffold03286	-	1664	4832	798	1664	2500	False	433	C:3.4; scores -> C:3.4, M:0.1, SP:0.0
Xepi/RPE	XLOC_009318	1	TCONS_00017526	g9231	Ribulose phosphate 3 epimerase, cytoplasmic isoform	scaffold01498	-	10934	12858	807	10934	1636	False	29	O:0.0; scores -> C:0.0, M:0.2, SP:0.0
