# Supplementary material for: Time-resolved transcriptome analysis and lipid pathway reconstruction of the oleaginous green microalga Monoraphidium neglectum reveal a model for triacylglycerol and lipid hyperaccumulation
Source: Biotechnol Biofuels. 2017 Aug 14;10:197. doi: 10.1186/s13068-017-0882-1 (PMC5556983; doi:10.1186/s13068-017-0882-1)
Supplement: Supplementary file 5 — Additional file 5. The annotation and additional information of all putative transcription factors, sorted by their log2 mean-FC (R l-N) values in the l-N stage in ascending order. [file 13068_2017_882_MOESM5_ESM.xlsx]

## Sheet: transcription_factors
locus	number of isoforms	longest isoform	name in refined annotation	BLAST2GO annotation	scaffold	strand	start position	end position	length longest isoform	distance to scaffold start	distance to scaffold end	putatively fragmented?	median FPKM	PredAlgo	log2( mean( FC48,FC56,FC96))
XLOC_001837	8	TCONS_00003618	g1846,g1847	NA	scaffold00168	-	9470	22178	7531	9470	18159	False	707	C:1.8;scores->C:1.8,M:0.2,SP:0.0	5.6
XLOC_013389	2	TCONS_00024354	g13108	transcription factor myb98	scaffold02735	+	1174	7711	5191	1174	560	False	14	C?:0.9;scores->C:0.9,M:0.0,SP:0.0	4.94
XLOC_012260	2	TCONS_00022544	g12043	hypothetical protein MNEG_10522	scaffold02351	-	2001	6632	3584	2001	2882	False	36	M?:0.9;scores->C:0.3,M:0.9,SP:0.0	3.49
XLOC_015144	3	TCONS_00027166	g14745	NA	scaffold03422	+	64	5950	5495	64	479	True	9	NA:1.0;scores->None:1.0	3.36
XLOC_017830	1	TCONS_00031261	g17183	NA	scaffold04767	-	1	2212	1002	1	1777	True	30	M?:1.0;scores->C:0.0,M:1.0,SP:0.0	3.35
XLOC_017920	2	TCONS_00031383	g17262	NA	scaffold04814	+	2789	3931	894	2789	0	True	9	C:1.6;scores->C:1.6,M:0.3,SP:0.0	2.99
XLOC_009510	1	TCONS_00017863	XLOC_009510	NA	scaffold01545	+	13442	14487	488	13442	187	True	34	NA:1.0;scores->None:1.0	2.46
XLOC_001216	1	TCONS_00002426	g1232	NA	scaffold00103	+	26338	28180	1500	26338	15205	False	0	O:0.0;scores->C:0.0,M:0.1,SP:0.0	2.45
XLOC_012205	3	TCONS_00022462	g11993	NA	scaffold02333	+	3246	7952	4004	3246	2309	False	18	O:0.0;scores->C:0.4,M:0.4,SP:0.0	2.43
XLOC_008446	2	TCONS_00015887	g8367	, partial	scaffold01285	+	617	3364	2475	617	11941	False	39	O:0.0;scores->C:0.0,M:0.0,SP:0.1	2.37
XLOC_011204	2	TCONS_00020778	g11037	hypothetical protein MNEG_9670, partial	scaffold02019	-	2591	10574	5916	2591	260	True	2	O:0.0;scores->C:0.0,M:0.0,SP:0.0	2.31
XLOC_004374	2	TCONS_00008392	g4365	NA	scaffold00506	-	6120	12036	4464	6120	14375	False	77	O:0.0;scores->C:0.1,M:0.0,SP:0.0	2.12
XLOC_011091	5	TCONS_00020584	g10929	NA	scaffold01986	-	622	4383	2909	622	6600	False	21	O:0.0;scores->C:0.0,M:0.1,SP:0.0	2.11
XLOC_012465	1	TCONS_00022883	g12252	protein phr1-like 1-like	scaffold02423	+	9478	10189	316	9478	0	True	13	O:0.0;scores->C:0.0,M:0.0,SP:0.0	2.06
XLOC_017762	2	TCONS_00031155	g17120	NA	scaffold04727	+	1	3466	3165	1	583	True	24	NA:1.0;scores->None:1.0	2.05
XLOC_018786	1	TCONS_00032646	g18045	heat stress transcription factor a-1-like	scaffold05368	+	2211	3273	374	2211	0	True	14	O:0.0;scores->C:0.0,M:0.0,SP:0.0	1.98
XLOC_000560	3	TCONS_00001129	g576	hypothetical protein MNEG_0506	scaffold00041	+	49762	54762	3451	49762	1147	False	14	M?:0.5;scores->C:0.0,M:0.5,SP:0.0	1.92
XLOC_011003	3	TCONS_00020429	g10840,g10841	hypothetical protein MNEG_9497	scaffold01958	+	4796	11385	5276	4796	106	True	89	O:0.0;scores->C:0.1,M:0.0,SP:0.0	1.85
XLOC_017952	2	TCONS_00031436	g17294	at5g37260-like protein	scaffold04835	-	1	2876	1325	1	1028	True	9	C?:0.4;scores->C:0.4,M:0.3,SP:0.0	1.84
XLOC_000601	4	TCONS_00001213	g606,g607	mitochondrial trna-specific 2-thiouridylase 1 isoform x1	scaffold00045	-	183	4995	3135	183	47498	True	43	C?:0.6;scores->C:0.6,M:0.0,SP:0.0	1.77																				a
XLOC_006306	3	TCONS_00011947	g6263	myb-related protein 3r-1	scaffold00830	-	5554	11588	4383	5554	8660	False	11	M?:0.4;scores->C:0.2,M:0.4,SP:0.0	1.75
XLOC_011734	2	TCONS_00021671	g11538	zinc finger ccch domain-containing protein 2-like	scaffold02179	-	4760	7995	2653	4760	2642	False	9	O:0.0;scores->C:0.2,M:0.1,SP:0.0	1.72
XLOC_019802	1	TCONS_00033962	g18907	atp-dependent helicase rhp16	scaffold06057	-	15	2553	1124	15	0	True	4	NA:1.0;scores->None:1.0	1.69
XLOC_008254	2	TCONS_00015553	g8175	squamosa promoter binding	scaffold01243	-	12109	15809	3153	12109	0	True	16	NA:1.0;scores->None:1.0	1.66
XLOC_008443	4	TCONS_00015881	g8364,g8365	NA	scaffold01284	+	11500	15089	2653	11500	215	True	36	O:0.0;scores->C:0.4,M:0.0,SP:0.1	1.57
XLOC_004625	2	TCONS_00008859	g4615	hypothetical protein MNEG_4071	scaffold00546	-	12927	17470	4194	12927	8895	False	37	O:0.0;scores->C:0.1,M:0.2,SP:0.0	1.53
XLOC_004125	2	TCONS_00007910	g4119	NA	scaffold00467	-	13113	15963	2115	13113	12118	False	45	O:0.0;scores->C:0.0,M:0.0,SP:0.0	1.46
XLOC_001130	2	TCONS_00002242	g1144	NA	scaffold00094	+	42748	44197	737	42748	0	True	7	O:0.0;scores->C:0.0,M:0.0,SP:0.0	1.46
XLOC_018290	2	TCONS_00031943	g17596	NA	scaffold05041	-	1411	3655	1899	1411	1	True	10	O:0.0;scores->C:0.0,M:0.0,SP:0.0	1.39
XLOC_018559	1	TCONS_00032324	g17837	protein	scaffold05219	+	1233	3331	849	1233	126	True	3	O:0.0;scores->C:0.0,M:0.0,SP:0.0	1.39
XLOC_017529	2	TCONS_00030827	g16913	nsg17 protein	scaffold04589	+	132	4689	3180	132	280	True	69	M:1.2;scores->C:0.0,M:1.2,SP:0.0	1.36
XLOC_020355	1	TCONS_00034666	g19378	NA	scaffold06470	+	1137	2213	434	1137	0	True	5	O:0.0;scores->C:0.0,M:0.0,SP:0.0	1.33
XLOC_012501	1	TCONS_00022940	g12283	myocyte-specific enhancer factor 2d homolog isoform x1	scaffold02435	-	5574	7467	1167	5574	1778	False	18	O:0.0;scores->C:0.0,M:0.0,SP:0.1	1.32
XLOC_013907	3	TCONS_00025201	g13592	hypothetical protein MNEG_11827	scaffold02926	+	2348	5720	2980	2348	1994	False	22	O:0.0;scores->C:0.1,M:0.0,SP:0.0	1.2
XLOC_012665	2	TCONS_00023215	g12440	hypothetical protein MNEG_10861	scaffold02489	-	4134	6633	2369	4134	2435	False	11	O:0.0;scores->C:0.0,M:0.3,SP:0.0	1.17
XLOC_000391	5	TCONS_00000805	g394,g395,g396	selenocysteine-specific elongation factor	scaffold00028	-	1	7675	4355	152925		True	9	O:0.0;scores->C:0.0,M:0.2,SP:0.0	1.17
XLOC_004602	2	TCONS_00008815	g4594	transcription factor myb44-like	scaffold00543	+	11276	16842	4155	11276	8135	False	8	O:0.0;scores->C:0.0,M:0.1,SP:0.0	1.14
XLOC_004340	1	TCONS_00008332	g4337	hypothetical protein MNEG_3832	scaffold00501	+	25998	27752	1002	25998	0	True	0	M?:0.5;scores->C:0.1,M:0.5,SP:0.0	1.13
XLOC_014006	3	TCONS_00025352	g13677,g13678	hypothetical protein MNEG_4071	scaffold02961	-	1	2416	889	1	5217	True	14	O:0.0;scores->C:0.2,M:0.1,SP:0.0	1.08
XLOC_015436	1	TCONS_00027626	g15008	NA	scaffold03549	+	4421	6123	563	4421	0	True	5	C?:1.1;scores->C:1.1,M:0.0,SP:0.0	1.08
XLOC_005772	4	TCONS_00011013	g5747	hypothetical protein MNEG_5066	scaffold00737	-	272	3373	2362	272	18818	True	27	M:1.4;scores->C:0.0,M:1.4,SP:0.4	1
XLOC_017429	1	TCONS_00030669	g16829	NA	scaffold04535	-	1	618	401	1	3942	True	11	C?:0.7;scores->C:0.7,M:0.0,SP:0.0	0.92
XLOC_009459	1	TCONS_00017768	g9371	zinc finger CCCH domain-containing ZFN-like isoform X1	scaffold01534	+	540	2705	1599	540	11260	False	0	O:0.0;scores->C:0.0,M:0.0,SP:0.0	0.92
XLOC_010025	15	TCONS_00018803	g9916,g9917	transcription factor myb98	scaffold01679	-	1691	12353	6800	1691	137	True	18	O:0.0;scores->C:0.0,M:0.0,SP:0.0	0.91
XLOC_006576	2	TCONS_00012427	g6527	transcription factor pcl1-like	scaffold00879	-	8400	11523	2656	8400	7797	False	25	O:0.0;scores->C:0.0,M:0.0,SP:0.0	0.89
XLOC_006383	2	TCONS_00012086	g6336	hypothetical protein MNEG_5580	scaffold00843	-	17848	19669	1286	17848	0	True	29	NA:1.0;scores->None:1.0	0.84
XLOC_009202	3	TCONS_00017309	g9116,g9117	vacuolar sorting-associated 22 homolog 1	scaffold01467	+	4198	11914	5805	4198	1979	False	41	C?:0.5;scores->C:0.5,M:0.0,SP:0.0	0.84
XLOC_004465	1	TCONS_00008576	g4451	dnaj homolog subfamily c member 2-like	scaffold00520	-	618	4739	2043	618	20675	False	18	M?:0.5;scores->C:0.0,M:0.5,SP:0.0	0.84
XLOC_005171	2	TCONS_00009876	g5150	hypothetical protein MNEG_4532	scaffold00634	-	3165	8879	2173	3165	13649	False	9	O:0.0;scores->C:0.0,M:0.4,SP:0.0	0.82
XLOC_000499	2	TCONS_00001021	g515	transcription factor myb98	scaffold00035	+	51770	56768	3058	51770	19	True	0	O:0.0;scores->C:0.1,M:0.2,SP:0.0	0.8
XLOC_007692	2	TCONS_00014512	g7636	Cys3His zinc finger ATCTH	scaffold01120	+	14737	16989	811	14737	0	True	12	O:0.0;scores->C:0.2,M:0.0,SP:0.0	0.74
XLOC_009035	2	TCONS_00016990	g8942	Zinc finger CCCH domain-containing 33	scaffold01423	-	3187	7840	3610	3187	6477	False	42	M:1.3;scores->C:0.8,M:1.3,SP:0.3	0.72
XLOC_013925	2	TCONS_00025227	g13605	dnase i-like superfamily protein	scaffold02932	-	1	4813	2628	1	2887	True	5	M:2.3;scores->C:0.1,M:2.3,SP:0.0	0.72
XLOC_015194	3	TCONS_00027249	g14794	transcription factor dp-1	scaffold03446	-	1573	6872	2917	1573	200	True	18	O:0.0;scores->C:0.0,M:0.3,SP:0.0	0.7
XLOC_007908	2	TCONS_00014911	g7846	NA	scaffold01166	+	360	4340	3315	360	11898	True	35	O:0.0;scores->C:0.0,M:0.0,SP:0.1	0.7
XLOC_004288	2	TCONS_00008245	g4282	hypothetical protein MNEG_3784	scaffold00492	-	17915	20691	2165	17915	5665	False	10	O:0.0;scores->C:0.0,M:0.0,SP:0.0	0.69
XLOC_001543	3	TCONS_00003067	g1564	transcription factor dp-1	scaffold00137	+	28865	32393	2471	28865	7097	False	1	M?:0.6;scores->C:0.0,M:0.6,SP:0.0	0.65
XLOC_004832	2	TCONS_00009249	g4818	hypothetical protein MNEG_4249	scaffold00580	-	634	5133	3777	634	20013	False	2	O:0.0;scores->C:0.3,M:0.3,SP:0.0	0.64
XLOC_008086	2	TCONS_00015231	g8015	Dof zinc finger	scaffold01207	-	9849	15803	5238	9849	643	False	5	O:0.0;scores->C:0.0,M:0.0,SP:0.0	0.63
XLOC_000807	2	TCONS_00001618	g810	phosphorus starvation response 1 transcriptional regulator	scaffold00063	-	24613	27745	2714	24613	23765	False	20	M?:0.9;scores->C:0.0,M:0.9,SP:0.0	0.61
XLOC_005313	2	TCONS_00010155	g5296	like protein subfamily c member 21	scaffold00659	+	5154	11488	2869	5154	11577	False	4	O:0.0;scores->C:0.0,M:0.0,SP:0.0	0.61
XLOC_006799	3	TCONS_00012840	g6745	rna binding protein	scaffold00924	-	8178	14208	4513	8178	5142	False	64	O:0.0;scores->C:0.0,M:0.0,SP:0.0	0.61
XLOC_004626	1	TCONS_00008861	g4616	hypothetical protein MNEG_4072	scaffold00546	-	20744	23681	1857	20744	2684	False	12	C?:1.2;scores->C:1.2,M:0.7,SP:0.0	0.6
XLOC_003666	1	TCONS_00007026	g3669	protein	scaffold00399	-	26514	28274	1038	26514	41	True	13	C?:0.6;scores->C:0.6,M:0.1,SP:0.0	0.55
XLOC_012202	2	TCONS_00022459	g11990	pathogenesis-related genes transcriptional activator pti6-like	scaffold02332	-	1	1502	1015	1	8081	True	21	C?:0.8;scores->C:0.8,M:0.3,SP:0.1	0.5
XLOC_007637	2	TCONS_00014408	g7573	transcription factor MYB44-like	scaffold01106	-	2	3274	2213	2	13430	True	0	O:0.0;scores->C:0.4,M:0.1,SP:0.0	0.49
XLOC_003619	3	TCONS_00006930	g3623,g3624	probable e3 ubiquitin-protein ligase rnf217	scaffold00392	+	17920	23852	4583	17920	5463	False	28	SP?:0.3;scores->C:0.3,M:0.0,SP:0.3	0.44
XLOC_015743	1	TCONS_00028132	g15287	nf-x1-type zinc finger protein nfxl2	scaffold03695	-	1	3533	1762	1	2311	True	9	C?:1.3;scores->C:1.3,M:0.0,SP:0.0	0.42
XLOC_003843	1	TCONS_00007384	g3832	NA	scaffold00425	-	1	1879	641	1	26012	True	6	C?:0.5;scores->C:0.5,M:0.0,SP:0.0	0.42
XLOC_002257	2	TCONS_00004399	g2267	NA	scaffold00217	+	18790	21452	2148	18790	14095	False	0	O:0.0;scores->C:0.0,M:0.0,SP:0.0	0.41
XLOC_013874	6	TCONS_00025153	g13563	hypothetical protein MNEG_11802	scaffold02914	-	245	4987	4442	245	2750	True	29	M:1.3;scores->C:0.1,M:1.3,SP:0.0	0.36
XLOC_012862	1	TCONS_00023531	g12616	e3 ubiquitin-protein ligase makorin-1	scaffold02557	-	1	3077	1105	1	6126	True	6	O:0.0;scores->C:0.0,M:0.0,SP:0.0	0.36
XLOC_003503	1	TCONS_00006691	g3501	protein lsd1	scaffold00376	-	6980	7988	606	6980	20778	False	9	O:0.0;scores->C:0.2,M:0.0,SP:0.0	0.35
XLOC_012660	1	TCONS_00023208	g12437	hypothetical protein MNEG_10858	scaffold02488	+	1866	6822	2862	1866	2247	False	0	O:0.0;scores->C:0.0,M:0.1,SP:0.0	0.32
XLOC_013404	2	TCONS_00024375	g13118	zinc finger ccch domain-containing protein 67	scaffold02740	+	3900	8389	3676	3900	99	True	15	O:0.0;scores->C:0.0,M:0.0,SP:0.0	0.22
XLOC_001184	2	TCONS_00002371	g1198	hypothetical protein MNEG_1062	scaffold00100	+	17102	20556	3181	17102	23293	False	11	C?:0.8;scores->C:0.8,M:0.0,SP:0.0	0.2
XLOC_012320	4	TCONS_00022636	g12107,g12108	hypothetical protein MNEG_10577	scaffold02374	+	4225	9280	3136	4225	1624	False	17	O:0.0;scores->C:0.0,M:0.0,SP:0.1	0.16
XLOC_008736	2	TCONS_00016417	g8650	AP2-domain transcription factor, partial	scaffold01351	-	1	2611	1774	1	13232	True	10	M?:0.8;scores->C:0.0,M:0.8,SP:0.0	0.15
XLOC_012379	2	TCONS_00022724	g12161	myb-related protein zm1	scaffold02393	-	3150	7284	3061	3150	2086	False	11	C?:1.3;scores->C:1.3,M:1.2,SP:0.0	0.15
XLOC_003862	1	TCONS_00007421	g3864	ant-like protein	scaffold00428	+	25242	27709	1851	25242	236	True	4	O:0.0;scores->C:0.0,M:0.0,SP:0.0	0.13
XLOC_002503	3	TCONS_00004834	g2504	heat shock factor protein hsf8	scaffold00245	-	2084	7468	2864	2084	26976	False	7	O:0.0;scores->C:0.0,M:0.0,SP:0.0	0.12
XLOC_010294	2	TCONS_00019289	g10178	amp-dependent synthetase and ligase	scaffold01758	+	3514	10191	3201	3514	2310	False	12	C?:1.2;scores->C:1.2,M:0.4,SP:0.0	0.12
XLOC_015784	1	TCONS_00028203	g15326	partial	scaffold03713	+	3134	6049	1920	3134	0	True	3	NA:1.0;scores->None:1.0	0.12
XLOC_008227	4	TCONS_00015501	g8149,g8150	AP2 family transcription factor	scaffold01237	-	4846	11237	4843	4846	7009	False	786	M:2.1;scores->C:0.4,M:2.1,SP:0.0	0.08
XLOC_012930	1	TCONS_00023639	g12680	hypothetical protein MNEG_11068	scaffold02578	+	1954	5562	1794	1954	3162	False	14	O:0.0;scores->C:0.2,M:0.2,SP:0.0	0.06
XLOC_012372	1	TCONS_00022711	g12155	NA	scaffold02391	+	1512	2721	468	1512	6875	False	0	C:2.3;scores->C:2.3,M:0.4,SP:0.0	0
XLOC_007143	1	TCONS_00013502	g7085	pathogenesis-related genes transcriptional activator	scaffold00997	-	14529	17619	1335	14529	177	True	0	C?:0.6;scores->C:0.6,M:0.2,SP:0.0	0
XLOC_003863	1	TCONS_00007422	g3858	ant-like protein	scaffold00428	-	1	2162	1379	1	25783	True	0	O:0.0;scores->C:0.0,M:0.0,SP:0.0	0
XLOC_000911	1	TCONS_00001822	g918	ap2-like ethylene-responsive transcription factor	scaffold00074	+	2434	7974	2976	2434	38911	False	0	O:0.0;scores->C:0.0,M:0.0,SP:0.0	0
XLOC_005051	2	TCONS_00009659	g5029	NA	scaffold00615	-	1	2455	649	1	21491	True	0	O:0.0;scores->C:0.2,M:0.2,SP:0.0	0
XLOC_002450	1	TCONS_00004745	g2453	hypothetical protein MNEG_2182	scaffold00239	-	1432	3435	1461	1432	32283	False	0	C?:0.9;scores->C:0.9,M:0.0,SP:0.0	0
XLOC_004445	1	TCONS_00008541	g4434	NA	scaffold00517	-	15128	20493	4695	15128	5924	False	0	C?:0.5;scores->C:0.5,M:0.1,SP:0.0	0
XLOC_001850	1	TCONS_00003651	g1867	zinc finger ccch domain-containing protein 2	scaffold00170	+	32256	34935	2091	32256	3292	False	0	O:0.0;scores->C:0.0,M:0.3,SP:0.0	0
XLOC_007009	1	TCONS_00013252	g6952	zinc finger	scaffold00969	+	11035	14573	2487	11035	3699	False	0	NA:1.0;scores->None:1.0	0
XLOC_013951	1	TCONS_00025264	g13626	NA	scaffold02941	-	2346	4361	1113	2346	3832	False	0	O:0.0;scores->C:0.0,M:0.2,SP:0.0	0
XLOC_018532	1	TCONS_00032288	g17814	transcription factor myb44-like	scaffold05202	-	1	1432	571	1	2048	True	7	O:0.0;scores->C:0.0,M:0.0,SP:0.0	0
XLOC_003378	1	TCONS_00006447	g3377	myb family transcription factor	scaffold00359	+	27690	29502	1082	27690	0	True	0	O:0.0;scores->C:0.3,M:0.0,SP:0.0	0
XLOC_006769	1	TCONS_00012792	g6719	mads-box transcription factor 55	scaffold00918	-	5020	7066	1287	5020	11559	False	16	O:0.0;scores->C:0.0,M:0.0,SP:0.0	-0.05
XLOC_002641	2	TCONS_00005084	g2656	NA	scaffold00264	+	24079	31684	4914	24079	457	True	8	SP:1.3;scores->C:0.0,M:0.3,SP:1.3	-0.05
XLOC_013691	1	TCONS_00024852	g13388	tesmin tso1-like cxc domain-containing protein	scaffold02849	-	14	1475	460	14	6617	True	2	O:0.0;scores->C:0.0,M:0.0,SP:0.0	-0.07
XLOC_014292	2	TCONS_00025814	g13960	NA	scaffold03077	+	4975	6010	567	4975	1263	False	24	O:0.0;scores->C:0.2,M:0.1,SP:0.0	-0.11
XLOC_011534	1	TCONS_00021342	g11349	protein lhy-like	scaffold02118	+	9465	11619	845	9465	0	True	3	O:0.0;scores->C:0.1,M:0.0,SP:0.0	-0.12
XLOC_011793	2	TCONS_00021765	g11591	hypothetical protein MNEG_10143	scaffold02198	+	11	3184	1094	11	7369	True	7	O:0.0;scores->C:0.0,M:0.0,SP:0.0	-0.12
XLOC_010114	3	TCONS_00018966	g10005,g10006	proliferating cell nuclear antigen	scaffold01706	-	4388	11848	4674	4388	2342	False	24	O:0.0;scores->C:0.0,M:0.1,SP:0.0	-0.13
XLOC_000811	1	TCONS_00001624	g818	fmn-linked oxidoreductases superfamily partial	scaffold00064	+	2863	7141	2508	2863	41903	False	10	O:0.0;scores->C:0.0,M:0.0,SP:0.0	-0.16
XLOC_017683	2	TCONS_00031039	g17052	protein lhy	scaffold04682	+	1944	3674	772	1944	434	True	29	O:0.0;scores->C:0.2,M:0.0,SP:0.0	-0.16
XLOC_017209	2	TCONS_00030325	g16622	zinc finger protein	scaffold04410	-	1	2248	783	1	2792	True	6	C:2.1;scores->C:2.1,M:1.4,SP:0.0	-0.19
XLOC_019771	1	TCONS_00033925	g18881	NA	scaffold06030	-	1	1396	1049	1	1181	True	3	M?:1.0;scores->C:0.0,M:1.0,SP:0.3	-0.26
XLOC_006450	2	TCONS_00012210	g6402	transcription factor myb44-like	scaffold00856	-	2351	8005	4163	2351	11459	False	7	M:1.3;scores->C:0.0,M:1.3,SP:0.0	-0.26
XLOC_008132	1	TCONS_00015329	g8055	, partial	scaffold01216	-	1	2370	1605	1	13394	True	4	O:0.0;scores->C:0.0,M:0.1,SP:0.1	-0.28
XLOC_005241	1	TCONS_00010011	g5218	ap2 domain-containing transcription factor	scaffold00646	-	17103	21544	3132	17103	770	False	0	C?:0.8;scores->C:0.8,M:0.2,SP:0.0	-0.3
XLOC_017982	4	TCONS_00031485	g17322,g17323	ethylene-responsive transcription factor erf098-like	scaffold04854	+	1373	3882	1674	1373	0	True	6	C?:1.3;scores->C:1.3,M:0.2,SP:0.0	-0.36
XLOC_014789	3	TCONS_00026606	g14422,g14423	lipid phosphate phosphatase 2 isoform 5	scaffold03274	-	35	4334	2755	35	2478	True	14	C?:0.7;scores->C:0.7,M:0.1,SP:0.0	-0.38
XLOC_011444	2	TCONS_00021194	g11258	zinc finger ccch domain-containing protein 1	scaffold02091	-	3728	6520	1864	3728	4892	False	7	O:0.0;scores->C:0.3,M:0.1,SP:0.0	-0.39
XLOC_002489	1	TCONS_00004815	g2500	b3 domain-containing transcription repressor val2	scaffold00244	+	29159	31514	762	29159	3519	False	26	O:0.0;scores->C:0.3,M:0.2,SP:0.0	-0.41
XLOC_005668	2	TCONS_00010822	g5653	NA	scaffold00720	+	18265	21704	1683	18265	10	True	7	C?:1.0;scores->C:1.0,M:0.0,SP:0.1	-0.41
XLOC_002915	3	TCONS_00005577	g2917	zinc ccch-type	scaffold00297	+	29924	31960	1461	29924	0	True	1	O:0.0;scores->C:0.0,M:0.1,SP:0.0	-0.42
XLOC_008884	2	TCONS_00016680	g8793	hypothetical protein MNEG_7689, partial	scaffold01386	-	845	5405	2641	845	10587	False	3	SP?:0.2;scores->C:0.0,M:0.3,SP:0.2	-0.42
XLOC_012649	1	TCONS_00023193	g12425	zinc finger ccch domain-containing protein 30-like	scaffold02484	-	64	3029	1755	64	6444	True	11	O:0.0;scores->C:0.0,M:0.1,SP:0.0	-0.43
XLOC_000343	2	TCONS_00000700	g349	hypothetical protein MNEG_0316	scaffold00022	-	47865	51275	2376	47865	11393	False	23	M?:0.6;scores->C:0.0,M:0.6,SP:0.0	-0.44
XLOC_001482	2	TCONS_00002950	g1495	dr1-associated corepressor	scaffold00131	+	15818	17734	1371	15818	22082	False	12	O:0.0;scores->C:0.1,M:0.0,SP:0.0	-0.44
XLOC_000474	3	TCONS_00000969	g480	hypothetical protein MNEG_0421	scaffold00033	-	28206	31652	3030	28206	27156	False	9	O:0.0;scores->C:0.0,M:0.1,SP:0.0	-0.45
XLOC_017833	1	TCONS_00031264	g17185	cell division cycle 5-like protein	scaffold04768	+	2606	3988	505	2606	0	True	26	O:0.0;scores->C:0.0,M:0.1,SP:0.0	-0.49
XLOC_020216	1	TCONS_00034489	g19258	wrky transcription factor partial	scaffold06366	-	1	2294	1510	1	0	True	4	NA:1.0;scores->None:1.0	-0.51
XLOC_000846	2	TCONS_00001689	g851	hypothetical protein MNEG_0771	scaffold00067	+	2374	10755	5340	2374	37608	False	5	O:0.0;scores->C:0.0,M:0.0,SP:0.0	-0.55
XLOC_000552	1	TCONS_00001112	g563	probable rna helicase sde3	scaffold00040	+	41601	48121	3099	41601	5336	False	5	O:0.0;scores->C:0.0,M:0.1,SP:0.0	-0.59
XLOC_015806	2	TCONS_00028241	g15348	transcription factor gamyb	scaffold03721	+	3469	6240	1134	3469	0	True	4	O:0.0;scores->C:0.0,M:0.0,SP:0.0	-0.6
XLOC_011684	2	TCONS_00021589	g11491	hypothetical protein MNEG_10057	scaffold02163	-	581	5753	3782	581	5161	False	6	O:0.0;scores->C:0.1,M:0.4,SP:0.0	-0.62
XLOC_016275	1	TCONS_00028950	g15783	hypothetical protein MNEG_13626	scaffold03947	+	45	1246	534	45	4290	True	11	O:0.0;scores->C:0.2,M:0.2,SP:0.0	-0.62
XLOC_005956	1	TCONS_00011354	g5930	two-component response regulator arr2-like isoform x2	scaffold00769	+	6353	10602	1911	6353	10654	False	7	O:0.0;scores->C:0.0,M:0.0,SP:0.0	-0.62
XLOC_000717	1	TCONS_00001438	g723	hypothetical protein MNEG_0655	scaffold00055	-	32206	33837	1632	32206	16666	False	7	C?:0.5;scores->C:0.5,M:0.1,SP:0.0	-0.63
XLOC_002209	3	TCONS_00004318	g2220	nuclear transcription factor y subunit c-1	scaffold00211	+	13155	15978	1610	13155	21722	False	12	O:0.0;scores->C:0.0,M:0.0,SP:0.0	-0.64
XLOC_011620	3	TCONS_00021484	g11432	hypothetical protein MNEG_10005	scaffold02144	+	1397	8038	5477	1397	2271	False	4	O:0.0;scores->C:0.1,M:0.1,SP:0.0	-0.66
XLOC_017214	1	TCONS_00030332	g16627	transcription factor myb44	scaffold04413	-	1	1944	618	1	2574	True	6	O:0.0;scores->C:0.0,M:0.0,SP:0.0	-0.66
XLOC_002241	1	TCONS_00004365	g2250	hypothetical protein MNEG_1998	scaffold00215	+	2423	5471	2724	2423	29569	False	5	SP?:0.3;scores->C:0.0,M:0.1,SP:0.3	-0.71
XLOC_009748	2	TCONS_00018296	g9646	ap2-like ethylene-responsive transcription factor toe3	scaffold01605	-	2215	11342	6374	2215	1589	False	5	M?:0.5;scores->C:0.1,M:0.5,SP:0.0	-0.71
XLOC_003565	1	TCONS_00006837	g3561	hypothetical protein MNEG_3152	scaffold00385	-	64	4923	2949	64	24757	True	1	NA:1.0;scores->None:1.0	-0.71
XLOC_017881	1	TCONS_00031325	g17223	wrky family transcription factor	scaffold04793	+	2088	3960	1104	2088	0	True	5	M?:0.6;scores->C:0.1,M:0.6,SP:0.5	-0.76
XLOC_014272	4	TCONS_00025778	g13941,g13942	e2f family transcription factor	scaffold03069	+	2246	7483	2217	2246	0	True	17	C?:0.6;scores->C:0.6,M:0.0,SP:0.0	-0.8
XLOC_013215	1	TCONS_00024093	g12949	wrky transcription factor 4	scaffold02677	+	3114	4383	645	3114	4034	False	13	O:0.0;scores->C:0.0,M:0.2,SP:0.0	-0.81
XLOC_009301	4	TCONS_00017491	g9213,g9214	, partial	scaffold01493	+	7096	14434	3980	7096	23	True	10	O:0.0;scores->C:0.1,M:0.2,SP:0.0	-0.81
XLOC_011200	1	TCONS_00020774	g11035	transcription factor myb44	scaffold02018	+	9696	11975	1198	9696	0	True	2	O:0.0;scores->C:0.0,M:0.0,SP:0.0	-0.82
XLOC_007321	1	TCONS_00013824	g7265	hypothetical protein MNEG_6403	scaffold01035	+	15215	17473	1570	15215	0	True	7	C?:0.5;scores->C:0.5,M:0.0,SP:0.1	-0.83
XLOC_014518	1	TCONS_00026181	g14176	zygote-expressed homeodomain protein	scaffold03169	+	4668	7026	1029	4668	18	True	1	O:0.0;scores->C:0.0,M:0.0,SP:0.0	-0.84
XLOC_000764	1	TCONS_00001532	g767	hypothetical protein MNEG_0692	scaffold00059	-	24818	29364	3609	24818	20613	False	2	SP?:0.3;scores->C:0.0,M:0.2,SP:0.3	-0.87
XLOC_009514	2	TCONS_00017868	g9425	Myb-related B	scaffold01545	-	7600	11862	3250	7600	2812	False	4	O:0.0;scores->C:0.2,M:0.3,SP:0.0	-0.88
XLOC_007614	2	TCONS_00014359	g7553	Zinc finger CCCH domain-containing 2	scaffold01101	+	10252	16577	5025	10252	1558	False	54	NA:1.0;scores->None:1.0	-0.89
XLOC_007072	5	TCONS_00013372	g7019	zinc finger protein	scaffold00983	+	14048	17789	1883	14048	618	False	10	O:0.0;scores->C:0.0,M:0.0,SP:0.0	-0.93
XLOC_004246	1	TCONS_00008175	g4246	nuclear transcription factor y subunit b	scaffold00487	+	21979	22864	339	21979	3711	False	54	O:0.0;scores->C:0.0,M:0.0,SP:0.0	-0.94
XLOC_002059	2	TCONS_00004015	g2063	r2r3-myb transcription factor	scaffold00192	-	5840	11514	4094	5840	26232	False	4	C?:0.5;scores->C:0.5,M:0.0,SP:0.0	-0.94
XLOC_011354	2	TCONS_00021026	g11173	ap2-like ethylene-responsive transcription factor toe3	scaffold02064	-	1	2293	1696	19272		True	7	O:0.0;scores->C:0.1,M:0.2,SP:0.0	-0.99
XLOC_003827	3	TCONS_00007357	g3822,g3823	myb-related protein a	scaffold00423	+	14338	22805	6994	14338	4505	False	3	O:0.0;scores->C:0.0,M:0.0,SP:0.0	-0.99
XLOC_000061	5	TCONS_00000138	g60,g61	r2r3-myb transcription	scaffold00004	-	14541	23112	2977	14541	64004	False	265	O:0.0;scores->C:0.1,M:0.1,SP:0.0	-1
XLOC_004833	2	TCONS_00009251	g4819	hypothetical protein MNEG_4250	scaffold00580	-	10321	14654	3481	10321	10492	False	0	M?:0.7;scores->C:0.0,M:0.7,SP:0.0	-1.01
XLOC_013132	2	TCONS_00023970	g12870	hypothetical protein MNEG_11227	scaffold02647	-	1650	5038	1994	1650	3627	False	18	O:0.0;scores->C:0.0,M:0.0,SP:0.0	-1.01
XLOC_015415	3	TCONS_00027594	g14989	hypothetical protein MNEG_12958	scaffold03540	-	3627	6132	1642	3627	8	True	7	O:0.0;scores->C:0.0,M:0.0,SP:0.0	-1.03
XLOC_011239	4	TCONS_00020840	g11068	hypothetical protein MNEG_9699	scaffold02030	-	1	2683	1815	1	8124	True	5	O:0.0;scores->C:0.0,M:0.0,SP:0.0	-1.04
XLOC_002049	1	TCONS_00004001	g2059	NA	scaffold00191	+	31181	32537	678	31181	5247	False	11	M?:0.6;scores->C:0.0,M:0.6,SP:0.0	-1.08
XLOC_003603	1	TCONS_00006899	g3606	protein	scaffold00390	+	7185	9486	1764	7185	19633	False	2	O:0.0;scores->C:0.0,M:0.1,SP:0.0	-1.09
XLOC_013578	1	TCONS_00024666	g13284	hypothetical protein MNEG_11574	scaffold02807	-	5237	6025	231	5237	2041	False	68	SP?:0.7;scores->C:0.0,M:0.0,SP:0.7	-1.11
XLOC_002048	1	TCONS_00004000	XLOC_002048	NA	scaffold00191	+	29584	30573	685	29584	7211	False	13	NA:1.0;scores->None:1.0	-1.14
XLOC_006912	2	TCONS_00013057	g6852	hypothetical protein MNEG_6038	scaffold00948	-	10400	15714	3749	10400	2755	False	3	M?:0.6;scores->C:0.2,M:0.6,SP:0.0	-1.15
XLOC_001408	3	TCONS_00002801	g1418	g patch domain-containing protein 8	scaffold00123	+	16814	23569	2883	16814	19328	False	38	C?:0.6;scores->C:0.6,M:0.0,SP:0.0	-1.21
XLOC_013411	1	TCONS_00024387	g13123	dna polymerase epsilon subunit 3	scaffold02742	-	2554	3576	633	2554	5334	False	7	O:0.0;scores->C:0.0,M:0.0,SP:0.0	-1.23
XLOC_005821	3	TCONS_00011108	g5797	zinc finger ccch domain-containing protein 2	scaffold00746	-	13791	18615	3917	13791	3190	False	24	O:0.0;scores->C:0.0,M:0.0,SP:0.0	-1.26
XLOC_014580	3	TCONS_00026280	g14237	hypothetical protein MNEG_12340	scaffold03195	-	1	7642	3956	1	0	True	23	NA:1.0;scores->None:1.0	-1.27
XLOC_009001	2	TCONS_00016927	g8911	Transcriptional adapter ADA2	scaffold01416	+	12241	14323	968	12241	193	True	16	C?:0.8;scores->C:0.8,M:0.5,SP:0.0	-1.28
XLOC_015113	2	TCONS_00027120	g14716	two-component response regulator arr12	scaffold03408	+	307	4871	3004	307	1585	True	14	O:0.0;scores->C:0.0,M:0.0,SP:0.0	-1.29
XLOC_001413	3	TCONS_00002813	g1415	single-stranded dna-bindig protein mitochondrial	scaffold00123	-	10350	12868	1333	10350	30029	False	15	C:2.3;scores->C:2.3,M:0.0,SP:0.0	-1.3
XLOC_008818	2	TCONS_00016540	g8727	hypothetical protein MNEG_7635	scaffold01369	-	4	2137	1785	4	12996	True	4	O:0.0;scores->C:0.1,M:0.0,SP:0.1	-1.33
XLOC_011969	2	TCONS_00022069	g11773	histone-like transcription factor	scaffold02257	+	6218	8470	1369	6218	1378	False	30	O:0.0;scores->C:0.0,M:0.0,SP:0.0	-1.35
XLOC_002282	2	TCONS_00004443	g2283	myb-related protein b	scaffold00219	-	5987	13086	5595	5987	22643	False	4	O:0.0;scores->C:0.0,M:0.0,SP:0.0	-1.36
XLOC_017387	2	TCONS_00030604	g16794	ufm1-conjugating enzyme 1	scaffold04512	+	1079	4373	2483	1079	0	True	9	O:0.0;scores->C:0.1,M:0.4,SP:0.0	-1.37
XLOC_009243	4	TCONS_00017381	g9154	Zinc finger	scaffold01477	+	7697	12669	3815	7697	1142	False	3	O:0.0;scores->C:0.0,M:0.0,SP:0.0	-1.46
XLOC_002377	2	TCONS_00004611	g2384	myb proto-oncoprotein	scaffold00230	+	12416	17535	3574	12416	17669	False	1	O:0.0;scores->C:0.0,M:0.0,SP:0.0	-1.46
XLOC_011530	2	TCONS_00021336	g11346	NA	scaffold02117	+	5862	11031	3649	5862	0	True	1	NA:1.0;scores->None:1.0	-1.5
XLOC_007092	2	TCONS_00013413	g7036	zinc finger protein	scaffold00987	-	386	7859	4823	386	11057	True	2	O:0.0;scores->C:0.0,M:0.3,SP:0.0	-1.55
XLOC_020047	2	TCONS_00034276	g19112	protein	scaffold06235	-	1248	2392	957	1248	1	True	4	O:0.0;scores->C:0.2,M:0.1,SP:0.0	-1.56
XLOC_004371	2	TCONS_00008388	g4367	myb-related transcription factor	scaffold00506	+	16283	21446	4232	16283	4965	False	1	M?:0.4;scores->C:0.1,M:0.4,SP:0.4	-1.62
XLOC_002094	2	TCONS_00004093	g2101	polyketide synthase	scaffold00197	+	14910	29344	7198	14910	7843	False	0	NA:1.0;scores->None:1.0	-1.65
XLOC_017772	1	TCONS_00031170	g17128	protein reveille 7	scaffold04733	+	1842	4040	1053	1842	0	True	1	O:0.0;scores->C:0.0,M:0.0,SP:0.0	-1.85
XLOC_004603	2	TCONS_00008817	g4595	myb transcription factor	scaffold00543	+	17718	23736	5120	17718	1241	False	7	O:0.0;scores->C:0.1,M:0.3,SP:0.0	-1.99
XLOC_002671	2	TCONS_00005134	g2683	myb-related protein a	scaffold00268	+	30118	32207	1162	30118	0	True	1	O:0.0;scores->C:0.0,M:0.0,SP:0.0	-2
XLOC_010570	2	TCONS_00019719	g10427	probable wrky transcription factor 50	scaffold01832	-	24	3954	2717	24	7772	True	10	O:0.0;scores->C:0.3,M:0.1,SP:0.0	-2.01
XLOC_013941	2	TCONS_00025249	g13619	myb-related protein a	scaffold02938	+	1044	7524	4752	1044	983	False	2	O:0.0;scores->C:0.1,M:0.4,SP:0.0	-2.14
XLOC_009681	2	TCONS_00018192	g9584	myb-related protein b	scaffold01588	+	6754	11186	3424	6754	1830	False	2	O:0.0;scores->C:0.0,M:0.1,SP:0.1	-2.19
XLOC_016276	6	TCONS_00028952	g15784	hypothetical protein MNEG_13627	scaffold03947	+	1816	5536	2093	1816	0	True	8	O:0.0;scores->C:0.0,M:0.0,SP:0.0	-2.39
XLOC_017026	2	TCONS_00030052	g16470	NA	scaffold04320	+	3227	5214	942	3227	10	True	2	M?:0.8;scores->C:0.1,M:0.8,SP:0.0	-2.91
XLOC_002382	2	TCONS_00004617	g2381	myb proto-oncoprotein	scaffold00230	-	3719	7735	2914	3719	27469	False	1	O:0.0;scores->C:0.0,M:0.0,SP:0.0	-3.11
XLOC_005767	2	TCONS_00011005	g5746	hypothetical protein MNEG_5065	scaffold00736	+	18228	22151	3050	18228	316	True	1	M?:0.7;scores->C:0.0,M:0.7,SP:0.0	-3.32
XLOC_017722	1	TCONS_00031094	g17084	hypothetical protein MNEG_4906	scaffold04703	+	2303	4287	1335	2303	0	True	1	O:0.0;scores->C:0.1,M:0.1,SP:0.0	-3.36
XLOC_014024	1	TCONS_00025378	g13695	myb-like dna-binding domain containing protein	scaffold02968	-	1	2240	1021	1	5777	True	0	O:0.0;scores->C:0.0,M:0.0,SP:0.0	-3.6
XLOC_005581	2	TCONS_00010669	g5563	hypothetical protein MNEG_4906	scaffold00705	-	8528	13899	3681	8528	8493	False	1	O:0.0;scores->C:0.0,M:0.2,SP:0.0	-5.12
